# Supplementary material for: Reverse engineering of the pattern recognition receptor FLS2 reveals key design principles of broader recognition spectra against evading flg22 epitopes
Source: Nat Plants. 2025 Jul 28;11(8):1642–57. doi: 10.1038/s41477-025-02050-5 (PMC12364711; doi:10.1038/s41477-025-02050-5)
Supplement: Supplementary file 2 — DNA sequences used in this study. [file 41477_2025_2050_MOESM2_ESM.xlsx]

## Sheet: Table S1
Supplementary Table 1. DNA sequences used in this study. BsaI cutting sites are underlined.
FLS2 variants	Fragment	DNA sequence (cDNA)
VvFLS2	N-LRR11	GGTCTCACACCATGGTGTCTGAAAGAGTCAGTTTAATCCTATTCCTGATTTGTTCATTTCTAGTACTGGTACCACTAGTTCTAACCATGGAGCCAAGCTTAGAAGTTGAACATGAGGCCTTGAAGGCCTTTAAGAATTCAGTTGCTGACGACCCCTTTGGAGCCCTTGCAGATTGGAGTGAAGCCAACCATCACTGCAATTGGTCTGGAATCACATGTGACCTTTCATCCAATCATGTCATATCcGTtTCGCTGATGGAGAAGCAGCTTGCAGGTCAGATCTCTCCATTCCTTGGAAACATTTCCATCCTCCAGGTTCTAGACTTGAGTTCCAACTCATTCACTGGCCACATTCCACCTCAGCTGGGGCTTTGCTCCCAGCTTTTAGAATTGAATCTTT…
	LRR12-19	GGTCTCAtcatTGCAGGTACTAACTTTGCATTCAAATAAGTTCACTGGGAAAATCCCTGCACAGATAACCAACTTGACAAACTTGACAATTTTGTCAATGAGCTTCAACTTCCTCACAGGGGAGCTTCCATCCAATATCGGATCCCTTCATAATTTGAAGAACCTGACCGTGCACAACAACCTTCTAGAGGGATCCATTCCATCTAGTATCACCAATTGCACCCATCTTGTCAACATCGGTTTAGCTTATAATATGATAACAGGGGAAATTCCACAAGGTTTGGGACAGTTGCCGAATCTTACTTTCCTTGGTTTAGGGGTTAACAAAATGTCGGGGAACATTCCTGACGACCTCTTCAATTGCTCAAATCTGGCTATCCTAGATTTGGCCAGGAACAA…
	LRR20-EJM	GGTCTCAggAcTGTACCTCGATGACAATGCCCTAGAAGGTGCAATTCCTGAGGAAATTTTTGAACTAAAACATCTCAGTGAGCTTGGTTTGGGTGACAACCGGTTCGCAGGACACATTCCACATGCTGTCTCTAAACTTGAGTCGCTTTTGAACTTGTACCTCAATGGAAACGTGCTCAATGGATCCATCCCAGCAAGCATGGCTCGTCTTTCTCGGCTGGCAATCTTGGATCTCTCTCACAACCATCTTGTCGGGTCAATACCGGGACCTGTCATTGCTAGTATGAAAAACATGCAGATATATCTCAACTTTTCACACAATTTCTTATCAGGACCCATTCCAGATGAGATTGGGAAATTGGAGATGGTCCAGGTCGTAGATATGTCAAACAATAATCT…
	TMD+ICD	GGTCTCAGAAGAAAGGTCTGTTGATTCTCGGGGTACTTGGATCCCTCATTGTATTGCTGCTTCTCACATTTTCTGTTATAATCTTCTGTCGGTACTTCAGAAAGCAAAAAACAGTTGAAAATCCAGAACCAGAGTATGCTTCAGCATTGACGCTCAAGAGGTTCAATCAAAAGGATTTAGAAATAGCTACCGGCTTCTTTAGTGCAGAAAACGTCATTGGGGCCAGCACTTTGAGTACGGTATACAAGGGCAGAACGGACGATGGGAAGATTGTAGCCGTAAAGAAATTGAATTTGCAACAGTTCTCTGCTGAGGCTGATAAGTGCTTCAATAGAGAAGTGAAGACCCTGAGCCGACTCAGGCACAGAAACCTCGTAAAGGTACTTGGGTATGCTTGGG…
VrFLS2XL	N-LRR11	GGTCTCACACCatggagcccagaagtgttggtttaacagtagtggtagtttgttctgttctggttgtggtggttataagcatggatccaagttttgaagtcgaccatcaggctttgaaggccttcaagagttcagttgctgacgatccctctggagtgcttgcagattggagtgaagccaaccatcattgcaattggtctggaatcacatgtgacccttcatccagtcgtgtcatgtcaattatactgatggagaagcagcttgccggcgtgatctcgccattccttggaaacctttccaaactccaggttctggacttaactttaaacacattcactgggcaaattccacctcaactggggctttgctcccagctttcagaactgattctttaccaaa…
	LRR12-19	GGTCTCAtcattgcaagcactgacgctgcagttaaataagttcactgggcaaatcccatcatccattacaaacttgacaaacttaacatatttgtctatggacttcaacttcttcacaggtgatattccgtccaacatcggatcgctttatcgtttgaagaacctaaccctaaacaataaccttctccaggggtccgttccatctagtatctctaactgcacacgtctagtcgtcttaggtctagcttataatagaataacaggaagaattccacaaggtttggggcggcttgcaaatcttatttttctatctttcgggaagaaccaaatgtcgggcaacattcctgatgatctcttcaattgctcaaatctgattattctagatttggccaagaacaa…
	LRR20-EJM	GGTCTCAggActctatctgaatgacaatgctctagaaggtgcacttcctgaggtaatttttgaactaaaacagcttagtgatcttgggttgggtaacaaccggtttgcaggacccattccacatgctatctctaagcttgagtcgcttttgtacttgaccctccatggaaacctgttcaatggatccattccaacgagcatgggacacctttctcggctggcaaccttggatctctctcacaatcatctggtcgggtcaattccggggcctgtcattgctggtatgaaaaacatgcaaatatatctcaacttttcacacaatttcctatcagggcccattccaaatgagcttgggaaattggagatggtgcagatcgtggatatgtcaaacaataatct…
	TMD+ICD	GGTCTCAGAAGAAGGTTCTGTTGATTCTCGGGGTAGTTGgatctctcattgtattgctgcttctcacattttctgttataatcttctgtcggtacttcagaaagcaaaaaacagttgaaaatccagaaccagagtatgcttcagcattgacgctcaagaggttcaatcaaaaggatttagaaatagctactggtttctttagtgaagaaaacattattgggtccagcagtttgagtaccgtatacaagggcagaatggaagatgggaagattgtagccgtaaagaaattaaatttgcaacagttctcattggagtctgacaagtgcttcaatagagaagtgaagaccctgagccaactcaggcacagaaacttggtaaaggtacttgggtatgcctggg…
GmFLS2a	N-LRR11	GGTCTCACACCATGTTGTCCCTAAAGATTAGTTTGACTATAGGCATAGTCCTTTCCATTGTATCCATAGTTTCCCATGCTGAAACAAGCTTGGATGTTGAAATTCAAGCATTGAAAGCTTTCAAGAACTCCATCACTGGTGACCCAAGTGGGGCTCTTGCAGATTGGGTTGACAGTCACCACCACTGCAACTGGTCTGGCATTGCATGTGATCCATCTTCAAGTCATGTCATTTCAATTTCCCTGGTTAGcCTgCAGCTCCAAGGGGAGATTTCACCTTTCCTTGGAAACATTTCAGGCCTTCAGGTTCTTGATTTAACTTCAAACTCATTCACTGGCTACATTCCTGCTCAGCTCAGTTTTTGCACTCATCTTTCTACACTATCTCTTTTTGAAAATT…
	LRR12-19	GGTCTCAtcatTACAGGTTCTAACCCTGCATTCAAATGCTTTTACTGGGAAGATCCCTTCATCAATAACAAACTTGACAAACTTGACATATCTGTCAATGAGCCAGAATCTCCTTTCAGGTGAACTTCCTCCAAACTTGGGTGTGCTTCATAATTTGAAGTTTCTTGTTTTGAACTCCAACAACTTTCATGGATCCATTCCCTCTAGCATTACCAATATTACTAGTCTTGTAAATGTAAGTTTGTCTTTTAATGCTTTAACTGGGAAAATTCCTGAGGGTTTTTCAAGGTCGCCTAATCTTACTTTCCTGTCTCTTACATCCAACAAAATGACTGGGGAAATCCCAGATGACCTCTATAACTGCTCAAATCTTAGCACTCTAAGTTTGGCAATGAACAA…
	LRR20-EJM	GGTCTCAggacTCTCTCTATATGCAAATGTATTAGAAGGTCCAATACCTGATAAGCTCTCTGAATTAAAAGAACTAACTGAACTTATGCTGCATCAAAACAAGTTGGTTGGTCAAATACCCGATTCTCTCTCAAAGCTTGAGATGCTTTCATTCTTAGACCTTCACGGCAACAAACTTGATGGGTCCATTCCAAGAAGCATGGGGAAGCTTAATCAGCTTTTATCATTGGATCTCTCTCACAACCAGCTCACAGGATCAATTCCCAGAGATGTCATTGCACACTTCAAAGACATGCAGATGTATCTTAACCTTTCTTACAACCACTTGGTTGGAAGTGTTCCAACTGAGTTGGGCATGTTGGGAATGATACAAGCTATTGATATTTCAAACAATAATCT…
	TMD+ICD	GGTCTCAgaagAAGAGCATATCTATTATTGCTTCACTTGGATCACTTGCTATACTGCTATTACTAGTGTTGGTGATTCTAATTCTCAATAGAGGTATCAAACTCTGCAATTCTAAAGAAAGGGATATTAGTGCGAATCATGGACCAGAATACAGTTCAGCATTGCCACTTAAAAGGTTCAATCCAAAGGAGTTGGAGATTGCCACTGGTTTTTTCAGTGCAGACAGCATCATTGGTTCTAGCAGTTTGAGCACAGTTTACAAAGGTCAAATGGAAGATGGCCAGGTTGTAGCCATAAAAAGATTGAATCTGCAACAATTCTCTGCAAATACTGACAAGATCTTCAAGAGAGAAGCCAACACCTTGAGCCAGATGAGACATAGGAATTTGGTCAAGGTAC…
GmFLS2b	N-LRR11	GGTCTCACACCATGTTGTCCCTAAAGATTAGTTTGACTATAGGCATAGTCCTTTCCATTGCATCCATAGTTTCCCATGCTGAAACAAGCTTGGATGTTGAAATTCAAGCTTTGAAAGCTTTCAAAAACTCCATCACTGCTGACCCAAATGGGGCTCTTGCAGATTGGGTTGACAGTCACCACCACTGCAACTGGTCTGGCATTGCATGTGATCCACCTTCAAATCATGTCATTTCAATTTCCCTGGTTAGTCTTCAGCTCCAAGGGGAGATTTCACCTTTCCTTGGAAACATTTCTGGCCTTCAGGTTTTTGATGTAACTTCAAACTCATTCTCTGGCTACATTCCTTCTCAGCTCAGTCTTTGCACTCAACTTACTCAACTGATTCTTGTTGACAATT…
	LRR12-19	GGTCTCATCATTGCAAGTTCTAACCCTGCACTTAAATAAGTTTACTGGGAAGATCCCTTCGTCAATAACAAACTTGACAAACTTGACATATCTGTCAATGAGCCAGAATCTCCTCTCAGGTGAACTTCCTTCAAACTTGGGTGCGCTTCATGATTTGAAGTTTCTTGTTTTGAACTCCAACTGCTTTCATGGATCCATTCCCTCTAGCATTACCAATATTACTAGTCTAGTAAATGTAAGTTTGTCTTTTAATGCTTTAACTGGGAAAATTCCTGAGGGTTTTTCAAGGTCGCCTAATCTTACTTTCCTGTCTCTTACATCCAACAAAATGACTGGGGAAATCCCAAATGACCTCTATAACTGCTCAAATCTTAGCACTCTAAGTTTGGCAATGAACAA…
	LRR20-EJM	GGTCTCAggacTCTCTCTCTATGACAATGAACTACAAGGTACAATACCTGATAAGCTCTCTGAATTAAAAGAACTAACAGAACTTTTGCTGCATCAAAATAAGTTGGTTGGTCAAATACCTGATTCTCTCTCAAAGCTTGAGATGCTTTCATACTTAGACCTTCATGGCAACAAACTTAATGGGTCCATTCCAAGAAGCATGGGAAAGCTTAACCATCTTTTAGCATTGGATCTCTCTCACAACCAGCTCACAGGAATAATTCCTGGAGATGTCATTGCACACTTCAAAGACATTCAGATGTATCTCAACCTTTCTTACAACCACTTGGTTGGAAATGTTCCAACTGAGTTGGGCATGTTGGGAATGATACAAGCTATTGATATTTCAAACAATAATCT…
	TMD+ICD	GGTCTCAGAAGAAGAGCATATCTATTATTGCTTCACTTGGATCTCTTGCTATGCTTCTACTTTTGCTGATTCTAGTTCTCAATCGAGGCACCAAATTCTGCAATTCTAAAGAAAGAGATGCTAGTGTGAATCATGGACCAGACTACAATTCAGCATTGACACTTAAAAGGTTCAATCCAAACGAGTTGGAGATTGCCACTGGTTTTTTCAGTGCAGACAGCATCATAGGTGCTAGCAGTTTGAGCACAGTTTACAAGGGTCAAATGGAAGATGGCCGGGTTGTAGCCATAAAAAGATTGAATTTGCAACAATTCTCTGCCAAAACTGACAAGATCTTCAAGAGAGAAGCCAACACCTTGAGCCAGATGAGACATAGGAATTTGGTCAAGGTACTTGGAT…
SlFLS2	N-LRR11	GGTCTCACACCATGATGATGTTAAAGACAGTTGTATATGCATTAGCCATATTTTCTATTACCTTTCTCATACCTTTGTCATCTGGGCAAAATCCAAGATTTGAAGTTGAAGTTGCTGCTTTGAAAGCTTTCAAGAGCTCAATCTCTGACGACCCTTTCAGTGCACTTGTGGATTGGACTGATGTAAATCACCATTGCAACTGGTCTGGAATCATATGTGATCCTTCTTCAAATCATGTCATCAACATTTCACTTATTGAGACACAGCTCAAAGGAGAAATTTCTCCGTTTCTAGGAAACCTCTCCAAACTCCAGGTTCTTGATCTAACTTTGAATTCATTTACTGGAAATATTCCACCCCAGCTGGGTCATTGCACGGACCTGGTTGAGCTCGTTTTTT…
	LRR12-19	GGTCTCATCAtTAGAAGTGCTTACCCTTCACTCCAATAAGTTATCCGGGGAGATCCCATCAACTATAACAAACCTGGCAAACTTGACATATTTGTCTTTGGGTTTTAATTTATTGACTGGATCACTTCCATCGGAATTTGGGTTACTCTATAATCTGAAGAATCTAACTGCAAATAATAACCTCCTGGAAGGATCTATTCCATTGAGCATAATAAATTGTTCTCATCTTCTAGTTTTATCCCTCACTTTTAATAGAATAACGGGGGAAATACCAAATGGGTTGGGGCAGTTATCCAATCTTACATTTTTGTCTTTGGGATCAAACAAAATGATGGGGGAGATTCCTGATGATCTCTTCAACAGTTCAATGCTTGAAGTTCTAGATCTGAGTGATAACAA…
	LRR20-EJM	GGTCTCAGGaCTTTTGCTATCTGACAACAAGCTAGAAGGTGAACTTCCTGTGCAACTTTTTGAGCTCAAACAGCTCAATGAACTCCGGCTGAAGAACAATAATTTCTTTGGTCCAATACCGCATCATATATCCAAACTAGAATCACTGTCGCTCATGGATCTGAGTGGAAATAAGCTTAATGGCACAATCCCAGAGAGCATGACGAGCCTCCGCAGATTGATGACAGTAGATCTTTCACACAACCTTCTTACCGGAACTCTTCCTAGAGCAGTACTTGCCAGCATGAGAAGTATGCAACTTTACTTGAACGTTTCCAGCAACTTGTTGCACGGAGAGATCCCAGATGAGATAGGCGTGTTAGAAATGGTTCAAGAGATTGACATGTCAAATAATAATCT…
	TMD+ICD	GGTCTCAgAAGAAAACCTGGATCATACTTGCAGCACTTGGATCTGTTTTCAGTCTCATTCTTCTTGTCCTGGGAATATTTTTATTTCATCGGTACATGAAGAAGAAAAAAGTGAATGACACGGAGTTTACAAATCCAAAGTGTACCGCAGCACTGAGCCTCCAGAGATTTTATCAAAAGGATTTGGAACATGCTACCAATAATTTCCGTCCGGAAAACATTATTGGAGCCAGCAGTTTAAGTACTGTGTACAAAGGAACACTGGAAGATGGGAAGATTGTAGCAGTTAAGAAGCTGAATCACCAGTTCTCAGCAGAATCTGGTAAATGTTTTGATAGGGAAGTCAAGACTCTGAGCCAACTCAGACACAGGAACCTAGTTAAGGTGCTAGGTTACGCTT…
AtFLS2	N-LRR11	GGTCTCACACCATGAAGTTACTCTCAAAGACCTTTTTGATATTAACTCTCACCTTCTTCTTCTTTGGCATTGCACTAGCGAAACAGAGCTTTGAACCAGAGATCGAAGCTTTGAAATCCTTCAAGAATGGTATTTCCAACGACCCTTTAGGAGTATTATCAGATTGGACCATCATCGGTTCGTTACGACACTGTAATTGGACCGGAATCACCTGCGATAGTACCGGACATGTAGTCTCGGTTTCCTTGCTGGAGAAGCAACTTGAAGGTGTTCTGTCTCCAGCCATAGCGAATCTCACCTATCTCCAGGTTCTTGATCTCACTTCAAATAGTTTTACCGGCAAAATACCGGCTGAAATAGGAAAGTTAACCGAGCTTAACCAGCTTATTCTGTACCTAA…
	LRR12-19	GGTCTCATCAtTaGAAGTCCTCACACTTCATTCCAACAACTTCACAGGAGAGTTTCCACAGTCCATCACAAACTTGAGGAACTTGACAGTCCTAACGGTGGGGTTCAATAATATTTCCGGTGAGCTCCCGGCGGATCTAGGGCTTCTTACAAACCTTCGGAACCTTTCAGCGCACGACAATCTTCTTACCGGACCAATACCTTCCAGCATAAGTAACTGCACCGGTCTTAAACTCCTGGACCTGTCTCACAACCAAATGACTGGCGAGATCCCGCGGGGTTTCGGAAGGATGAATCTTACGTTCATTTCTATTGGGAGGAATCATTTCACCGGTGAAATTCCAGATGATATCTTCAACTGTTCAAACTTGGAAACTCTTAGTGTGGCAGATAACAACTT…
	LRR20-EJM	GGTCTCAggacTAAGGATGTATTCAAATGATCTTGAAGGTCCAATTCCTGAAGAAATGTTTGATATGAAGCTACTCTCAGTTCTTGATCTTTCCAACAACAAATTCTCAGGTCAAATTCCTGCCTTGTTCTCCAAGCTTGAATCGCTTACCTACTTGAGTCTTCAAGGAAACAAATTCAACGGGTCTATCCCTGCAAGCCTTAAGTCGCTTTCGCTTCTCAACACATTCGATATCTCCGACAATCTTCTCACTGGAACCATCCCTGGAGAGCTGTTAGCTTCTTTGAAAAACATGCAGCTTTACCTCAACTTCTCAAACAACTTGTTGACTGGAACCATCCCAAAGGAGCTTGGAAAGCTTGAAATGGTTCAAGAAATCGACCTTTCAAACAATCTCTT…
	TMD+ICD	GGTCTCAGAAGAGAACCAGAGTCATCCTGATTATTCTTGGATCAGCCGCGGCTCTTCTTCTTGTCCTGCTTCTTGTTCTGATTCTAACCTGTTGCAAGAAAAAAGAAAAAAAGATTGAAAATTCATCAGAGTCCTCATTACCGGATTTGGATTCAGCTCTGAAACTGAAGAGATTTGAACCAAAAGAGTTGGAGCAAGCAACAGATTCATTCAACAGTGCCAACATCATTGGCTCAAGCAGCTTAAGCACAGTGTACAAAGGTCAGCTAGAAGATGGGACAGTGATTGCAGTAAAAGTATTGAATCTAAAGGAATTCTCTGCAGAATCAGACAAGTGGTTCTACACAGAAGCTAAAACATTGAGCCAACTAAAACATCGAAACCTGGTGAAGATCTTAG…
NbFLS2	N-LRR11	GGTCTCACACCATGTCACAGACAGTTTTATATGCATTAGCCGTATTTTCCTTTACCTTTTTCATACCTTTGTCATATGGCCAAACTCCAAGCTTGGAAGTTGAAGTTGCTGCTTTAAAAGCTTTCAAGAACTCAATCTCTGATGACCCCTATGGTGCACTTGTGGATTGGACTGATGCAAATCACCATTGCAACTGGTCTGGAATAATATGTGATCCTTCTTCAAACAATGTCATCAACATTACACTGTTTGAGATGCAGCTCAAAGGCGAAATCTCTCCATTTCTGGGAAACCTCTCCAAACTCCAGGTTCTTGATCTAACTTTGAATTCATTTACTGGAAATATTCCACCTCAGCTGGGGCATTGCACAGAGCTGGTTGAGCTCATTCTTTATGAAA…
	LRR12-19	GGTCTCATCAtTACAAGTGCTTACCCTCCACTCAAATAGGCTGTCCGGGGAAATTCCATCAACTATAACAAAACTGACAAACTTGACATATTTGTCTTTGAGCTTCAATTTATTGACCGGATCACTTCCATTAGAATTAGGGTTGCTCAATAACCTGAAGAATCTAATTGCAAGTAACAACCTCCTAGAGGGATCTATTCCATCTAGCATAACAAATTGTTCACATCTTCAAGTTTTGACCCTTTCTTATAATAGAATAACGGGGAAAATACCCGTTGGGTTGGGGCAGTTGTCCAATCTTACATTTTTGTCTTTGGGATTAAACAAAATGGTGGGGGAGATTCCTGACGATTTCTTCAACTGCTCGATGCTTGAAGTTCTAGATCTGAGTGATAACAA…
	LRR20-EJM	GGTCTCAGGaCTTTCGCTGTCTGACAACAAGCTGGTAGGTAAACTTCCGGTGCAACTTTTTGAGCTTAAAAAACTCAATGAACTCCGGCTGCAGAACAATAATTTCTTCGGTCCAATACCCCACCAGATATCCAATCTAGAGTCACTCTCGTTACTGGACCTGAGTGGAAATAAGCTCAATGGTACAATCCCAGAGAGCATGGCAAGCCTCCGCAGACTGATGACTGTAGATCTTTCACACAACCTTCTCCATGGATCTCTTCCTCGAGCAGTACTAGCTAGCATGAGAAGTATGCAATTTTTCTTGAACGTTTCCAGCAACTTTTTGGACGGAACGATCCCAGATGAGATTGGCGTGTTAGAAATGGTTCAAGAGATTGATATTTCAAACAACAATCT…
	TMD+ICD	GGTCTCAgAAGAAAACCTTGATCATTCTTGCAGCACTTGGATCTGTTTTTGGTCTGATTCTTCTCATGTTGGGAGTCTTTTTTCTTCATCAGTACATGAAGAAGAAAAAGGTGAAAGACACGGAGGATATGATTCCAAAGTATACCTCTGCACTGAGCCTCAAGAGATTTTATCAAAAGGATTTGGATCTTGCTACTGATAATTTCAGTCCAGAAAATATTATTGGAGCCAGCAGTTTAAGTACTGTGTACAAGGGTAGACTGGAAGATGGGAAAATTGTAGCAGTTAAGAAACTGAATCACCGGTTCACAGCAGAAGCTGATAAATGCTTTGAAAGAGAAGTCAAGACTCTGAGCCAACTCAGACACAGGAACCTGGTTAAGGTGCTCGGTTATGCGT…
SacB cassette for DNA shuffling		GGTCTCAggacTGAGACGgatcgatcctttttaacccatcacatatacctgccgttcactattatttagtgaaatgagatattatgatattttctgaattgtgattaaaaaggcaactttatgcccatgcaacagaaactataaaaaatacagagaatgaaaagaaacagatagattttttagttctttaggcccgtagtctgcaaatccttttatgattttctatcaaacaaaagaggaaaatagaccagttgcaatccaaacgagagtctaatagaatgaggtcgaaaagtaaatcgcgcgggtttgttactgataaagcaggcaagacctaaaatgtgtaaagggcaaagtgtatactttggcgtcaccccttacatattttaggtctttttttat…
NbBAK1 (NbSERK3B)		GGTCTCAcaccATGGATCAGTCGGTCTTGTTGATCTGTGTTTTTCTATGCTTAACTGGGCTGCTTTTGAGCTCGTCACCGGTTGCCGGTAACGCTGAAGGTGATGCTTTGTATGCTCAGAAGACCAATTTGGGTGATCCTAATACTGTTCTACAGAGTTGGGATCAAACACTTGTTAATCCTTGTACTTGGTTCCATGTGACATGCAACAATGAAAATAGTGTTACTAGAGTTGATCTTGGAAATGCAAATCTAACAGGTCAACTGGTACCACAGCTTGGCCAACTCCAGAAATTGCAGTACTTGGAGCTTTATAGTAATAACATAAGCGGAAGAATTCCAAATGAACTGGGAAACTTGACAGAGTTGGTCAGCTTGGATCTTTACCTGAACAACTTAA…
C-terminal 4×HA tag		GGTCTCAAAGGgagGAgtgcctgactacgctggatatccgtacgatgttccagattacgcaggactctacccatacgacgtgccagattatgctaccagagctgcttacccatatgatgtcccggattacgctggctacccttatgacgttccggactatgctggtctttatccttacgacgtcTAAAATCTGAGACC
Synthesized DNA fragment
Name		DNA sequence
VvFLS2 LRR12-19	V1	GGTCTCAtcatTGCAGGcACTAACTTTGCAgTtAAATAAGTTCACTGGGAAAATCCCTGCACAGATAACCAACTTGACAAACTTGACAtaTTTGTCAATGgaCTTCAACTTCCTCACAGGGGAGCTTCCATCCAATATCGGATCCCTTCATAATTTGAAGAACCTGACCcTGaACAACAACCTTCTAGAGGGATCCATTCCATCTAGTATCACCAATTGCACCCATCTTGTCgtCcTCGGTTTAGCTTATAATATGATAACAGGGGAAATTCCACAAGGTTTGGGACAGTTGCCGAATCTTAtTTTCCTTaGTTTcGGGaagAACAAAATGTCGGGGAACATTCCTGACGACCTCTTCAATTGCTCAAATCTGatTATCCTAGATTTGGCCAaGAACAA…
	V2	GGTCTCAtcatTGCAGGcACTAACTTTGCAgTtAAATAAGTTCACTGGGAAAATCCCTGCACAGATAACCAACTTGACAAACTTGACAtaTTTGTCAATGgaCTTCAACTTCCTCACAGGGGAGCTTCCATCCAATATCGGATCCCTTCATAATTTGAAGAACCTGACCcTGaACAACAACCTTCTAGAGGGATCCATTCCATCTAGTATCACCAATTGCACCCATCTTGTCgtCcTCGGTTTAGCTTATAATATGATAACAGGGGAAATTCCACAAGGTTTGGGACAGTTGCCGAATCTTAtTTTCCTTaGTTTcGGGaagAACAAAATGTCGGGGAACATTCCTGACGACCTCTTCAATTGCTCAAATCTGGCTATCCTAGATTTGGCCAaGAACAA…
	V3	GGTCTCAtcatTGCAGGcACTAACTTTGCAgTCAAATAAGTTCACTGGGAAAATCCCTGCACAGATAACCAACTTGACAAACTTGACAtaTTTGTCAATGgaCTTCAACTTCCTCACAGGGGAGCTTCCATCCAATATCGGATCCCTTCATAATTTGAAGAACCTGACCGTGaACAACAACCTTCTAGAGGGATCCATTCCATCTAGTATCACCAATTGCACCCATCTTGTCgtCATCGGTTTAGCTTATAATATGATAACAGGGGAAATTCCACAAGGTTTGGGACAGTTGCCGAATCTTACTTTCCTTaGTTTAGGGaagAACAAAATGTCGGGGAACATTCCTGACGACCTCTTCAATTGCTCAAATCTGGCTATCCTAGATTTGGCCAaGAACAA…
GmFLS2a LRR20-EJM	YHR	GGTCTCAggacTCTCTCTATATGCAAATGTATTAGAAGGTCCAATACCTGATAAGCTCTCTGAATTAAAAGAACTAACTGAACTTATGCTGCATCAAAACAAGTTGGTTGGTCAAATACCCGATTCTCTCTCAAAGCTTGAGATGCTTTCATaCTTAGACCTTCACGGCAACAAACTTGATGGGTCCATTCCAAGAAGCATGGGGAAGCTTAATCAtCTTTTATCATTGGATCTCTCTCACAACCAGCTCACAGGATCAATTCCCAGAGATGTCATTGCACACTTCAAAGACATGCAGATGTATCTTAACCTTTCTTACAACCACTTGGTTGGAAGTGTTCCAACTGAGTTGGGCATGTTGGGAATGATACAAGCTATTGATATTTCAAACAATAATCT…
	YHAIR	GGTCTCAggacTCTCTCTATATGCAAATGTATTAGAAGGTCCAATACCTGATAAGCTCTCTGAATTAAAAGAACTAACTGAACTTATGCTGCATCAAAACAAGTTGGTTGGTCAAATACCCGATTCTCTCTCAAAGCTTGAGATGCTTTCATaCTTAGACCTTCACGGCAACAAACTTGATGGGTCCATTCCAAGAAGCATGGGGAAGCTTAATCAtCTTTTAgCATTGGATCTCTCTCACAACCAGCTCACAGGATCAATTCCCAGAGATGTCATTGCACACTTCAAAGACATtCAGATGTATCTTAACCTTTCTTACAACCACTTGGTTGGAAGTGTTCCAACTGAGTTGGGCATGTTGGGAATGATACAAGCTATTGATATTTCAAACAATAATCT…
GmFLS2b LRR20-EJM	DNA shuffling with GmFLS2a	GGTCTCAggacTCTCTCTaTATGACAATGAAtTACAAGGTACAATACCTGATAAGCTCTCTGAATTAAAAGAACTAACtGAACTTTTGCTGCATCAAAAcAAGTTGGTTGGTCAAATACCcGATTCTCTCTCAAAGCTTGAGATGCTTTCATACTTAGACCTTCAcGGCAACAAACTTAATGGGTCCATTCCAAGAAGCATGGGgAAGCTTAAtCATCTTTTAGCATTGGATCTCTCTCACAACCAGCTCACAGGAATAATTCCcGGAGATGTCATTGCACACTTCAAAGACATTCAGATGTATCTtAACCTTTCTTACAACCACTTGGTTGGAAgTGTTCCAACTGAGTTGGGCATGTTGGGAATGATACAAGCTATTGATATTTCAAACAATAATCT…
