# Supplementary material for: Reverse engineering of the pattern recognition receptor FLS2 reveals key design principles of broader recognition spectra against evading flg22 epitopes
Source: Nat Plants. 2025 Jul 28;11(8):1642–57. doi: 10.1038/s41477-025-02050-5 (PMC12364711; doi:10.1038/s41477-025-02050-5)
Supplement: Supplementary file 4 — Shuffled GmFLS2a/b LRR20-EJM variants used for analysis. [file 41477_2025_2050_MOESM4_ESM.xlsx]

## Sheet: Table S3
Supplementary Table 3. Shuffled GmFLS2a/b LRR20-EJM variants used for analysis.
Name	Protein Sequence (LRR20-EJM)	Quantitative performance
GmFLS2a	LSLYANVLEGPIPDKLSELKELTELMLHQNKLVGQIPDSLSKLEMLSFLDLHGNKLDGSIPRSMGKLNQLLSLDLSHNQLTGSIPRDVIAHFKDMQMYLNLSYNHLVGSVPTELGMLGMIQAIDISNNNLSGFIPKTLAGCRNLFNLDFSGNNISGPIPAEAFSHMDLLENLNLSRNHLEGEIPEILAELDHLSSLDLSQNDLKGTIPERFANLSNLVHLNLSFNQLEGPVPNSGIFAHINASSMVGNQDLCGAKFLSQCRETKHSLS	0
3R-1	LSLYDNELQGTIPDKLSELKELTELMLHQNKLVGQIPDSLSKLEMLSFLDLHGNKLNGSIPRSMGKLNHLLALDLSHNQLTGIIPGDVIAHFKDIQMYLNLSYNHLVGSVPTELGMLGMIQAIDISNNNLSGFIPKTLAGCRNLFNLDFSGNNISGPIPAEAFSHMDLLESLNLSRNHLKGEIPEILAELDRLSSLDLSQNDLKGTIPEGFANLSNLVHLNLSFNQLEGHVPKTGIFAHINASSIVGNRDLCGAKFLSQCRETKHSLS	0.1
3R-2	LSLYDNELQGTIPDKLSELKELTELLLHQNKLVGQIPDSLSKLEMLSYLDLHGNKLNGSIPRSMGKLNHLLALDLSHNQLTGIIPGDVIAHFKDIQMYLNLSYNHLVGSVPTELGMLGMIQAIDISNNNLSGFIPKTLAGCRNLFNLDFSGNNISGPIPAEAFSHMDLLENLNLSRNHLEGEIPEILAELDHLSSLDLSQNDLKGTIPERFANLSNLVHLNLSFNQLEGPVPNSGIFAHINASSMVGNQDLCGAKFLSQCRETKHSLS	0.25
3R-3	LSLYDNELQGTIPDKLSELKELTELLLHQNKLVGQIPDSLSKLEMLSYLDLHGNKLNGSIPRSMGKLNHLLALDLSHNQLTGIIPGDVIAHFKDIQMYLNLSYNHLVGSVPTELGMLGMIQAIDISNNNLSGFIPKTLAGCRNLFNLDFSGNNISGPIPAEAFSHMDLLESLNLSRNHLKGEIPEILAELDRLSSLDLSQNDLKGTIPEGFANLSNLVHLNLSFNQLEGHVPNSGIFAHINASSMVGNQDLCGAKFLSQCRETKHSLS	0.08
3R-4	LSLYDNELQGTIPDKLSELKELTELLLHQNKLVGQIPDSLSKLEMLSYLDLHGNKLNGSIPRSMGKLNHLLALDLSHNQLTGIIPGDVIAHFKDIQMYLNLSYNHLVGSVPTELGMLGMIQAIDISNNNLSGFIPKTLAGCRNLFNLDFSGNNISGPIPAEAFSHMDLLENLNLSRNHLEGEIPEILAELDHLSSLDLSQNDLKGTIPERFANLSNLVHLNLSFNQLEGPVPKTGIFAHINASSIVGNRDLCGAKFLPPCRETKHSLS	0.41
3R-5	LSLYANVLQGPIPDKLSELKELTELLLHQNKLVGQIPDSLSKLEMLSYLDLHGNKLNGSIPRSMGKLNHLLALDLSHNQLTGIIPGDVIAHFKDIQMYLNLSYNHLVGSVPTELGMLGMIQAIDISNNNLSGFIPKTLAGCRNLFNLDFSGNNISGPIPAEAFSHMDLLENLNLSRNHLKGEIPEILAELDRLSSLDLSQNDLKGTIPEGFANLSNLVHLNLSFNQLEGHVPKTGIFAHINASSIVGNRDLCGAKFLPPCRETKHSLS	0.05
3R-7	LSLYANVLEGPIPDKLSELKELTELMLHQNKLVGQIPDSLSKLEMLSFLDLHGNKLDGSIPRSMGKLNQLLSLDLSHNQLTGSIPRDVIAHFKDMQMYLNLSYNHLVGSVPTELGMLGMIQAIDISNNNLSGFIPKTLAGCRNLFNLDFSGNNISGPIPAEAFSHMDLLENLNLSRNHLEGEIPEILAELDHLSSLDLSQNDLKGTIPERFANLSNLVHLNLSFNQLEGPVPNSGIFAHINASSMVGNQDLCGAKFLSQCRETKHSLS	0
3R-8	LSLYANVLEGPIPDKLSELKELTELMLHQNKLVGQIPDSLSKLEMLSFLDLHGNKLDGSIPRSMGKLNQLLSLDLSHNQLTGSIPRDVIAHFKDMQMYLNLSYNHLVGSVPTELGMLGMIQAIDISNNNLSGFIPKTLAGCRNLFNLDFSGNNISGPIPAEAFSHMDLLESLNLSRNHLKGEIPEILAELDRLSSLDLSQNDLKGTIPEGFANLSNLVHLNLSFNQLEGHVPKTGIFAHINASSIVGNQDLCGAKFLSQCRETKHSLS	0
3P-3	LSLYDNELQGTIPDKLSELKELTELLLHQNKLVGQIPDSLSKLEMLSYLDLHGNKLNGSIPRSMGKLNHLLALDLSHNQLTGSIPRDVIAHFKDMQMYLNLSYNHLVGSVPTELGMLGMIQAIDISNNNLSGFIPKTLAGCRNLFNLDFSGNNISGPIPAEAFSHMDLLESLNLSRNHLKGEIPEILAELDRLSSLDLSQNDLKGTIPERFANLSNLVHLNLSFNQLEGPVPNSGIFAHINASSMVGNQDLCGAKFLSQCRETKHSLS	0.01
3P-6	LSLYDNELQGTIPDKLSELKELTELLLHQNKLVGQIPDSLSKLEMLSFLDLHGNKLNGSIPRSMGKLNQLLSLDLSHNQLTGSIPRDVIAHFKDMQMYLNLSYNHLVGSVPTELGMLGMIQAIDISNNNLSGFIPKTLAGCRNLFNLDFSGNNISGPIPAEAFSHMDLLESLNLSRNHLKGEIPEILAELDRLSSLDLSQNDLKGTIPEGFANLSNLVHLNLSFNQLEGHVPKTGIFAHINASSIVGNRDLCGAKFLPPCRETKHSLS	0
3P-7	LSLYANVLEGPIPDKLSELKELTELMLHQNKLVGQIPDSLSKLEMLSFLDLHGNKLDGSIPRSMGKLNHLLALDLSHNQLTGSIPRDVIAHFKDMQMYLNLSYNHLVGSVPTELGMLGMIQAIDISNNNLSGFIPKTLAGCRNLFNLDFSGNNISGPIPAEAFSHMDLLENLNLSRNHLEGEIPEILAELDHLSSLDLSQNDLKGTIPEGFANLSNLVHLNLSFNQLEGHVPKTGIFAHINASSIVGNRDLCGAKFLPPCRETKHSLS	0.15
3P-8	LSLYDNELQGTIPDKLSELKELTELLLHQNKLVGQIPDSLSKLEMLSFLDLHGNKLDGSIPRSMGKLNQLLSLDLSHNQLTGSIPRDVIAHFKDIQMYLNLSYNHLVGSVPTELGMLGMIQAIDISNNNLSGFIPKTLAGCRNLFNLDFSGNNISGPIPAEAFSHMDLLENLNLSRNHLEGEIPEILAELDRLSSLDLSQNDLKGTIPEGFANLSNLVHLNLSFNQLEGHVPKTGIFAHINASSIVGNRDLCGAKFLPPCRETKHSLS	0
4-7	LSLYANVLEGPIPDKLSELKELTELMLHQNKLVGQIPDSLSKLEMLSFLDLHGNKLDGSIPRSMGKLNQLLSLDLSHNQLTGSIPRDVIAHFKDMQMYLNLSYNHLVGSVPTELGMLGMIQAIDISNNNLSGFIPKTLAGCRNLFNLDFSGNNISGPIPAEAFSHMDLLENLNLSRNHLEGEIPEILAELDHLSSLDLSQNDLKGTIPERFANLSNLVHLNLSFNQLEGPVPNSGIFAHINASSMVGNRDLCGAKFLPPCRETKHSLS	0
4-8	LSLYANVLEGPIPDKLSELKELTELMLHQNKLVGQIPDSLSKLEMLSFLDLHGNKLDGSIPRSMGKLNQLLSLDLSHNQLTGSIPRDVIAHFKDMQMYLNLSYNHLVGSVPTELGMLGMIQAIDISNNNLSGFIPKTLAGCRNLFNLDFSGNNISGPIPAEAFSHMDLLENLNLSRNHLEGEIPEILAELDHLSSLDLSQNDLKGTIPERFANLSNLVHLNLSFNQLEGPVPNSGIFAHINASSMVGNQDLCGAKFLSQCRETKHSLS	0
3P-12	LSLYANVLEGPIPDKLSELKELTELMLHQNKLVGQIPDSLSKLEMLSFLDLHGNKLDGSIPRSMGKLNQLLSLDLSHNQLTGSIPRDVIAHFKDIQMYLNLSYNHLVGSVPTELGMLGMIQAIDISNNNLSGFIPKTLAGCRNLFNLDFSGNNISGPIPAEAFSHMDLLENLNLSRNHLKGEIPEILAELDRLSSLDLSQNDLKGTIPERFANLSNLVHLNLSFNQLEGPVPNSGIFAHINASSMVGNQDLCGAKFLSQCRETKHSLS	0
3P-13	LSLYANVLEGPIPDKLSELKELTELMLHQNKLVGQIPDSLSKLEMLSFLDLHGNKLDGSIPRSMGKLNQLLSLDLSHNQLTGSIPRDVIAHFKDIQMYLNLSYNHLVGSVPTELGMLGMIQAIDISNNNLSGFIPKTLAGCRNLFNLDFSGNNISGPIPAEAFSHMDLLENLNLSRNHLEGEIPEILAELDHLSSLDLSQNDLKGTIPEGFANLSNLVHLNLSFNQLEGHVPKTGIFAHINASSIVGNRDLCGAKFLPPCRETKHSLS	0
3P-15	LSLYANVLEGPIPDKLSELKELTELMLHQNKLVGQIPDSLSKLEMLSFLDLHGNKLDGSIPRSMGKLNQLLSLDLSHNQLTGSIPRDVIAHFKDMQMYLNLSYNHLVGSVPTELGMLGMIQAIDISNNNLSGFIPKTLAGCRNLFNLDFSGNNISGPIPAEAFSHMDLLESLNLSRNHLKGEIPEILAELDRLSSLDLSQNDLKGTIPEGFANLSNLVHLNLSFNQLEGPVPNSGIFAHINASSIVGNQDLCGAKFLSQCRETKHSLS	0
3R-11	LSLYDNELQGTIPDKLSELKELTELLLHQNKLVGQIPDSLSKLEMLSYLDLHGNKLNGSIPRSMGKLNHLLALDLSHNQLTGIIPGDVIAHFKDIQMYLNLSYNHLVGSVPTELGMLGMIQAIDISNNNLSGFIPKTLAGCRNLFNLDFSGNNISGPIPAEAFSHMDLLESLNLSRNHLKGEIPEILAELDRLSSLDLSQNDLKGTIPEGFANLSNLVHLNLSFNQLEGHVPKTGIFAHINASSIVGNRDLCGAKFLPPCRETKHSLS	0.1
3R-12	LSLYANVLEGPIPDKLSELKELTELMLHQNKLVGQIPDSLSKLEMLSYLDLHGNKLNGSIPRSMGKLNHLLALDLSHNQLTGIIPGDVIAHFKDIQMYLNLSYNHLVGSVPTELGMLGMIQAIDISNNNLSGFIPKTLAGCRNLFNLDFSGNNISGPIPAEAFSHMDLLESLNLSRNHLKGEIPEILAELDRLSSLDLSQNDLKGTIPEGFANLSNLVHLNLSFNQLEGHVPKTGIFAHINASSIVGNRDLCGAKFLPPCRETKHSLS	0.08
3R-13	LSLYDNELQGTIPDKLSELKELTELMLHQNKLVGQIPDSLSKLEMLSYLDLHGNKLNGSIPRSMGKLNHLLALDLSHNQLTGIIPGDVIAHFKDIQMYLNLSYNHLVGSVPTELGMLGMIQAIDISNNNLSGFIPKTLAGCRNLFNLDFSGNNISGPIPAEAFSHMDLLESLNLSRNHLKGKIPEILAELDRLSSLDLSQNDLKGTIPERFANLSNLVHLNLSFNQLEGPVPNSGIFAHINASSMVGNQDLCGAKFLPPCRETKHSLS	0.05
3R-14	LSLYDNELQGTIPDKLSELKELTELLLHQNKLVGQIPDSLSKLEMLSYLDLHGNKLNGSIPRSMGKLNHLLSLDLSHNQLTGSIPRDVIAHFKDMQMYLNLSYNHLVGSVPTELGMLGMIQAIDISNNNLSGFIPKTLAGCRNLFNLDFSGNNISGPIPAEAFSHMDLLESLNLSRNHLKGEIPEILAELDRLSSLDLSQNDLKGTIPEGFANLSNLVHLNLSFNQLEGPVPNSGIFAHINASSMVGNQDLCGAKFLSQCRETKHSLS	0
GmFLS2b	LSLYDNELQGTIPDKLSELKELTELLLHQNKLVGQIPDSLSKLEMLSYLDLHGNKLNGSIPRSMGKLNHLLALDLSHNQLTGIIPGDVIAHFKDIQMYLNLSYNHLVGSVPTELGMLGMIQAIDISNNNLSGFIPKTLAGCRNLFNLDFSGNNISGPIPAEAFSHMDLLESLNLSRNHLKGEIPEILAELDRLSSLDLSQNDLKGTIPEGFANLSNLVHLNLSFNQLEGHVPKTGIFAHINASSIVGNRDLCGAKFLPPCRETKHSLS	0.1
Ga-Gb-16	LSLYDNELQGTIPDKLSELKELTELLLHQNKLVGQIPDSLSKLEMLSYLDLHGNKLDGSIPRSMGKLNHLLALDLSHNQLTGIIPGDVIAHFKDIQMYLNLSYNHLVGSVPTELGMLGMIQAIDISNNNLSGFIPKTLAGCRNLFNLDFSGNNISGPIPAEAFSHMDLLESLNLSRNHLKGEIPEILAELDRLSSLDLSQNDLKGTIPEGFANLSNLVHLNLSFNQLEGHVPKTGIFAHINASSIVGNRDLCGAKFLPPCRETKHSLS	0.1
Ga-Gb-17	LSLYDNELQGTIPDKLSELKELTELLLHQNKLVGQIPDSLSKLEMLSFLDLHGNKLDGSIPRSMGKLNQLLSLDLSHNQLTGSIPRDVIAHFKDIQMYLNLSYNHLVGSVPTELGMLGMIQAIDISNNNLSGFIPKTLAGCRNLFNLDFSGNNISGPIPAEAFSHMDLLESLNLSRNHLKGEIPEILAELDRLSSLDLSQNDLKGTIPEGFANLSNLVHLNLSFNQLEGHVPKTGIFAHINASSIVGNRDLCGAKFLPPCRETKHSLS	0
Ga-Gb-19	LSLYANVLEGPIPDKLSELKELTELMLHQNKLVGQIPDSLSKLEMLSFLDLHGNKLDGSIPRSMGKLNQLLSLDLSHNQLTGSIPRDVIAHFKDIQMYLNLSYNHLVGSVPTELGMLGMIQAIDISNNNLSGFIPKTLAGCRNLFNLDFSGNNISGPIPAEAFSHMDLLESLNLSRNHLKGEIPEILAELDRLSSLDLSQNDLKGTIPEGFANLSNLVHLNLSFNQLEGHVPKTGIFAHINASSIVGNRDLCGAKFLPPCRETKHSLS	0
Ga-Gb-20	LSLYDNELQGTIPDKLSELKELTELLLHQNKLVGQIPDSLSKLEMLSFLDLHGNKLDGSIPRSMGKLNQLLSLDLSHNQLTGSIPRDVIAHFKDMQMYLNLSYNHLVGSVPTELGMLGMIQAIDISNNNLSGFIPKTLAGCRNLFNLDFSGNNISGPIPAEAFSHMDLLENLNLSRNHLEGEIPEILAELDHLSSLDLSQNDLKGTIPERFANLSNLVHLNLSFNQLEGPVPNSGIFAHINASSIVGNRDLCGAKFLPPCRETKHSLS	0
Ga-Gb-21	LSLYANVLEGPIPDKLSELKELTELMLHQNKLVGQIPDSLSKLEMLSFLDLHGNKLDGSIPRSMGKLNQLLSLDLSHNQLTGSIPGDVIAHFKDIQMYLNLSYNHLVGSVPTELSMLGMIQAIDISNNNLSGFIPKTLAGCRNLFNLDFSGNNISGPIPAEAFSHMDLLESLNLSRNHLKGEIPEILAELDRLSSLDLSQNDLKGTIPEGFANLSNLVHLNLSFNQLEGHVPKTGIFAHINASSIVGNRDLCGAKFLPPCRETKHSLS	0
Ga-Gb-22	LSLYANVLQGTIPDKLSELKELTELLLHQNKLVGQIPDSLSKLEMLSFLDLHGNKLDGSIPRSMGKLNQLLSLDLSHNQLTGSIPRDVIAHFKDMQMYLNLSYNHLVGSVPTELGMLGMIQAIDISNNNLSGFIPKTLAGCRNLFNLDFSGNNISGPIPAEAFSHMDLLESLNLSRNHLKGEIPEILAELDRLSSLDLSQNDLKGTIPEGFANLSNLVHLNLSFNQLEGHVPKTGIFAHINASSIVGNQDLCGAKFLSQCRETKHSLS	0
Ga-Gb-23	LSLYDNELQGTIPDKLSELKELTELLLHQNKLVGQIPDSLSKLEMLSYLDLHGNKLNGSIPRSMGKLNHLLALDLSHNQLTGIIPGDVIAHFKDIQMYLNLSYNHLVGSVPTELGMLGMIQAIDISNNNLSGFIPKTLAGCRNLFNLDFSGNNISGPIPAEAFSHMDLLESLNLSRNHLKGEIPEILAELDRLSSLDLSQNDLKGTIPEGFANLSNLVHLNLSFNQLEGHVPKTGIFAHINASSIVGNRDLCGAKFLPPCRETKHSLS	0.1
Ga-Gb-24	LSLYDNELQGTIPDKLSELKELTELLLHQNKLVGQIPDSLSKLEMLSFLDLHGNKLDGSIPRSMGKLNQLLSLDLSHNQLTGSIPRDVIAHFKDMQMYLNLSYNHLVGSVPTELGMLGMIQAIDISNNNLSGFIPKTLAGCRNLFNLDFSGNNISGPIPAEAFSHMDLLENLNLSRNHLEGEIPEILAELDHLSSLDLSQNDLKGTIPERFANLSNLVHLNLSFNQLEGHVPKTGIFAHINASSIVGNRDLCGAKFLPPCRETKHSLS	0
Ga-Gb-25	LSLYDNELQGTIPDKLSELKELTELLLHQNKLVGQIPDSLSKLEMLSYLDLHGNKLNGSIPRSMGKLNHLLALDLSHNQLTGIIPRDVIAHFKDIQMYLNLSYNHLVGSVPTELGMLGMIQAIDISNNNLSGFIPKTLAGCRNLFNLDFSGNNISGPIPAEAFSHMDLLENLNLSRNHLEGEIPEILAELDHLSSLDLSQNDLKGTIPERFANLSNLVHLNLSFNQLEGPVPNSGIFAHINASSMVGNQDLCGAKFLSQCRETKHSLS	0.25
YHR	LSLYDNELEGTIPDKLSELKELTELMLHQNKLVGQIPDSLSKLEMLSYLDLHGNKLDGSIPRSMGKLNHLLSLDLSHNQLTGSIPRDVIAHFKDMQMYLNLSYNHLVGSVPTELGMLGMIQAIDISNNNLSGFIPKTLAGCRNLFNLDFSGNNISGPIPAEAFSHMDLLENLNLSRNHLEGEIPEILAELDRLSSLDLSQNDLKGTIPERFANLSNLVHLNLSFNQLEGPVPNSGIFAHINASSMVGNQDLCGAKFLSQCRETKHSLS	0
