# Supplementary material for: Reverse engineering of the pattern recognition receptor FLS2 reveals key design principles of broader recognition spectra against evading flg22 epitopes
Source: Nat Plants. 2025 Jul 28;11(8):1642–57. doi: 10.1038/s41477-025-02050-5 (PMC12364711; doi:10.1038/s41477-025-02050-5)
Supplement: Supplementary file 5 — AlphaFold3-predicted VrFLS2XL-flg22Atum-NbBAK1 complex structure. [file 41477_2025_2050_MOESM5_ESM.pdb]

ATOM      1  N   MET A   1     -10.981  46.858  56.268  1.00 64.27      A    N  
ATOM      2  CA  MET A   1     -11.561  45.826  55.384  1.00 70.76      A    C  
ATOM      3  C   MET A   1     -11.197  44.482  55.980  1.00 75.32      A    C  
ATOM      4  O   MET A   1     -10.169  44.406  56.631  1.00 67.97      A    O  
ATOM      5  CB  MET A   1     -11.030  45.972  53.950  1.00 63.81      A    C  
ATOM      6  CG  MET A   1     -11.737  47.112  53.217  1.00 58.88      A    C  
ATOM      7  SD  MET A   1     -10.988  47.512  51.623  1.00 54.22      A    S  
ATOM      8  CE  MET A   1     -12.136  48.748  50.987  1.00 47.07      A    C  
ATOM      9  N   ASP A   2     -12.045  43.476  55.832  1.00 73.38      A    N  
ATOM     10  CA  ASP A   2     -11.709  42.130  56.292  1.00 79.30      A    C  
ATOM     11  C   ASP A   2     -10.482  41.637  55.508  1.00 83.55      A    C  
ATOM     12  O   ASP A   2     -10.523  41.637  54.274  1.00 78.15      A    O  
ATOM     13  CB  ASP A   2     -12.947  41.225  56.102  1.00 70.29      A    C  
ATOM     14  CG  ASP A   2     -12.776  39.799  56.654  1.00 64.08      A    C  
ATOM     15  OD1 ASP A   2     -11.619  39.353  56.809  1.00 58.70      A    O  
ATOM     16  OD2 ASP A   2     -13.806  39.164  56.913  1.00 56.19      A    O1-
ATOM     17  N   PRO A   3      -9.368  41.273  56.158  1.00 79.95      A    N  
ATOM     18  CA  PRO A   3      -8.175  40.807  55.464  1.00 84.03      A    C  
ATOM     19  C   PRO A   3      -8.442  39.592  54.572  1.00 87.41      A    C  
ATOM     20  O   PRO A   3      -7.757  39.400  53.575  1.00 81.12      A    O  
ATOM     21  CB  PRO A   3      -7.152  40.509  56.571  1.00 78.41      A    C  
ATOM     22  CG  PRO A   3      -8.000  40.305  57.818  1.00 73.10      A    C  
ATOM     23  CD  PRO A   3      -9.184  41.244  57.597  1.00 75.83      A    C  
ATOM     24  N   SER A   4      -9.462  38.789  54.876  1.00 84.68      A    N  
ATOM     25  CA  SER A   4      -9.859  37.652  54.046  1.00 87.37      A    C  
ATOM     26  C   SER A   4     -10.523  38.075  52.735  1.00 90.08      A    C  
ATOM     27  O   SER A   4     -10.295  37.441  51.705  1.00 86.28      A    O  
ATOM     28  CB  SER A   4     -10.764  36.700  54.832  1.00 80.72      A    C  
ATOM     29  OG  SER A   4     -12.039  37.248  55.081  1.00 73.12      A    O  
ATOM     30  N   PHE A   5     -11.294  39.189  52.759  1.00 91.31      A    N  
ATOM     31  CA  PHE A   5     -11.855  39.786  51.558  1.00 91.14      A    C  
ATOM     32  C   PHE A   5     -10.741  40.249  50.616  1.00 92.00      A    C  
ATOM     33  O   PHE A   5     -10.778  39.931  49.427  1.00 91.17      A    O  
ATOM     34  CB  PHE A   5     -12.783  40.948  51.933  1.00 88.92      A    C  
ATOM     35  CG  PHE A   5     -13.282  41.754  50.753  1.00 88.14      A    C  
ATOM     36  CD1 PHE A   5     -12.548  42.850  50.270  1.00 83.18      A    C  
ATOM     37  CD2 PHE A   5     -14.474  41.383  50.096  1.00 84.32      A    C  
ATOM     38  CE1 PHE A   5     -12.978  43.566  49.136  1.00 83.07      A    C  
ATOM     39  CE2 PHE A   5     -14.907  42.093  48.963  1.00 82.03      A    C  
ATOM     40  CZ  PHE A   5     -14.160  43.177  48.481  1.00 85.70      A    C  
ATOM     41  N   GLU A   6      -9.758  40.947  51.144  1.00 93.14      A    N  
ATOM     42  CA  GLU A   6      -8.681  41.507  50.335  1.00 93.20      A    C  
ATOM     43  C   GLU A   6      -7.845  40.410  49.658  1.00 93.93      A    C  
ATOM     44  O   GLU A   6      -7.520  40.531  48.480  1.00 92.34      A    O  
ATOM     45  CB  GLU A   6      -7.812  42.426  51.213  1.00 91.21      A    C  
ATOM     46  CG  GLU A   6      -6.916  43.385  50.405  1.00 80.76      A    C  
ATOM     47  CD  GLU A   6      -7.700  44.391  49.547  1.00 75.13      A    C  
ATOM     48  OE1 GLU A   6      -7.099  44.901  48.577  1.00 66.48      A    O  
ATOM     49  OE2 GLU A   6      -8.883  44.653  49.854  1.00 67.62      A    O1-
ATOM     50  N   VAL A   7      -7.575  39.313  50.357  1.00 95.11      A    N  
ATOM     51  CA  VAL A   7      -6.847  38.166  49.795  1.00 95.05      A    C  
ATOM     52  C   VAL A   7      -7.608  37.554  48.611  1.00 95.67      A    C  
ATOM     53  O   VAL A   7      -7.026  37.379  47.540  1.00 94.51      A    O  
ATOM     54  CB  VAL A   7      -6.556  37.111  50.878  1.00 93.39      A    C  
ATOM     55  CG1 VAL A   7      -6.006  35.807  50.295  1.00 86.67      A    C  
ATOM     56  CG2 VAL A   7      -5.511  37.631  51.872  1.00 87.16      A    C  
ATOM     57  N   ASP A   8      -8.901  37.260  48.773  1.00 95.39      A    N  
ATOM     58  CA  ASP A   8      -9.723  36.677  47.712  1.00 95.67      A    C  
ATOM     59  C   ASP A   8      -9.884  37.662  46.547  1.00 95.81      A    C  
ATOM     60  O   ASP A   8      -9.749  37.287  45.380  1.00 94.57      A    O  
ATOM     61  CB  ASP A   8     -11.098  36.260  48.281  1.00 94.90      A    C  
ATOM     62  CG  ASP A   8     -11.093  34.994  49.166  1.00 95.17      A    C  
ATOM     63  OD1 ASP A   8     -10.024  34.449  49.499  1.00 91.48      A    O  
ATOM     64  OD2 ASP A   8     -12.188  34.534  49.557  1.00 91.78      A    O1-
ATOM     65  N   HIS A   9     -10.079  38.956  46.847  1.00 95.60      A    N  
ATOM     66  CA  HIS A   9     -10.237  40.009  45.850  1.00 95.38      A    C  
ATOM     67  C   HIS A   9      -8.990  40.178  44.981  1.00 95.56      A    C  
ATOM     68  O   HIS A   9      -9.089  40.241  43.756  1.00 94.94      A    O  
ATOM     69  CB  HIS A   9     -10.601  41.315  46.562  1.00 94.45      A    C  
ATOM     70  CG  HIS A   9     -11.147  42.336  45.623  1.00 93.93      A    C  
ATOM     71  CD2 HIS A   9     -10.535  43.488  45.203  1.00 85.44      A    C  
ATOM     72  ND1 HIS A   9     -12.404  42.299  45.037  1.00 84.88      A    N  
ATOM     73  CE1 HIS A   9     -12.538  43.393  44.299  1.00 86.72      A    C  
ATOM     74  NE2 HIS A   9     -11.432  44.131  44.367  1.00 88.33      A    N  
ATOM     75  N   GLN A  10      -7.803  40.200  45.598  1.00 95.85      A    N  
ATOM     76  CA  GLN A  10      -6.545  40.297  44.858  1.00 95.63      A    C  
ATOM     77  C   GLN A  10      -6.267  39.051  44.022  1.00 96.14      A    C  
ATOM     78  O   GLN A  10      -5.783  39.174  42.897  1.00 95.07      A    O  
ATOM     79  CB  GLN A  10      -5.376  40.568  45.820  1.00 94.72      A    C  
ATOM     80  CG  GLN A  10      -5.430  41.961  46.479  1.00 89.47      A    C  
ATOM     81  CD  GLN A  10      -5.388  43.139  45.503  1.00 86.24      A    C  
ATOM     82  NE2 GLN A  10      -5.923  44.270  45.905  1.00 72.65      A    N  
ATOM     83  OE1 GLN A  10      -4.897  43.073  44.387  1.00 76.89      A    O  
ATOM     84  N   ALA A  11      -6.628  37.853  44.501  1.00 96.18      A    N  
ATOM     85  CA  ALA A  11      -6.500  36.618  43.735  1.00 96.23      A    C  
ATOM     86  C   ALA A  11      -7.374  36.637  42.467  1.00 96.52      A    C  
ATOM     87  O   ALA A  11      -6.888  36.324  41.378  1.00 95.59      A    O  
ATOM     88  CB  ALA A  11      -6.847  35.430  44.644  1.00 95.73      A    C  
ATOM     89  N   LEU A  12      -8.628  37.097  42.573  1.00 96.43      A    N  
ATOM     90  CA  LEU A  12      -9.525  37.242  41.430  1.00 96.37      A    C  
ATOM     91  C   LEU A  12      -9.053  38.322  40.448  1.00 96.28      A    C  
ATOM     92  O   LEU A  12      -9.101  38.112  39.234  1.00 95.42      A    O  
ATOM     93  CB  LEU A  12     -10.947  37.552  41.928  1.00 96.06      A    C  
ATOM     94  CG  LEU A  12     -11.633  36.402  42.683  1.00 95.68      A    C  
ATOM     95  CD1 LEU A  12     -12.982  36.906  43.213  1.00 93.02      A    C  
ATOM     96  CD2 LEU A  12     -11.886  35.187  41.799  1.00 92.59      A    C  
ATOM     97  N   LYS A  13      -8.548  39.458  40.942  1.00 96.50      A    N  
ATOM     98  CA  LYS A  13      -7.956  40.498  40.087  1.00 95.99      A    C  
ATOM     99  C   LYS A  13      -6.716  39.996  39.346  1.00 96.14      A    C  
ATOM    100  O   LYS A  13      -6.554  40.308  38.170  1.00 95.15      A    O  
ATOM    101  CB  LYS A  13      -7.618  41.744  40.912  1.00 94.70      A    C  
ATOM    102  CG  LYS A  13      -8.894  42.534  41.273  1.00 88.92      A    C  
ATOM    103  CD  LYS A  13      -8.597  43.765  42.143  1.00 85.49      A    C  
ATOM    104  CE  LYS A  13      -7.889  44.871  41.358  1.00 75.80      A    C  
ATOM    105  NZ  LYS A  13      -7.835  46.112  42.155  1.00 69.36      A    N1+
ATOM    106  N   ALA A  14      -5.885  39.199  40.007  1.00 96.63      A    N  
ATOM    107  CA  ALA A  14      -4.729  38.571  39.382  1.00 96.61      A    C  
ATOM    108  C   ALA A  14      -5.154  37.567  38.305  1.00 96.70      A    C  
ATOM    109  O   ALA A  14      -4.583  37.573  37.212  1.00 95.73      A    O  
ATOM    110  CB  ALA A  14      -3.872  37.921  40.462  1.00 96.10      A    C  
ATOM    111  N   PHE A  15      -6.211  36.773  38.550  1.00 96.58      A    N  
ATOM    112  CA  PHE A  15      -6.796  35.887  37.539  1.00 96.51      A    C  
ATOM    113  C   PHE A  15      -7.283  36.682  36.328  1.00 96.70      A    C  
ATOM    114  O   PHE A  15      -6.823  36.427  35.224  1.00 96.24      A    O  
ATOM    115  CB  PHE A  15      -7.916  35.048  38.153  1.00 96.45      A    C  
ATOM    116  CG  PHE A  15      -8.634  34.192  37.125  1.00 96.93      A    C  
ATOM    117  CD1 PHE A  15      -9.836  34.631  36.549  1.00 94.87      A    C  
ATOM    118  CD2 PHE A  15      -8.071  32.973  36.703  1.00 95.20      A    C  
ATOM    119  CE1 PHE A  15     -10.472  33.863  35.557  1.00 94.62      A    C  
ATOM    120  CE2 PHE A  15      -8.706  32.200  35.720  1.00 94.45      A    C  
ATOM    121  CZ  PHE A  15      -9.908  32.641  35.144  1.00 95.52      A    C  
ATOM    122  N   LYS A  16      -8.120  37.707  36.533  1.00 96.51      A    N  
ATOM    123  CA  LYS A  16      -8.605  38.572  35.447  1.00 96.47      A    C  
ATOM    124  C   LYS A  16      -7.462  39.202  34.650  1.00 96.32      A    C  
ATOM    125  O   LYS A  16      -7.534  39.269  33.429  1.00 95.31      A    O  
ATOM    126  CB  LYS A  16      -9.555  39.638  36.018  1.00 95.82      A    C  
ATOM    127  CG  LYS A  16     -10.142  40.522  34.897  1.00 95.12      A    C  
ATOM    128  CD  LYS A  16     -11.197  41.507  35.402  1.00 92.84      A    C  
ATOM    129  CE  LYS A  16     -11.706  42.321  34.210  1.00 88.62      A    C  
ATOM    130  NZ  LYS A  16     -12.899  43.141  34.531  1.00 82.57      A    N1+
ATOM    131  N   SER A  17      -6.398  39.625  35.321  1.00 96.56      A    N  
ATOM    132  CA  SER A  17      -5.223  40.221  34.673  1.00 96.10      A    C  
ATOM    133  C   SER A  17      -4.431  39.220  33.824  1.00 96.31      A    C  
ATOM    134  O   SER A  17      -3.727  39.629  32.911  1.00 93.94      A    O  
ATOM    135  CB  SER A  17      -4.289  40.838  35.712  1.00 94.57      A    C  
ATOM    136  OG  SER A  17      -4.971  41.805  36.487  1.00 81.50      A    O  
ATOM    137  N   SER A  18      -4.540  37.920  34.125  1.00 96.04      A    N  
ATOM    138  CA  SER A  18      -3.911  36.850  33.349  1.00 95.80      A    C  
ATOM    139  C   SER A  18      -4.743  36.375  32.158  1.00 96.34      A    C  
ATOM    140  O   SER A  18      -4.226  35.664  31.300  1.00 93.73      A    O  
ATOM    141  CB  SER A  18      -3.543  35.682  34.264  1.00 94.23      A    C  
ATOM    142  OG  SER A  18      -4.661  34.923  34.667  1.00 81.91      A    O  
ATOM    143  N   VAL A  19      -6.025  36.779  32.075  1.00 96.39      A    N  
ATOM    144  CA  VAL A  19      -6.861  36.590  30.890  1.00 96.11      A    C  
ATOM    145  C   VAL A  19      -6.439  37.628  29.849  1.00 95.52      A    C  
ATOM    146  O   VAL A  19      -6.556  38.835  30.068  1.00 93.46      A    O  
ATOM    147  CB  VAL A  19      -8.360  36.692  31.235  1.00 95.50      A    C  
ATOM    148  CG1 VAL A  19      -9.234  36.578  29.997  1.00 91.59      A    C  
ATOM    149  CG2 VAL A  19      -8.768  35.562  32.193  1.00 92.46      A    C  
ATOM    150  N   ALA A  20      -5.913  37.158  28.730  1.00 96.04      A    N  
ATOM    151  CA  ALA A  20      -5.408  37.989  27.645  1.00 95.13      A    C  
ATOM    152  C   ALA A  20      -6.507  38.424  26.674  1.00 95.28      A    C  
ATOM    153  O   ALA A  20      -6.414  39.508  26.097  1.00 90.61      A    O  
ATOM    154  CB  ALA A  20      -4.308  37.207  26.914  1.00 92.77      A    C  
ATOM    155  N   ASP A  21      -7.544  37.580  26.511  1.00 95.27      A    N  
ATOM    156  CA  ASP A  21      -8.656  37.851  25.604  1.00 95.30      A    C  
ATOM    157  C   ASP A  21      -9.982  37.374  26.215  1.00 96.02      A    C  
ATOM    158  O   ASP A  21     -10.071  36.288  26.779  1.00 94.00      A    O  
ATOM    159  CB  ASP A  21      -8.377  37.212  24.234  1.00 92.56      A    C  
ATOM    160  CG  ASP A  21      -9.186  37.829  23.090  1.00 84.02      A    C  
ATOM    161  OD1 ASP A  21      -9.897  38.831  23.334  1.00 78.01      A    O  
ATOM    162  OD2 ASP A  21      -9.086  37.298  21.956  1.00 76.59      A    O1-
ATOM    163  N   ASP A  22     -10.992  38.221  26.128  1.00 94.27      A    N  
ATOM    164  CA  ASP A  22     -12.365  38.003  26.590  1.00 94.73      A    C  
ATOM    165  C   ASP A  22     -13.332  38.617  25.566  1.00 94.75      A    C  
ATOM    166  O   ASP A  22     -13.969  39.649  25.814  1.00 91.15      A    O  
ATOM    167  CB  ASP A  22     -12.558  38.575  28.001  1.00 93.54      A    C  
ATOM    168  CG  ASP A  22     -13.995  38.464  28.528  1.00 94.15      A    C  
ATOM    169  OD1 ASP A  22     -14.806  37.678  27.986  1.00 89.64      A    O  
ATOM    170  OD2 ASP A  22     -14.320  39.189  29.490  1.00 89.78      A    O1-
ATOM    171  N   PRO A  23     -13.456  38.014  24.367  1.00 95.69      A    N  
ATOM    172  CA  PRO A  23     -14.198  38.605  23.264  1.00 94.53      A    C  
ATOM    173  C   PRO A  23     -15.691  38.763  23.544  1.00 94.11      A    C  
ATOM    174  O   PRO A  23     -16.351  39.602  22.928  1.00 90.13      A    O  
ATOM    175  CB  PRO A  23     -13.933  37.674  22.067  1.00 92.65      A    C  
ATOM    176  CG  PRO A  23     -13.605  36.336  22.711  1.00 91.24      A    C  
ATOM    177  CD  PRO A  23     -12.862  36.747  23.970  1.00 94.44      A    C  
ATOM    178  N   SER A  24     -16.233  37.980  24.483  1.00 94.04      A    N  
ATOM    179  CA  SER A  24     -17.638  38.054  24.888  1.00 93.08      A    C  
ATOM    180  C   SER A  24     -17.876  39.043  26.040  1.00 93.75      A    C  
ATOM    181  O   SER A  24     -19.031  39.253  26.419  1.00 88.62      A    O  
ATOM    182  CB  SER A  24     -18.156  36.664  25.252  1.00 89.90      A    C  
ATOM    183  OG  SER A  24     -18.029  35.785  24.138  1.00 81.46      A    O  
ATOM    184  N   GLY A  25     -16.826  39.618  26.614  1.00 94.11      A    N  
ATOM    185  CA  GLY A  25     -16.914  40.554  27.734  1.00 94.17      A    C  
ATOM    186  C   GLY A  25     -17.467  39.935  29.023  1.00 95.08      A    C  
ATOM    187  O   GLY A  25     -18.122  40.619  29.810  1.00 91.73      A    O  
ATOM    188  N   VAL A  26     -17.246  38.643  29.233  1.00 94.61      A    N  
ATOM    189  CA  VAL A  26     -17.792  37.888  30.380  1.00 94.55      A    C  
ATOM    190  C   VAL A  26     -17.252  38.409  31.707  1.00 95.35      A    C  
ATOM    191  O   VAL A  26     -17.972  38.433  32.711  1.00 93.20      A    O  
ATOM    192  CB  VAL A  26     -17.482  36.390  30.233  1.00 92.57      A    C  
ATOM    193  CG1 VAL A  26     -17.999  35.559  31.408  1.00 83.27      A    C  
ATOM    194  CG2 VAL A  26     -18.124  35.830  28.961  1.00 84.48      A    C  
ATOM    195  N   LEU A  27     -16.015  38.884  31.706  1.00 94.84      A    N  
ATOM    196  CA  LEU A  27     -15.357  39.456  32.883  1.00 94.86      A    C  
ATOM    197  C   LEU A  27     -15.542  40.981  32.983  1.00 94.60      A    C  
ATOM    198  O   LEU A  27     -14.850  41.643  33.758  1.00 91.80      A    O  
ATOM    199  CB  LEU A  27     -13.870  39.045  32.908  1.00 94.36      A    C  
ATOM    200  CG  LEU A  27     -13.594  37.537  32.770  1.00 94.54      A    C  
ATOM    201  CD1 LEU A  27     -12.081  37.294  32.840  1.00 91.23      A    C  
ATOM    202  CD2 LEU A  27     -14.255  36.711  33.868  1.00 90.46      A    C  
ATOM    203  N   ALA A  28     -16.439  41.583  32.185  1.00 95.06      A    N  
ATOM    204  CA  ALA A  28     -16.649  43.029  32.199  1.00 94.16      A    C  
ATOM    205  C   ALA A  28     -17.201  43.526  33.543  1.00 94.37      A    C  
ATOM    206  O   ALA A  28     -16.808  44.605  34.008  1.00 91.05      A    O  
ATOM    207  CB  ALA A  28     -17.580  43.396  31.032  1.00 92.11      A    C  
ATOM    208  N   ASP A  29     -18.048  42.716  34.202  1.00 93.63      A    N  
ATOM    209  CA  ASP A  29     -18.616  43.018  35.519  1.00 93.40      A    C  
ATOM    210  C   ASP A  29     -17.636  42.780  36.681  1.00 94.51      A    C  
ATOM    211  O   ASP A  29     -17.922  43.184  37.816  1.00 91.56      A    O  
ATOM    212  CB  ASP A  29     -19.934  42.244  35.698  1.00 90.24      A    C  
ATOM    213  CG  ASP A  29     -19.762  40.737  35.859  1.00 90.38      A    C  
ATOM    214  OD1 ASP A  29     -18.700  40.191  35.507  1.00 84.74      A    O  
ATOM    215  OD2 ASP A  29     -20.715  40.092  36.329  1.00 85.01      A    O1-
ATOM    216  N   TRP A  30     -16.465  42.189  36.418  1.00 94.63      A    N  
ATOM    217  CA  TRP A  30     -15.391  42.066  37.388  1.00 94.70      A    C  
ATOM    218  C   TRP A  30     -14.703  43.423  37.584  1.00 93.69      A    C  
ATOM    219  O   TRP A  30     -13.645  43.726  37.023  1.00 88.98      A    O  
ATOM    220  CB  TRP A  30     -14.390  40.977  36.974  1.00 95.04      A    C  
ATOM    221  CG  TRP A  30     -14.846  39.552  37.060  1.00 95.81      A    C  
ATOM    222  CD1 TRP A  30     -16.064  39.067  36.731  1.00 94.48      A    C  
ATOM    223  CD2 TRP A  30     -14.044  38.395  37.447  1.00 96.31      A    C  
ATOM    224  CE2 TRP A  30     -14.850  37.239  37.307  1.00 96.29      A    C  
ATOM    225  CE3 TRP A  30     -12.705  38.227  37.885  1.00 96.13      A    C  
ATOM    226  NE1 TRP A  30     -16.065  37.688  36.875  1.00 95.12      A    N  
ATOM    227  CZ2 TRP A  30     -14.355  35.947  37.572  1.00 96.28      A    C  
ATOM    228  CZ3 TRP A  30     -12.213  36.939  38.155  1.00 95.46      A    C  
ATOM    229  CH2 TRP A  30     -13.034  35.807  37.995  1.00 95.52      A    C  
ATOM    230  N   SER A  31     -15.367  44.284  38.379  1.00 93.87      A    N  
ATOM    231  CA  SER A  31     -14.923  45.651  38.640  1.00 92.76      A    C  
ATOM    232  C   SER A  31     -15.140  46.025  40.105  1.00 93.24      A    C  
ATOM    233  O   SER A  31     -15.971  45.437  40.791  1.00 90.46      A    O  
ATOM    234  CB  SER A  31     -15.669  46.614  37.708  1.00 89.41      A    C  
ATOM    235  OG  SER A  31     -17.018  46.767  38.097  1.00 83.39      A    O  
ATOM    236  N   GLU A  32     -14.445  47.058  40.555  1.00 92.66      A    N  
ATOM    237  CA  GLU A  32     -14.598  47.605  41.907  1.00 91.93      A    C  
ATOM    238  C   GLU A  32     -16.012  48.163  42.180  1.00 92.33      A    C  
ATOM    239  O   GLU A  32     -16.365  48.419  43.326  1.00 87.86      A    O  
ATOM    240  CB  GLU A  32     -13.566  48.728  42.111  1.00 88.71      A    C  
ATOM    241  CG  GLU A  32     -12.091  48.302  41.946  1.00 81.82      A    C  
ATOM    242  CD  GLU A  32     -11.580  47.314  43.007  1.00 77.32      A    C  
ATOM    243  OE1 GLU A  32     -10.468  46.776  42.790  1.00 69.47      A    O  
ATOM    244  OE2 GLU A  32     -12.280  47.104  44.021  1.00 70.49      A    O1-
ATOM    245  N   ALA A  33     -16.838  48.354  41.156  1.00 91.80      A    N  
ATOM    246  CA  ALA A  33     -18.206  48.824  41.302  1.00 91.19      A    C  
ATOM    247  C   ALA A  33     -19.142  47.758  41.907  1.00 91.86      A    C  
ATOM    248  O   ALA A  33     -20.174  48.105  42.483  1.00 87.14      A    O  
ATOM    249  CB  ALA A  33     -18.711  49.279  39.934  1.00 88.32      A    C  
ATOM    250  N   ASN A  34     -18.786  46.472  41.788  1.00 91.26      A    N  
ATOM    251  CA  ASN A  34     -19.558  45.351  42.284  1.00 91.25      A    C  
ATOM    252  C   ASN A  34     -18.726  44.529  43.271  1.00 93.37      A    C  
ATOM    253  O   ASN A  34     -17.540  44.298  43.059  1.00 90.85      A    O  
ATOM    254  CB  ASN A  34     -20.018  44.483  41.097  1.00 85.71      A    C  
ATOM    255  CG  ASN A  34     -21.048  45.169  40.207  1.00 76.92      A    C  
ATOM    256  ND2 ASN A  34     -21.080  44.810  38.940  1.00 67.60      A    N  
ATOM    257  OD1 ASN A  34     -21.848  45.976  40.628  1.00 67.93      A    O  
ATOM    258  N   HIS A  35     -19.362  44.032  44.333  1.00 91.90      A    N  
ATOM    259  CA  HIS A  35     -18.719  43.062  45.220  1.00 93.08      A    C  
ATOM    260  C   HIS A  35     -18.344  41.799  44.427  1.00 94.23      A    C  
ATOM    261  O   HIS A  35     -19.175  41.293  43.674  1.00 92.97      A    O  
ATOM    262  CB  HIS A  35     -19.665  42.742  46.378  1.00 91.22      A    C  
ATOM    263  CG  HIS A  35     -19.003  41.967  47.480  1.00 89.98      A    C  
ATOM    264  CD2 HIS A  35     -18.477  42.483  48.629  1.00 79.57      A    C  
ATOM    265  ND1 HIS A  35     -18.788  40.606  47.520  1.00 80.26      A    N  
ATOM    266  CE1 HIS A  35     -18.151  40.319  48.658  1.00 80.91      A    C  
ATOM    267  NE2 HIS A  35     -17.945  41.434  49.365  1.00 81.82      A    N  
ATOM    268  N   HIS A  36     -17.149  41.246  44.613  1.00 94.03      A    N  
ATOM    269  CA  HIS A  36     -16.669  40.116  43.809  1.00 94.95      A    C  
ATOM    270  C   HIS A  36     -17.550  38.859  43.889  1.00 95.75      A    C  
ATOM    271  O   HIS A  36     -17.604  38.103  42.928  1.00 94.06      A    O  
ATOM    272  CB  HIS A  36     -15.216  39.787  44.174  1.00 93.25      A    C  
ATOM    273  CG  HIS A  36     -14.984  39.371  45.589  1.00 94.54      A    C  
ATOM    274  CD2 HIS A  36     -15.496  38.279  46.251  1.00 86.72      A    C  
ATOM    275  ND1 HIS A  36     -14.116  39.976  46.480  1.00 88.02      A    N  
ATOM    276  CE1 HIS A  36     -14.123  39.282  47.621  1.00 88.69      A    C  
ATOM    277  NE2 HIS A  36     -14.947  38.246  47.525  1.00 89.54      A    N  
ATOM    278  N   CYS A  37     -18.324  38.689  44.973  1.00 94.94      A    N  
ATOM    279  CA  CYS A  37     -19.295  37.590  45.070  1.00 94.90      A    C  
ATOM    280  C   CYS A  37     -20.468  37.712  44.073  1.00 95.03      A    C  
ATOM    281  O   CYS A  37     -21.211  36.739  43.903  1.00 92.88      A    O  
ATOM    282  CB  CYS A  37     -19.811  37.493  46.506  1.00 93.83      A    C  
ATOM    283  SG  CYS A  37     -18.508  37.055  47.701  1.00 92.33      A    S  
ATOM    284  N   ASN A  38     -20.650  38.876  43.437  1.00 95.99      A    N  
ATOM    285  CA  ASN A  38     -21.648  39.119  42.400  1.00 95.36      A    C  
ATOM    286  C   ASN A  38     -21.039  39.145  40.987  1.00 95.79      A    C  
ATOM    287  O   ASN A  38     -21.753  39.443  40.027  1.00 93.40      A    O  
ATOM    288  CB  ASN A  38     -22.386  40.434  42.703  1.00 93.83      A    C  
ATOM    289  CG  ASN A  38     -23.133  40.432  44.028  1.00 90.52      A    C  
ATOM    290  ND2 ASN A  38     -23.293  41.590  44.624  1.00 78.52      A    N  
ATOM    291  OD1 ASN A  38     -23.595  39.436  44.535  1.00 82.01      A    O  
ATOM    292  N   TRP A  39     -19.735  38.880  40.844  1.00 95.84      A    N  
ATOM    293  CA  TRP A  39     -19.068  38.814  39.554  1.00 96.17      A    C  
ATOM    294  C   TRP A  39     -19.490  37.556  38.793  1.00 95.95      A    C  
ATOM    295  O   TRP A  39     -19.707  36.496  39.379  1.00 94.26      A    O  
ATOM    296  CB  TRP A  39     -17.554  38.882  39.733  1.00 95.96      A    C  
ATOM    297  CG  TRP A  39     -16.983  40.164  40.240  1.00 96.05      A    C  
ATOM    298  CD1 TRP A  39     -17.665  41.316  40.502  1.00 94.51      A    C  
ATOM    299  CD2 TRP A  39     -15.575  40.475  40.530  1.00 95.96      A    C  
ATOM    300  CE2 TRP A  39     -15.492  41.831  40.933  1.00 95.54      A    C  
ATOM    301  CE3 TRP A  39     -14.383  39.735  40.454  1.00 94.99      A    C  
ATOM    302  NE1 TRP A  39     -16.783  42.296  40.914  1.00 94.42      A    N  
ATOM    303  CZ2 TRP A  39     -14.266  42.440  41.247  1.00 94.67      A    C  
ATOM    304  CZ3 TRP A  39     -13.157  40.337  40.773  1.00 94.08      A    C  
ATOM    305  CH2 TRP A  39     -13.098  41.689  41.163  1.00 93.76      A    C  
ATOM    306  N   SER A  40     -19.596  37.662  37.500  1.00 95.78      A    N  
ATOM    307  CA  SER A  40     -19.964  36.545  36.641  1.00 95.38      A    C  
ATOM    308  C   SER A  40     -19.036  35.346  36.840  1.00 95.73      A    C  
ATOM    309  O   SER A  40     -17.818  35.456  36.790  1.00 93.96      A    O  
ATOM    310  CB  SER A  40     -19.936  36.970  35.169  1.00 93.54      A    C  
ATOM    311  OG  SER A  40     -21.026  37.840  34.920  1.00 84.53      A    O  
ATOM    312  N   GLY A  41     -19.647  34.176  37.074  1.00 95.61      A    N  
ATOM    313  CA  GLY A  41     -18.926  32.928  37.307  1.00 95.86      A    C  
ATOM    314  C   GLY A  41     -18.421  32.720  38.741  1.00 96.63      A    C  
ATOM    315  O   GLY A  41     -17.955  31.622  39.030  1.00 95.14      A    O  
ATOM    316  N   ILE A  42     -18.548  33.716  39.638  1.00 96.78      A    N  
ATOM    317  CA  ILE A  42     -18.139  33.592  41.037  1.00 96.85      A    C  
ATOM    318  C   ILE A  42     -19.320  33.189  41.917  1.00 96.91      A    C  
ATOM    319  O   ILE A  42     -20.414  33.733  41.809  1.00 95.72      A    O  
ATOM    320  CB  ILE A  42     -17.466  34.885  41.538  1.00 95.78      A    C  
ATOM    321  CG1 ILE A  42     -16.264  35.316  40.664  1.00 92.02      A    C  
ATOM    322  CG2 ILE A  42     -17.017  34.763  43.009  1.00 93.02      A    C  
ATOM    323  CD1 ILE A  42     -15.155  34.257  40.535  1.00 82.88      A    C  
ATOM    324  N   THR A  43     -19.083  32.249  42.831  1.00 96.92      A    N  
ATOM    325  CA  THR A  43     -19.993  31.942  43.943  1.00 96.74      A    C  
ATOM    326  C   THR A  43     -19.209  32.007  45.243  1.00 97.03      A    C  
ATOM    327  O   THR A  43     -18.122  31.448  45.341  1.00 95.82      A    O  
ATOM    328  CB  THR A  43     -20.652  30.569  43.785  1.00 95.08      A    C  
ATOM    329  CG2 THR A  43     -21.841  30.392  44.724  1.00 83.03      A    C  
ATOM    330  OG1 THR A  43     -21.127  30.376  42.479  1.00 84.99      A    O  
ATOM    331  N   CYS A  44     -19.778  32.681  46.253  1.00 96.06      A    N  
ATOM    332  CA  CYS A  44     -19.207  32.752  47.587  1.00 95.88      A    C  
ATOM    333  C   CYS A  44     -20.011  31.922  48.580  1.00 95.66      A    C  
ATOM    334  O   CYS A  44     -21.211  31.700  48.398  1.00 93.94      A    O  
ATOM    335  CB  CYS A  44     -19.107  34.217  48.023  1.00 94.55      A    C  
ATOM    336  SG  CYS A  44     -17.942  35.209  47.053  1.00 92.92      A    S  
ATOM    337  N   ASP A  45     -19.353  31.507  49.649  1.00 95.44      A    N  
ATOM    338  CA  ASP A  45     -20.031  30.937  50.804  1.00 94.64      A    C  
ATOM    339  C   ASP A  45     -20.952  31.996  51.443  1.00 94.69      A    C  
ATOM    340  O   ASP A  45     -20.502  33.097  51.745  1.00 92.57      A    O  
ATOM    341  CB  ASP A  45     -18.986  30.424  51.799  1.00 92.83      A    C  
ATOM    342  CG  ASP A  45     -19.651  29.893  53.057  1.00 90.72      A    C  
ATOM    343  OD1 ASP A  45     -19.849  30.704  53.998  1.00 83.53      A    O  
ATOM    344  OD2 ASP A  45     -19.993  28.693  53.097  1.00 82.95      A    O1-
ATOM    345  N   PRO A  46     -22.242  31.680  51.668  1.00 94.48      A    N  
ATOM    346  CA  PRO A  46     -23.201  32.669  52.150  1.00 93.10      A    C  
ATOM    347  C   PRO A  46     -22.881  33.237  53.533  1.00 92.93      A    C  
ATOM    348  O   PRO A  46     -23.335  34.335  53.865  1.00 88.35      A    O  
ATOM    349  CB  PRO A  46     -24.550  31.938  52.176  1.00 91.07      A    C  
ATOM    350  CG  PRO A  46     -24.374  30.790  51.189  1.00 88.63      A    C  
ATOM    351  CD  PRO A  46     -22.905  30.438  51.318  1.00 92.29      A    C  
ATOM    352  N   SER A  47     -22.146  32.497  54.373  1.00 92.59      A    N  
ATOM    353  CA  SER A  47     -21.863  32.860  55.763  1.00 92.18      A    C  
ATOM    354  C   SER A  47     -20.554  33.611  55.926  1.00 92.56      A    C  
ATOM    355  O   SER A  47     -20.487  34.588  56.669  1.00 87.58      A    O  
ATOM    356  CB  SER A  47     -21.905  31.607  56.642  1.00 89.32      A    C  
ATOM    357  OG  SER A  47     -20.827  30.732  56.388  1.00 79.49      A    O  
ATOM    358  N   SER A  48     -19.506  33.166  55.192  1.00 91.34      A    N  
ATOM    359  CA  SER A  48     -18.164  33.731  55.296  1.00 91.67      A    C  
ATOM    360  C   SER A  48     -17.813  34.724  54.191  1.00 92.57      A    C  
ATOM    361  O   SER A  48     -16.797  35.408  54.294  1.00 89.04      A    O  
ATOM    362  CB  SER A  48     -17.136  32.602  55.340  1.00 89.43      A    C  
ATOM    363  OG  SER A  48     -17.104  31.907  54.110  1.00 87.01      A    O  
ATOM    364  N   SER A  49     -18.646  34.806  53.141  1.00 92.70      A    N  
ATOM    365  CA  SER A  49     -18.372  35.570  51.921  1.00 93.38      A    C  
ATOM    366  C   SER A  49     -17.064  35.190  51.208  1.00 94.68      A    C  
ATOM    367  O   SER A  49     -16.612  35.913  50.324  1.00 91.64      A    O  
ATOM    368  CB  SER A  49     -18.481  37.076  52.167  1.00 90.66      A    C  
ATOM    369  OG  SER A  49     -19.755  37.389  52.710  1.00 82.76      A    O  
ATOM    370  N   ARG A  50     -16.468  34.044  51.549  1.00 94.90      A    N  
ATOM    371  CA  ARG A  50     -15.257  33.550  50.876  1.00 95.74      A    C  
ATOM    372  C   ARG A  50     -15.602  32.957  49.521  1.00 96.42      A    C  
ATOM    373  O   ARG A  50     -16.622  32.294  49.388  1.00 95.00      A    O  
ATOM    374  CB  ARG A  50     -14.526  32.518  51.751  1.00 94.43      A    C  
ATOM    375  CG  ARG A  50     -14.055  33.055  53.116  1.00 91.52      A    C  
ATOM    376  CD  ARG A  50     -13.075  34.219  53.007  1.00 88.10      A    C  
ATOM    377  NE  ARG A  50     -11.854  33.842  52.259  1.00 85.06      A    N  
ATOM    378  CZ  ARG A  50     -10.749  33.302  52.719  1.00 82.52      A    C  
ATOM    379  NH1 ARG A  50     -10.596  32.975  53.970  1.00 74.00      A    N1+
ATOM    380  NH2 ARG A  50      -9.764  33.086  51.901  1.00 75.31      A    N  
ATOM    381  N   VAL A  51     -14.747  33.146  48.532  1.00 96.05      A    N  
ATOM    382  CA  VAL A  51     -14.911  32.552  47.204  1.00 96.54      A    C  
ATOM    383  C   VAL A  51     -14.863  31.029  47.313  1.00 96.68      A    C  
ATOM    384  O   VAL A  51     -13.889  30.468  47.808  1.00 95.79      A    O  
ATOM    385  CB  VAL A  51     -13.852  33.067  46.216  1.00 95.96      A    C  
ATOM    386  CG1 VAL A  51     -14.005  32.422  44.840  1.00 92.47      A    C  
ATOM    387  CG2 VAL A  51     -13.975  34.584  46.044  1.00 92.81      A    C  
ATOM    388  N   MET A  52     -15.944  30.390  46.865  1.00 97.24      A    N  
ATOM    389  CA  MET A  52     -16.142  28.952  46.930  1.00 96.72      A    C  
ATOM    390  C   MET A  52     -16.093  28.295  45.549  1.00 97.37      A    C  
ATOM    391  O   MET A  52     -15.597  27.184  45.421  1.00 96.28      A    O  
ATOM    392  CB  MET A  52     -17.483  28.699  47.629  1.00 93.81      A    C  
ATOM    393  CG  MET A  52     -17.687  27.229  48.010  1.00 84.28      A    C  
ATOM    394  SD  MET A  52     -19.265  26.894  48.850  1.00 83.50      A    S  
ATOM    395  CE  MET A  52     -20.420  27.120  47.484  1.00 70.74      A    C  
ATOM    396  N   SER A  53     -16.570  28.984  44.509  1.00 97.25      A    N  
ATOM    397  CA  SER A  53     -16.472  28.455  43.152  1.00 97.03      A    C  
ATOM    398  C   SER A  53     -16.170  29.523  42.106  1.00 97.55      A    C  
ATOM    399  O   SER A  53     -16.630  30.659  42.203  1.00 96.52      A    O  
ATOM    400  CB  SER A  53     -17.717  27.638  42.773  1.00 94.68      A    C  
ATOM    401  OG  SER A  53     -18.838  28.456  42.490  1.00 80.64      A    O  
ATOM    402  N   ILE A  54     -15.416  29.122  41.097  1.00 97.21      A    N  
ATOM    403  CA  ILE A  54     -15.187  29.847  39.854  1.00 97.35      A    C  
ATOM    404  C   ILE A  54     -15.602  28.915  38.716  1.00 97.15      A    C  
ATOM    405  O   ILE A  54     -14.948  27.900  38.495  1.00 96.37      A    O  
ATOM    406  CB  ILE A  54     -13.714  30.276  39.708  1.00 97.13      A    C  
ATOM    407  CG1 ILE A  54     -13.238  31.132  40.901  1.00 95.98      A    C  
ATOM    408  CG2 ILE A  54     -13.515  31.027  38.379  1.00 96.21      A    C  
ATOM    409  CD1 ILE A  54     -11.758  31.506  40.867  1.00 93.93      A    C  
ATOM    410  N   ILE A  55     -16.697  29.257  38.019  1.00 97.09      A    N  
ATOM    411  CA  ILE A  55     -17.246  28.465  36.919  1.00 96.87      A    C  
ATOM    412  C   ILE A  55     -17.361  29.364  35.686  1.00 96.81      A    C  
ATOM    413  O   ILE A  55     -18.263  30.197  35.586  1.00 96.01      A    O  
ATOM    414  CB  ILE A  55     -18.579  27.787  37.305  1.00 96.19      A    C  
ATOM    415  CG1 ILE A  55     -18.412  26.896  38.560  1.00 94.73      A    C  
ATOM    416  CG2 ILE A  55     -19.101  26.972  36.114  1.00 94.94      A    C  
ATOM    417  CD1 ILE A  55     -19.714  26.259  39.070  1.00 90.75      A    C  
ATOM    418  N   LEU A  56     -16.439  29.190  34.739  1.00 96.80      A    N  
ATOM    419  CA  LEU A  56     -16.322  29.967  33.509  1.00 96.74      A    C  
ATOM    420  C   LEU A  56     -16.268  29.032  32.297  1.00 96.59      A    C  
ATOM    421  O   LEU A  56     -15.319  29.049  31.510  1.00 95.10      A    O  
ATOM    422  CB  LEU A  56     -15.099  30.897  33.607  1.00 96.65      A    C  
ATOM    423  CG  LEU A  56     -15.191  31.993  34.685  1.00 96.55      A    C  
ATOM    424  CD1 LEU A  56     -13.843  32.692  34.820  1.00 95.27      A    C  
ATOM    425  CD2 LEU A  56     -16.244  33.045  34.340  1.00 94.97      A    C  
ATOM    426  N   MET A  57     -17.266  28.174  32.177  1.00 96.23      A    N  
ATOM    427  CA  MET A  57     -17.354  27.202  31.086  1.00 95.72      A    C  
ATOM    428  C   MET A  57     -17.720  27.872  29.762  1.00 95.72      A    C  
ATOM    429  O   MET A  57     -18.691  28.619  29.700  1.00 94.30      A    O  
ATOM    430  CB  MET A  57     -18.412  26.140  31.394  1.00 93.15      A    C  
ATOM    431  CG  MET A  57     -18.188  25.377  32.698  1.00 83.71      A    C  
ATOM    432  SD  MET A  57     -19.542  24.219  33.097  1.00 81.91      A    S  
ATOM    433  CE  MET A  57     -19.439  23.078  31.699  1.00 70.32      A    C  
ATOM    434  N   GLU A  58     -16.999  27.540  28.704  1.00 95.55      A    N  
ATOM    435  CA  GLU A  58     -17.330  27.907  27.327  1.00 95.50      A    C  
ATOM    436  C   GLU A  58     -17.509  29.428  27.120  1.00 95.96      A    C  
ATOM    437  O   GLU A  58     -18.484  29.904  26.542  1.00 93.47      A    O  
ATOM    438  CB  GLU A  58     -18.506  27.036  26.850  1.00 93.24      A    C  
ATOM    439  CG  GLU A  58     -18.597  26.904  25.325  1.00 87.85      A    C  
ATOM    440  CD  GLU A  58     -19.700  25.927  24.884  1.00 85.33      A    C  
ATOM    441  OE1 GLU A  58     -19.732  25.602  23.669  1.00 77.88      A    O  
ATOM    442  OE2 GLU A  58     -20.507  25.477  25.729  1.00 78.45      A    O1-
ATOM    443  N   LYS A  59     -16.549  30.196  27.653  1.00 96.06      A    N  
ATOM    444  CA  LYS A  59     -16.585  31.667  27.634  1.00 96.18      A    C  
ATOM    445  C   LYS A  59     -15.642  32.299  26.613  1.00 96.49      A    C  
ATOM    446  O   LYS A  59     -15.534  33.521  26.578  1.00 94.29      A    O  
ATOM    447  CB  LYS A  59     -16.353  32.219  29.047  1.00 95.49      A    C  
ATOM    448  CG  LYS A  59     -17.384  31.769  30.096  1.00 94.50      A    C  
ATOM    449  CD  LYS A  59     -18.827  32.065  29.675  1.00 91.81      A    C  
ATOM    450  CE  LYS A  59     -19.798  31.669  30.780  1.00 89.31      A    C  
ATOM    451  NZ  LYS A  59     -21.211  31.815  30.329  1.00 81.79      A    N1+
ATOM    452  N   GLN A  60     -14.991  31.489  25.787  1.00 96.07      A    N  
ATOM    453  CA  GLN A  60     -13.978  31.937  24.812  1.00 96.08      A    C  
ATOM    454  C   GLN A  60     -12.798  32.696  25.452  1.00 96.67      A    C  
ATOM    455  O   GLN A  60     -12.148  33.491  24.792  1.00 94.63      A    O  
ATOM    456  CB  GLN A  60     -14.630  32.717  23.659  1.00 94.29      A    C  
ATOM    457  CG  GLN A  60     -15.728  31.925  22.928  1.00 90.19      A    C  
ATOM    458  CD  GLN A  60     -16.371  32.713  21.789  1.00 84.16      A    C  
ATOM    459  NE2 GLN A  60     -17.226  32.086  21.010  1.00 70.63      A    N  
ATOM    460  OE1 GLN A  60     -16.154  33.894  21.575  1.00 74.05      A    O  
ATOM    461  N   LEU A  61     -12.525  32.451  26.732  1.00 96.46      A    N  
ATOM    462  CA  LEU A  61     -11.411  33.087  27.433  1.00 96.66      A    C  
ATOM    463  C   LEU A  61     -10.080  32.519  26.944  1.00 96.60      A    C  
ATOM    464  O   LEU A  61      -9.899  31.304  26.858  1.00 95.39      A    O  
ATOM    465  CB  LEU A  61     -11.566  32.922  28.949  1.00 96.36      A    C  
ATOM    466  CG  LEU A  61     -12.870  33.496  29.531  1.00 95.82      A    C  
ATOM    467  CD1 LEU A  61     -12.970  33.154  31.009  1.00 93.75      A    C  
ATOM    468  CD2 LEU A  61     -12.958  35.009  29.373  1.00 93.12      A    C  
ATOM    469  N   ALA A  62      -9.140  33.417  26.671  1.00 97.33      A    N  
ATOM    470  CA  ALA A  62      -7.761  33.095  26.359  1.00 97.16      A    C  
ATOM    471  C   ALA A  62      -6.815  33.729  27.394  1.00 97.07      A    C  
ATOM    472  O   ALA A  62      -7.144  34.738  28.012  1.00 94.65      A    O  
ATOM    473  CB  ALA A  62      -7.447  33.558  24.933  1.00 95.68      A    C  
ATOM    474  N   GLY A  63      -5.653  33.139  27.571  1.00 96.47      A    N  
ATOM    475  CA  GLY A  63      -4.645  33.627  28.514  1.00 96.32      A    C  
ATOM    476  C   GLY A  63      -3.985  32.485  29.268  1.00 97.25      A    C  
ATOM    477  O   GLY A  63      -3.893  31.366  28.769  1.00 95.80      A    O  
ATOM    478  N   VAL A  64      -3.510  32.787  30.482  1.00 97.51      A    N  
ATOM    479  CA  VAL A  64      -2.877  31.811  31.376  1.00 97.72      A    C  
ATOM    480  C   VAL A  64      -3.638  31.737  32.692  1.00 97.81      A    C  
ATOM    481  O   VAL A  64      -4.224  32.715  33.149  1.00 96.58      A    O  
ATOM    482  CB  VAL A  64      -1.377  32.104  31.603  1.00 96.20      A    C  
ATOM    483  CG1 VAL A  64      -0.572  31.883  30.321  1.00 86.32      A    C  
ATOM    484  CG2 VAL A  64      -1.110  33.522  32.099  1.00 86.02      A    C  
ATOM    485  N   ILE A  65      -3.626  30.568  33.338  1.00 97.42      A    N  
ATOM    486  CA  ILE A  65      -4.225  30.407  34.667  1.00 97.45      A    C  
ATOM    487  C   ILE A  65      -3.291  31.044  35.695  1.00 97.34      A    C  
ATOM    488  O   ILE A  65      -2.138  30.632  35.844  1.00 96.42      A    O  
ATOM    489  CB  ILE A  65      -4.521  28.926  34.982  1.00 97.13      A    C  
ATOM    490  CG1 ILE A  65      -5.437  28.305  33.898  1.00 95.77      A    C  
ATOM    491  CG2 ILE A  65      -5.176  28.818  36.372  1.00 95.60      A    C  
ATOM    492  CD1 ILE A  65      -5.679  26.802  34.075  1.00 94.30      A    C  
ATOM    493  N   SER A  66      -3.786  32.039  36.427  1.00 97.17      A    N  
ATOM    494  CA  SER A  66      -2.992  32.757  37.423  1.00 97.17      A    C  
ATOM    495  C   SER A  66      -2.590  31.851  38.597  1.00 97.36      A    C  
ATOM    496  O   SER A  66      -3.465  31.252  39.220  1.00 96.59      A    O  
ATOM    497  CB  SER A  66      -3.771  33.962  37.945  1.00 96.30      A    C  
ATOM    498  OG  SER A  66      -2.993  34.671  38.888  1.00 93.30      A    O  
ATOM    499  N   PRO A  67      -1.308  31.811  38.978  1.00 97.52      A    N  
ATOM    500  CA  PRO A  67      -0.876  31.083  40.162  1.00 97.23      A    C  
ATOM    501  C   PRO A  67      -1.458  31.644  41.468  1.00 97.31      A    C  
ATOM    502  O   PRO A  67      -1.554  30.931  42.457  1.00 96.06      A    O  
ATOM    503  CB  PRO A  67       0.651  31.166  40.138  1.00 96.15      A    C  
ATOM    504  CG  PRO A  67       0.937  32.466  39.387  1.00 93.94      A    C  
ATOM    505  CD  PRO A  67      -0.191  32.510  38.352  1.00 96.76      A    C  
ATOM    506  N   PHE A  68      -1.913  32.897  41.464  1.00 97.48      A    N  
ATOM    507  CA  PHE A  68      -2.513  33.539  42.633  1.00 97.37      A    C  
ATOM    508  C   PHE A  68      -3.882  32.955  43.010  1.00 97.30      A    C  
ATOM    509  O   PHE A  68      -4.340  33.194  44.124  1.00 96.09      A    O  
ATOM    510  CB  PHE A  68      -2.597  35.053  42.413  1.00 96.82      A    C  
ATOM    511  CG  PHE A  68      -1.246  35.730  42.304  1.00 95.82      A    C  
ATOM    512  CD1 PHE A  68      -0.476  35.948  43.454  1.00 90.04      A    C  
ATOM    513  CD2 PHE A  68      -0.747  36.133  41.052  1.00 89.98      A    C  
ATOM    514  CE1 PHE A  68       0.774  36.576  43.370  1.00 88.07      A    C  
ATOM    515  CE2 PHE A  68       0.508  36.760  40.960  1.00 88.48      A    C  
ATOM    516  CZ  PHE A  68       1.266  36.982  42.116  1.00 90.30      A    C  
ATOM    517  N   LEU A  69      -4.514  32.139  42.155  1.00 97.06      A    N  
ATOM    518  CA  LEU A  69      -5.688  31.351  42.544  1.00 96.87      A    C  
ATOM    519  C   LEU A  69      -5.403  30.439  43.743  1.00 96.83      A    C  
ATOM    520  O   LEU A  69      -6.306  30.169  44.521  1.00 95.17      A    O  
ATOM    521  CB  LEU A  69      -6.177  30.502  41.361  1.00 96.05      A    C  
ATOM    522  CG  LEU A  69      -6.806  31.293  40.194  1.00 95.30      A    C  
ATOM    523  CD1 LEU A  69      -7.261  30.294  39.131  1.00 93.25      A    C  
ATOM    524  CD2 LEU A  69      -8.012  32.111  40.630  1.00 92.88      A    C  
ATOM    525  N   GLY A  70      -4.148  30.042  43.953  1.00 96.83      A    N  
ATOM    526  CA  GLY A  70      -3.720  29.286  45.135  1.00 96.46      A    C  
ATOM    527  C   GLY A  70      -3.974  29.995  46.473  1.00 96.50      A    C  
ATOM    528  O   GLY A  70      -4.049  29.335  47.509  1.00 94.85      A    O  
ATOM    529  N   ASN A  71      -4.200  31.307  46.456  1.00 97.01      A    N  
ATOM    530  CA  ASN A  71      -4.546  32.076  47.656  1.00 96.77      A    C  
ATOM    531  C   ASN A  71      -6.035  31.970  48.033  1.00 96.65      A    C  
ATOM    532  O   ASN A  71      -6.409  32.367  49.140  1.00 94.90      A    O  
ATOM    533  CB  ASN A  71      -4.122  33.542  47.448  1.00 96.01      A    C  
ATOM    534  CG  ASN A  71      -2.620  33.730  47.319  1.00 94.85      A    C  
ATOM    535  ND2 ASN A  71      -2.201  34.825  46.727  1.00 86.97      A    N  
ATOM    536  OD1 ASN A  71      -1.810  32.938  47.755  1.00 88.60      A    O  
ATOM    537  N   LEU A  72      -6.903  31.429  47.175  1.00 96.41      A    N  
ATOM    538  CA  LEU A  72      -8.323  31.199  47.461  1.00 96.28      A    C  
ATOM    539  C   LEU A  72      -8.495  29.982  48.371  1.00 96.06      A    C  
ATOM    540  O   LEU A  72      -8.915  28.899  47.955  1.00 94.31      A    O  
ATOM    541  CB  LEU A  72      -9.113  31.069  46.150  1.00 95.97      A    C  
ATOM    542  CG  LEU A  72      -9.085  32.319  45.244  1.00 95.79      A    C  
ATOM    543  CD1 LEU A  72      -9.815  32.002  43.937  1.00 93.87      A    C  
ATOM    544  CD2 LEU A  72      -9.775  33.513  45.894  1.00 93.80      A    C  
ATOM    545  N   SER A  73      -8.198  30.145  49.651  1.00 96.34      A    N  
ATOM    546  CA  SER A  73      -8.121  29.039  50.621  1.00 95.50      A    C  
ATOM    547  C   SER A  73      -9.441  28.307  50.890  1.00 95.92      A    C  
ATOM    548  O   SER A  73      -9.438  27.283  51.574  1.00 93.10      A    O  
ATOM    549  CB  SER A  73      -7.531  29.559  51.935  1.00 93.01      A    C  
ATOM    550  OG  SER A  73      -8.410  30.489  52.550  1.00 83.31      A    O  
ATOM    551  N   LYS A  74     -10.583  28.841  50.412  1.00 96.40      A    N  
ATOM    552  CA  LYS A  74     -11.920  28.229  50.517  1.00 96.45      A    C  
ATOM    553  C   LYS A  74     -12.479  27.775  49.169  1.00 97.00      A    C  
ATOM    554  O   LYS A  74     -13.612  27.310  49.132  1.00 95.62      A    O  
ATOM    555  CB  LYS A  74     -12.881  29.194  51.233  1.00 95.63      A    C  
ATOM    556  CG  LYS A  74     -12.488  29.514  52.685  1.00 92.80      A    C  
ATOM    557  CD  LYS A  74     -12.512  28.261  53.562  1.00 84.54      A    C  
ATOM    558  CE  LYS A  74     -12.248  28.611  55.018  1.00 78.20      A    C  
ATOM    559  NZ  LYS A  74     -12.256  27.384  55.856  1.00 67.19      A    N1+
ATOM    560  N   LEU A  75     -11.699  27.886  48.073  1.00 96.61      A    N  
ATOM    561  CA  LEU A  75     -12.120  27.453  46.752  1.00 97.06      A    C  
ATOM    562  C   LEU A  75     -12.374  25.948  46.739  1.00 97.17      A    C  
ATOM    563  O   LEU A  75     -11.502  25.162  47.105  1.00 96.38      A    O  
ATOM    564  CB  LEU A  75     -11.058  27.868  45.720  1.00 96.93      A    C  
ATOM    565  CG  LEU A  75     -11.492  27.676  44.260  1.00 96.61      A    C  
ATOM    566  CD1 LEU A  75     -12.585  28.669  43.862  1.00 94.59      A    C  
ATOM    567  CD2 LEU A  75     -10.295  27.894  43.333  1.00 94.22      A    C  
ATOM    568  N   GLN A  76     -13.606  25.558  46.328  1.00 97.66      A    N  
ATOM    569  CA  GLN A  76     -14.042  24.170  46.205  1.00 97.45      A    C  
ATOM    570  C   GLN A  76     -14.128  23.724  44.745  1.00 97.57      A    C  
ATOM    571  O   GLN A  76     -13.785  22.596  44.431  1.00 96.71      A    O  
ATOM    572  CB  GLN A  76     -15.402  23.981  46.890  1.00 96.53      A    C  
ATOM    573  CG  GLN A  76     -15.343  24.243  48.401  1.00 93.86      A    C  
ATOM    574  CD  GLN A  76     -16.686  24.012  49.093  1.00 92.46      A    C  
ATOM    575  NE2 GLN A  76     -16.774  24.310  50.370  1.00 82.90      A    N  
ATOM    576  OE1 GLN A  76     -17.671  23.582  48.526  1.00 85.60      A    O  
ATOM    577  N   VAL A  77     -14.552  24.624  43.847  1.00 97.39      A    N  
ATOM    578  CA  VAL A  77     -14.728  24.308  42.424  1.00 97.30      A    C  
ATOM    579  C   VAL A  77     -13.978  25.328  41.571  1.00 97.67      A    C  
ATOM    580  O   VAL A  77     -14.224  26.534  41.684  1.00 97.17      A    O  
ATOM    581  CB  VAL A  77     -16.215  24.240  42.036  1.00 96.52      A    C  
ATOM    582  CG1 VAL A  77     -16.395  23.855  40.568  1.00 93.93      A    C  
ATOM    583  CG2 VAL A  77     -16.983  23.215  42.891  1.00 94.44      A    C  
ATOM    584  N   LEU A  78     -13.111  24.849  40.683  1.00 97.47      A    N  
ATOM    585  CA  LEU A  78     -12.552  25.618  39.580  1.00 97.55      A    C  
ATOM    586  C   LEU A  78     -12.890  24.897  38.274  1.00 97.54      A    C  
ATOM    587  O   LEU A  78     -12.332  23.836  37.998  1.00 96.86      A    O  
ATOM    588  CB  LEU A  78     -11.035  25.792  39.781  1.00 97.56      A    C  
ATOM    589  CG  LEU A  78     -10.325  26.521  38.631  1.00 97.42      A    C  
ATOM    590  CD1 LEU A  78     -10.860  27.942  38.424  1.00 95.54      A    C  
ATOM    591  CD2 LEU A  78      -8.832  26.614  38.919  1.00 95.19      A    C  
ATOM    592  N   ASP A  79     -13.803  25.476  37.494  1.00 97.27      A    N  
ATOM    593  CA  ASP A  79     -14.219  24.938  36.198  1.00 97.12      A    C  
ATOM    594  C   ASP A  79     -13.980  25.961  35.090  1.00 97.29      A    C  
ATOM    595  O   ASP A  79     -14.668  26.973  34.984  1.00 96.47      A    O  
ATOM    596  CB  ASP A  79     -15.680  24.465  36.267  1.00 96.49      A    C  
ATOM    597  CG  ASP A  79     -16.108  23.631  35.054  1.00 95.71      A    C  
ATOM    598  OD1 ASP A  79     -15.393  23.612  34.033  1.00 93.06      A    O  
ATOM    599  OD2 ASP A  79     -17.163  22.967  35.139  1.00 91.57      A    O1-
ATOM    600  N   LEU A  80     -12.980  25.688  34.260  1.00 97.33      A    N  
ATOM    601  CA  LEU A  80     -12.583  26.478  33.099  1.00 97.27      A    C  
ATOM    602  C   LEU A  80     -12.768  25.695  31.786  1.00 97.03      A    C  
ATOM    603  O   LEU A  80     -12.107  25.967  30.793  1.00 95.69      A    O  
ATOM    604  CB  LEU A  80     -11.130  26.976  33.277  1.00 97.14      A    C  
ATOM    605  CG  LEU A  80     -10.854  27.799  34.553  1.00 96.94      A    C  
ATOM    606  CD1 LEU A  80      -9.386  28.227  34.573  1.00 95.83      A    C  
ATOM    607  CD2 LEU A  80     -11.711  29.060  34.645  1.00 95.48      A    C  
ATOM    608  N   THR A  81     -13.680  24.731  31.785  1.00 96.65      A    N  
ATOM    609  CA  THR A  81     -13.972  23.854  30.638  1.00 96.40      A    C  
ATOM    610  C   THR A  81     -14.247  24.653  29.358  1.00 96.52      A    C  
ATOM    611  O   THR A  81     -14.974  25.641  29.398  1.00 95.80      A    O  
ATOM    612  CB  THR A  81     -15.194  22.980  30.951  1.00 95.29      A    C  
ATOM    613  CG2 THR A  81     -15.640  22.078  29.800  1.00 90.40      A    C  
ATOM    614  OG1 THR A  81     -14.909  22.119  32.020  1.00 90.98      A    O  
ATOM    615  N   LEU A  82     -13.740  24.172  28.218  1.00 96.02      A    N  
ATOM    616  CA  LEU A  82     -14.024  24.745  26.901  1.00 95.91      A    C  
ATOM    617  C   LEU A  82     -13.650  26.233  26.793  1.00 96.27      A    C  
ATOM    618  O   LEU A  82     -14.481  27.096  26.500  1.00 95.10      A    O  
ATOM    619  CB  LEU A  82     -15.488  24.447  26.501  1.00 94.37      A    C  
ATOM    620  CG  LEU A  82     -15.685  23.054  25.884  1.00 89.21      A    C  
ATOM    621  CD1 LEU A  82     -17.132  22.587  26.059  1.00 83.42      A    C  
ATOM    622  CD2 LEU A  82     -15.403  23.100  24.379  1.00 82.69      A    C  
ATOM    623  N   ASN A  83     -12.379  26.515  27.027  1.00 96.41      A    N  
ATOM    624  CA  ASN A  83     -11.755  27.809  26.780  1.00 96.67      A    C  
ATOM    625  C   ASN A  83     -10.437  27.594  26.014  1.00 96.52      A    C  
ATOM    626  O   ASN A  83     -10.171  26.503  25.492  1.00 93.60      A    O  
ATOM    627  CB  ASN A  83     -11.586  28.553  28.118  1.00 96.59      A    C  
ATOM    628  CG  ASN A  83     -12.896  29.075  28.689  1.00 96.75      A    C  
ATOM    629  ND2 ASN A  83     -13.412  28.452  29.717  1.00 91.84      A    N  
ATOM    630  OD1 ASN A  83     -13.439  30.069  28.237  1.00 91.98      A    O  
ATOM    631  N   THR A  84      -9.598  28.618  25.947  1.00 97.44      A    N  
ATOM    632  CA  THR A  84      -8.283  28.563  25.282  1.00 97.37      A    C  
ATOM    633  C   THR A  84      -7.153  28.980  26.219  1.00 97.65      A    C  
ATOM    634  O   THR A  84      -6.206  29.659  25.815  1.00 95.94      A    O  
ATOM    635  CB  THR A  84      -8.280  29.323  23.945  1.00 95.56      A    C  
ATOM    636  CG2 THR A  84      -9.080  28.598  22.871  1.00 83.05      A    C  
ATOM    637  OG1 THR A  84      -8.857  30.590  24.081  1.00 85.08      A    O  
ATOM    638  N   PHE A  85      -7.238  28.559  27.490  1.00 97.67      A    N  
ATOM    639  CA  PHE A  85      -6.137  28.764  28.431  1.00 97.85      A    C  
ATOM    640  C   PHE A  85      -4.882  28.016  27.973  1.00 97.60      A    C  
ATOM    641  O   PHE A  85      -4.930  26.843  27.608  1.00 96.86      A    O  
ATOM    642  CB  PHE A  85      -6.539  28.362  29.858  1.00 97.81      A    C  
ATOM    643  CG  PHE A  85      -7.488  29.344  30.509  1.00 97.95      A    C  
ATOM    644  CD1 PHE A  85      -6.999  30.562  31.010  1.00 96.73      A    C  
ATOM    645  CD2 PHE A  85      -8.857  29.058  30.602  1.00 96.56      A    C  
ATOM    646  CE1 PHE A  85      -7.877  31.492  31.599  1.00 95.97      A    C  
ATOM    647  CE2 PHE A  85      -9.742  29.987  31.185  1.00 95.92      A    C  
ATOM    648  CZ  PHE A  85      -9.253  31.205  31.675  1.00 96.89      A    C  
ATOM    649  N   THR A  86      -3.759  28.721  28.016  1.00 97.85      A    N  
ATOM    650  CA  THR A  86      -2.435  28.248  27.594  1.00 97.71      A    C  
ATOM    651  C   THR A  86      -1.454  28.229  28.763  1.00 97.87      A    C  
ATOM    652  O   THR A  86      -1.797  28.586  29.900  1.00 96.81      A    O  
ATOM    653  CB  THR A  86      -1.893  29.104  26.424  1.00 96.72      A    C  
ATOM    654  CG2 THR A  86      -2.738  29.016  25.174  1.00 89.72      A    C  
ATOM    655  OG1 THR A  86      -1.818  30.456  26.799  1.00 89.85      A    O  
ATOM    656  N   GLY A  87      -0.214  27.844  28.516  1.00 97.12      A    N  
ATOM    657  CA  GLY A  87       0.802  27.738  29.557  1.00 97.09      A    C  
ATOM    658  C   GLY A  87       0.618  26.485  30.411  1.00 97.64      A    C  
ATOM    659  O   GLY A  87       0.022  25.497  29.979  1.00 96.43      A    O  
ATOM    660  N   GLN A  88       1.158  26.516  31.618  1.00 97.51      A    N  
ATOM    661  CA  GLN A  88       1.172  25.372  32.527  1.00 97.41      A    C  
ATOM    662  C   GLN A  88       0.057  25.473  33.571  1.00 97.96      A    C  
ATOM    663  O   GLN A  88      -0.386  26.567  33.926  1.00 97.08      A    O  
ATOM    664  CB  GLN A  88       2.551  25.234  33.192  1.00 95.34      A    C  
ATOM    665  CG  GLN A  88       3.645  24.930  32.160  1.00 84.84      A    C  
ATOM    666  CD  GLN A  88       5.028  24.701  32.783  1.00 81.98      A    C  
ATOM    667  NE2 GLN A  88       6.009  24.327  31.997  1.00 68.15      A    N  
ATOM    668  OE1 GLN A  88       5.247  24.853  33.973  1.00 72.87      A    O  
ATOM    669  N   ILE A  89      -0.359  24.319  34.089  1.00 97.80      A    N  
ATOM    670  CA  ILE A  89      -1.205  24.265  35.287  1.00 98.01      A    C  
ATOM    671  C   ILE A  89      -0.363  24.782  36.468  1.00 98.09      A    C  
ATOM    672  O   ILE A  89       0.692  24.203  36.741  1.00 97.40      A    O  
ATOM    673  CB  ILE A  89      -1.717  22.838  35.548  1.00 97.77      A    C  
ATOM    674  CG1 ILE A  89      -2.534  22.314  34.346  1.00 96.57      A    C  
ATOM    675  CG2 ILE A  89      -2.581  22.816  36.826  1.00 96.49      A    C  
ATOM    676  CD1 ILE A  89      -2.878  20.824  34.435  1.00 95.12      A    C  
ATOM    677  N   PRO A  90      -0.804  25.835  37.184  1.00 97.96      A    N  
ATOM    678  CA  PRO A  90      -0.039  26.367  38.305  1.00 97.65      A    C  
ATOM    679  C   PRO A  90       0.061  25.343  39.444  1.00 97.83      A    C  
ATOM    680  O   PRO A  90      -0.983  24.944  39.979  1.00 97.16      A    O  
ATOM    681  CB  PRO A  90      -0.771  27.636  38.759  1.00 96.61      A    C  
ATOM    682  CG  PRO A  90      -1.644  28.022  37.561  1.00 94.04      A    C  
ATOM    683  CD  PRO A  90      -1.963  26.679  36.924  1.00 97.12      A    C  
ATOM    684  N   PRO A  91       1.262  24.966  39.897  1.00 97.81      A    N  
ATOM    685  CA  PRO A  91       1.418  24.080  41.047  1.00 97.62      A    C  
ATOM    686  C   PRO A  91       0.831  24.670  42.338  1.00 97.65      A    C  
ATOM    687  O   PRO A  91       0.409  23.943  43.229  1.00 96.59      A    O  
ATOM    688  CB  PRO A  91       2.929  23.822  41.156  1.00 96.72      A    C  
ATOM    689  CG  PRO A  91       3.562  25.025  40.459  1.00 94.46      A    C  
ATOM    690  CD  PRO A  91       2.550  25.364  39.360  1.00 97.21      A    C  
ATOM    691  N   GLN A  92       0.693  26.008  42.401  1.00 97.59      A    N  
ATOM    692  CA  GLN A  92       0.069  26.727  43.511  1.00 97.48      A    C  
ATOM    693  C   GLN A  92      -1.404  26.357  43.736  1.00 97.45      A    C  
ATOM    694  O   GLN A  92      -1.912  26.555  44.835  1.00 96.69      A    O  
ATOM    695  CB  GLN A  92       0.183  28.243  43.305  1.00 96.92      A    C  
ATOM    696  CG  GLN A  92       1.630  28.796  43.347  1.00 94.92      A    C  
ATOM    697  CD  GLN A  92       2.433  28.607  42.057  1.00 95.42      A    C  
ATOM    698  NE2 GLN A  92       3.694  28.981  42.055  1.00 85.92      A    N  
ATOM    699  OE1 GLN A  92       1.953  28.139  41.038  1.00 89.33      A    O  
ATOM    700  N   LEU A  93      -2.090  25.749  42.748  1.00 97.55      A    N  
ATOM    701  CA  LEU A  93      -3.434  25.194  42.956  1.00 97.31      A    C  
ATOM    702  C   LEU A  93      -3.450  24.105  44.044  1.00 97.12      A    C  
ATOM    703  O   LEU A  93      -4.463  23.931  44.703  1.00 95.63      A    O  
ATOM    704  CB  LEU A  93      -4.005  24.645  41.636  1.00 96.81      A    C  
ATOM    705  CG  LEU A  93      -4.330  25.723  40.583  1.00 95.98      A    C  
ATOM    706  CD1 LEU A  93      -4.823  25.040  39.304  1.00 94.09      A    C  
ATOM    707  CD2 LEU A  93      -5.423  26.678  41.048  1.00 93.41      A    C  
ATOM    708  N   GLY A  94      -2.326  23.456  44.300  1.00 97.13      A    N  
ATOM    709  CA  GLY A  94      -2.155  22.531  45.426  1.00 96.75      A    C  
ATOM    710  C   GLY A  94      -2.319  23.169  46.813  1.00 96.86      A    C  
ATOM    711  O   GLY A  94      -2.506  22.458  47.793  1.00 95.11      A    O  
ATOM    712  N   LEU A  95      -2.327  24.501  46.901  1.00 97.16      A    N  
ATOM    713  CA  LEU A  95      -2.598  25.236  48.138  1.00 96.83      A    C  
ATOM    714  C   LEU A  95      -4.099  25.398  48.422  1.00 96.79      A    C  
ATOM    715  O   LEU A  95      -4.484  25.695  49.555  1.00 94.75      A    O  
ATOM    716  CB  LEU A  95      -1.915  26.619  48.089  1.00 96.12      A    C  
ATOM    717  CG  LEU A  95      -0.393  26.603  47.855  1.00 94.76      A    C  
ATOM    718  CD1 LEU A  95       0.117  28.035  47.689  1.00 90.56      A    C  
ATOM    719  CD2 LEU A  95       0.355  25.960  49.024  1.00 89.92      A    C  
ATOM    720  N   CYS A  96      -4.966  25.188  47.432  1.00 96.56      A    N  
ATOM    721  CA  CYS A  96      -6.420  25.273  47.572  1.00 96.38      A    C  
ATOM    722  C   CYS A  96      -6.974  24.031  48.297  1.00 96.26      A    C  
ATOM    723  O   CYS A  96      -7.681  23.213  47.716  1.00 94.31      A    O  
ATOM    724  CB  CYS A  96      -7.070  25.463  46.193  1.00 95.91      A    C  
ATOM    725  SG  CYS A  96      -6.519  26.998  45.410  1.00 95.22      A    S  
ATOM    726  N   SER A  97      -6.678  23.902  49.595  1.00 96.94      A    N  
ATOM    727  CA  SER A  97      -6.919  22.672  50.377  1.00 96.38      A    C  
ATOM    728  C   SER A  97      -8.375  22.203  50.435  1.00 96.47      A    C  
ATOM    729  O   SER A  97      -8.628  21.060  50.821  1.00 93.83      A    O  
ATOM    730  CB  SER A  97      -6.400  22.877  51.804  1.00 94.60      A    C  
ATOM    731  OG  SER A  97      -7.090  23.948  52.429  1.00 87.18      A    O  
ATOM    732  N   GLN A  98      -9.356  23.053  50.082  1.00 96.47      A    N  
ATOM    733  CA  GLN A  98     -10.778  22.713  50.025  1.00 96.03      A    C  
ATOM    734  C   GLN A  98     -11.247  22.300  48.622  1.00 96.73      A    C  
ATOM    735  O   GLN A  98     -12.425  22.004  48.444  1.00 94.86      A    O  
ATOM    736  CB  GLN A  98     -11.616  23.898  50.547  1.00 94.45      A    C  
ATOM    737  CG  GLN A  98     -11.304  24.286  52.001  1.00 90.47      A    C  
ATOM    738  CD  GLN A  98     -11.604  23.153  52.982  1.00 82.81      A    C  
ATOM    739  NE2 GLN A  98     -10.613  22.627  53.652  1.00 69.82      A    N  
ATOM    740  OE1 GLN A  98     -12.732  22.736  53.155  1.00 74.22      A    O  
ATOM    741  N   LEU A  99     -10.351  22.303  47.611  1.00 96.98      A    N  
ATOM    742  CA  LEU A  99     -10.706  22.039  46.223  1.00 97.03      A    C  
ATOM    743  C   LEU A  99     -11.225  20.603  46.071  1.00 97.19      A    C  
ATOM    744  O   LEU A  99     -10.514  19.643  46.370  1.00 96.12      A    O  
ATOM    745  CB  LEU A  99      -9.484  22.325  45.338  1.00 96.28      A    C  
ATOM    746  CG  LEU A  99      -9.815  22.564  43.855  1.00 93.52      A    C  
ATOM    747  CD1 LEU A  99     -10.551  23.882  43.639  1.00 90.51      A    C  
ATOM    748  CD2 LEU A  99      -8.521  22.634  43.052  1.00 89.63      A    C  
ATOM    749  N   SER A 100     -12.488  20.483  45.636  1.00 97.31      A    N  
ATOM    750  CA  SER A 100     -13.148  19.205  45.361  1.00 96.94      A    C  
ATOM    751  C   SER A 100     -13.266  18.922  43.864  1.00 97.26      A    C  
ATOM    752  O   SER A 100     -13.171  17.776  43.447  1.00 96.09      A    O  
ATOM    753  CB  SER A 100     -14.530  19.167  46.022  1.00 95.15      A    C  
ATOM    754  OG  SER A 100     -15.386  20.163  45.499  1.00 84.73      A    O  
ATOM    755  N   GLU A 101     -13.415  19.956  43.030  1.00 97.10      A    N  
ATOM    756  CA  GLU A 101     -13.478  19.833  41.577  1.00 97.09      A    C  
ATOM    757  C   GLU A 101     -12.457  20.770  40.918  1.00 97.45      A    C  
ATOM    758  O   GLU A 101     -12.564  21.990  41.011  1.00 96.87      A    O  
ATOM    759  CB  GLU A 101     -14.896  20.106  41.039  1.00 95.90      A    C  
ATOM    760  CG  GLU A 101     -15.978  19.160  41.588  1.00 90.49      A    C  
ATOM    761  CD  GLU A 101     -17.329  19.270  40.841  1.00 87.49      A    C  
ATOM    762  OE1 GLU A 101     -18.250  18.497  41.182  1.00 80.28      A    O  
ATOM    763  OE2 GLU A 101     -17.470  20.073  39.881  1.00 80.40      A    O1-
ATOM    764  N   LEU A 102     -11.500  20.193  40.214  1.00 97.38      A    N  
ATOM    765  CA  LEU A 102     -10.575  20.904  39.345  1.00 97.62      A    C  
ATOM    766  C   LEU A 102     -10.791  20.446  37.903  1.00 97.59      A    C  
ATOM    767  O   LEU A 102     -10.368  19.352  37.515  1.00 96.83      A    O  
ATOM    768  CB  LEU A 102      -9.131  20.689  39.827  1.00 97.61      A    C  
ATOM    769  CG  LEU A 102      -8.065  21.349  38.936  1.00 97.33      A    C  
ATOM    770  CD1 LEU A 102      -8.266  22.865  38.798  1.00 95.84      A    C  
ATOM    771  CD2 LEU A 102      -6.679  21.117  39.533  1.00 95.58      A    C  
ATOM    772  N   ILE A 103     -11.472  21.286  37.124  1.00 97.36      A    N  
ATOM    773  CA  ILE A 103     -11.930  20.959  35.775  1.00 97.18      A    C  
ATOM    774  C   ILE A 103     -11.329  21.959  34.792  1.00 97.26      A    C  
ATOM    775  O   ILE A 103     -11.757  23.107  34.686  1.00 96.92      A    O  
ATOM    776  CB  ILE A 103     -13.475  20.885  35.718  1.00 96.46      A    C  
ATOM    777  CG1 ILE A 103     -14.017  19.931  36.816  1.00 94.36      A    C  
ATOM    778  CG2 ILE A 103     -13.906  20.418  34.325  1.00 94.75      A    C  
ATOM    779  CD1 ILE A 103     -15.550  19.860  36.880  1.00 84.07      A    C  
ATOM    780  N   LEU A 104     -10.321  21.513  34.074  1.00 97.56      A    N  
ATOM    781  CA  LEU A 104      -9.581  22.277  33.066  1.00 97.61      A    C  
ATOM    782  C   LEU A 104      -9.736  21.653  31.671  1.00 97.44      A    C  
ATOM    783  O   LEU A 104      -8.910  21.848  30.792  1.00 96.24      A    O  
ATOM    784  CB  LEU A 104      -8.103  22.391  33.499  1.00 97.62      A    C  
ATOM    785  CG  LEU A 104      -7.868  22.975  34.908  1.00 97.34      A    C  
ATOM    786  CD1 LEU A 104      -6.371  23.023  35.202  1.00 96.54      A    C  
ATOM    787  CD2 LEU A 104      -8.433  24.383  35.056  1.00 96.16      A    C  
ATOM    788  N   TYR A 105     -10.803  20.866  31.482  1.00 97.13      A    N  
ATOM    789  CA  TYR A 105     -11.071  20.095  30.271  1.00 96.91      A    C  
ATOM    790  C   TYR A 105     -11.147  20.988  29.030  1.00 96.83      A    C  
ATOM    791  O   TYR A 105     -11.799  22.027  29.045  1.00 96.42      A    O  
ATOM    792  CB  TYR A 105     -12.372  19.298  30.459  1.00 96.33      A    C  
ATOM    793  CG  TYR A 105     -12.848  18.570  29.220  1.00 95.64      A    C  
ATOM    794  CD1 TYR A 105     -14.080  18.905  28.610  1.00 93.06      A    C  
ATOM    795  CD2 TYR A 105     -12.052  17.560  28.643  1.00 92.64      A    C  
ATOM    796  CE1 TYR A 105     -14.510  18.240  27.448  1.00 91.56      A    C  
ATOM    797  CE2 TYR A 105     -12.470  16.895  27.482  1.00 91.15      A    C  
ATOM    798  CZ  TYR A 105     -13.698  17.238  26.885  1.00 91.92      A    C  
ATOM    799  OH  TYR A 105     -14.102  16.591  25.742  1.00 90.08      A    O  
ATOM    800  N   GLN A 106     -10.543  20.530  27.943  1.00 96.81      A    N  
ATOM    801  CA  GLN A 106     -10.628  21.157  26.628  1.00 96.95      A    C  
ATOM    802  C   GLN A 106     -10.142  22.617  26.616  1.00 97.39      A    C  
ATOM    803  O   GLN A 106     -10.875  23.549  26.307  1.00 96.51      A    O  
ATOM    804  CB  GLN A 106     -12.028  20.897  26.045  1.00 95.71      A    C  
ATOM    805  CG  GLN A 106     -12.057  20.992  24.508  1.00 92.04      A    C  
ATOM    806  CD  GLN A 106     -13.370  20.473  23.917  1.00 89.16      A    C  
ATOM    807  NE2 GLN A 106     -13.578  20.641  22.640  1.00 77.08      A    N  
ATOM    808  OE1 GLN A 106     -14.230  19.892  24.559  1.00 82.03      A    O  
ATOM    809  N   ASN A 107      -8.864  22.761  26.957  1.00 96.92      A    N  
ATOM    810  CA  ASN A 107      -8.093  23.994  26.842  1.00 97.48      A    C  
ATOM    811  C   ASN A 107      -6.832  23.737  26.002  1.00 97.36      A    C  
ATOM    812  O   ASN A 107      -6.736  22.734  25.276  1.00 94.84      A    O  
ATOM    813  CB  ASN A 107      -7.817  24.539  28.262  1.00 97.34      A    C  
ATOM    814  CG  ASN A 107      -8.990  25.311  28.830  1.00 97.42      A    C  
ATOM    815  ND2 ASN A 107      -9.813  24.693  29.648  1.00 92.51      A    N  
ATOM    816  OD1 ASN A 107      -9.166  26.487  28.545  1.00 92.22      A    O  
ATOM    817  N   SER A 108      -5.855  24.628  26.068  1.00 97.98      A    N  
ATOM    818  CA  SER A 108      -4.561  24.498  25.392  1.00 97.80      A    C  
ATOM    819  C   SER A 108      -3.395  24.461  26.388  1.00 98.07      A    C  
ATOM    820  O   SER A 108      -2.304  24.951  26.101  1.00 96.63      A    O  
ATOM    821  CB  SER A 108      -4.401  25.605  24.342  1.00 97.11      A    C  
ATOM    822  OG  SER A 108      -5.436  25.537  23.388  1.00 93.21      A    O  
ATOM    823  N   LEU A 109      -3.640  23.893  27.571  1.00 97.97      A    N  
ATOM    824  CA  LEU A 109      -2.638  23.772  28.632  1.00 98.03      A    C  
ATOM    825  C   LEU A 109      -1.549  22.775  28.223  1.00 98.08      A    C  
ATOM    826  O   LEU A 109      -1.834  21.713  27.670  1.00 97.34      A    O  
ATOM    827  CB  LEU A 109      -3.311  23.350  29.948  1.00 97.86      A    C  
ATOM    828  CG  LEU A 109      -4.340  24.365  30.480  1.00 97.36      A    C  
ATOM    829  CD1 LEU A 109      -5.156  23.729  31.601  1.00 96.24      A    C  
ATOM    830  CD2 LEU A 109      -3.669  25.630  31.028  1.00 95.65      A    C  
ATOM    831  N   ALA A 110      -0.304  23.125  28.538  1.00 97.93      A    N  
ATOM    832  CA  ALA A 110       0.886  22.353  28.222  1.00 97.66      A    C  
ATOM    833  C   ALA A 110       1.749  22.122  29.478  1.00 97.76      A    C  
ATOM    834  O   ALA A 110       1.425  22.588  30.570  1.00 95.08      A    O  
ATOM    835  CB  ALA A 110       1.642  23.088  27.100  1.00 95.93      A    C  
ATOM    836  N   GLY A 111       2.856  21.426  29.321  1.00 97.35      A    N  
ATOM    837  CA  GLY A 111       3.737  21.088  30.438  1.00 97.28      A    C  
ATOM    838  C   GLY A 111       3.207  19.932  31.294  1.00 97.82      A    C  
ATOM    839  O   GLY A 111       2.250  19.247  30.912  1.00 97.03      A    O  
ATOM    840  N   PRO A 112       3.824  19.668  32.441  1.00 98.04      A    N  
ATOM    841  CA  PRO A 112       3.495  18.523  33.275  1.00 97.94      A    C  
ATOM    842  C   PRO A 112       2.232  18.745  34.106  1.00 98.27      A    C  
ATOM    843  O   PRO A 112       1.860  19.873  34.444  1.00 97.67      A    O  
ATOM    844  CB  PRO A 112       4.729  18.313  34.159  1.00 96.84      A    C  
ATOM    845  CG  PRO A 112       5.263  19.735  34.340  1.00 94.38      A    C  
ATOM    846  CD  PRO A 112       4.968  20.394  32.989  1.00 96.96      A    C  
ATOM    847  N   ILE A 113       1.616  17.638  34.540  1.00 97.99      A    N  
ATOM    848  CA  ILE A 113       0.666  17.640  35.662  1.00 98.07      A    C  
ATOM    849  C   ILE A 113       1.477  17.917  36.943  1.00 97.96      A    C  
ATOM    850  O   ILE A 113       2.387  17.147  37.252  1.00 97.27      A    O  
ATOM    851  CB  ILE A 113      -0.102  16.303  35.755  1.00 97.78      A    C  
ATOM    852  CG1 ILE A 113      -0.870  16.011  34.448  1.00 96.70      A    C  
ATOM    853  CG2 ILE A 113      -1.062  16.346  36.958  1.00 96.60      A    C  
ATOM    854  CD1 ILE A 113      -1.532  14.624  34.405  1.00 95.61      A    C  
ATOM    855  N   PRO A 114       1.155  18.984  37.707  1.00 98.07      A    N  
ATOM    856  CA  PRO A 114       1.893  19.291  38.925  1.00 97.75      A    C  
ATOM    857  C   PRO A 114       1.741  18.200  39.982  1.00 97.71      A    C  
ATOM    858  O   PRO A 114       0.624  17.809  40.320  1.00 96.96      A    O  
ATOM    859  CB  PRO A 114       1.339  20.635  39.428  1.00 96.88      A    C  
ATOM    860  CG  PRO A 114       0.697  21.259  38.186  1.00 94.69      A    C  
ATOM    861  CD  PRO A 114       0.202  20.039  37.407  1.00 97.33      A    C  
ATOM    862  N   GLN A 115       2.857  17.759  40.565  1.00 97.73      A    N  
ATOM    863  CA  GLN A 115       2.850  16.797  41.672  1.00 97.36      A    C  
ATOM    864  C   GLN A 115       2.129  17.344  42.917  1.00 97.63      A    C  
ATOM    865  O   GLN A 115       1.543  16.590  43.687  1.00 96.43      A    O  
ATOM    866  CB  GLN A 115       4.290  16.370  42.000  1.00 95.42      A    C  
ATOM    867  CG  GLN A 115       5.152  17.546  42.471  1.00 83.61      A    C  
ATOM    868  CD  GLN A 115       6.589  17.175  42.850  1.00 79.09      A    C  
ATOM    869  NE2 GLN A 115       7.384  18.159  43.190  1.00 64.41      A    N  
ATOM    870  OE1 GLN A 115       6.989  16.029  42.881  1.00 68.68      A    O  
ATOM    871  N   GLU A 116       2.112  18.668  43.075  1.00 97.55      A    N  
ATOM    872  CA  GLU A 116       1.474  19.395  44.162  1.00 97.30      A    C  
ATOM    873  C   GLU A 116      -0.044  19.176  44.203  1.00 97.30      A    C  
ATOM    874  O   GLU A 116      -0.647  19.295  45.269  1.00 96.17      A    O  
ATOM    875  CB  GLU A 116       1.783  20.899  44.032  1.00 97.06      A    C  
ATOM    876  CG  GLU A 116       3.259  21.292  44.248  1.00 94.81      A    C  
ATOM    877  CD  GLU A 116       4.208  21.039  43.056  1.00 95.17      A    C  
ATOM    878  OE1 GLU A 116       5.413  21.293  43.214  1.00 88.06      A    O  
ATOM    879  OE2 GLU A 116       3.743  20.562  41.995  1.00 89.17      A    O1-
ATOM    880  N   LEU A 117      -0.680  18.777  43.099  1.00 97.47      A    N  
ATOM    881  CA  LEU A 117      -2.092  18.395  43.098  1.00 97.22      A    C  
ATOM    882  C   LEU A 117      -2.364  17.191  44.015  1.00 97.10      A    C  
ATOM    883  O   LEU A 117      -3.466  17.067  44.549  1.00 95.37      A    O  
ATOM    884  CB  LEU A 117      -2.577  18.099  41.670  1.00 96.76      A    C  
ATOM    885  CG  LEU A 117      -2.490  19.277  40.668  1.00 96.31      A    C  
ATOM    886  CD1 LEU A 117      -3.120  18.853  39.341  1.00 94.81      A    C  
ATOM    887  CD2 LEU A 117      -3.208  20.532  41.164  1.00 94.38      A    C  
ATOM    888  N   GLY A 118      -1.370  16.359  44.259  1.00 96.82      A    N  
ATOM    889  CA  GLY A 118      -1.463  15.245  45.214  1.00 96.30      A    C  
ATOM    890  C   GLY A 118      -1.655  15.658  46.675  1.00 96.43      A    C  
ATOM    891  O   GLY A 118      -1.950  14.813  47.518  1.00 94.39      A    O  
ATOM    892  N   ILE A 119      -1.517  16.960  47.003  1.00 96.12      A    N  
ATOM    893  CA  ILE A 119      -1.764  17.515  48.347  1.00 95.54      A    C  
ATOM    894  C   ILE A 119      -3.264  17.776  48.577  1.00 95.64      A    C  
ATOM    895  O   ILE A 119      -3.713  17.910  49.710  1.00 93.21      A    O  
ATOM    896  CB  ILE A 119      -0.895  18.778  48.567  1.00 93.52      A    C  
ATOM    897  CG1 ILE A 119       0.594  18.513  48.232  1.00 88.91      A    C  
ATOM    898  CG2 ILE A 119      -1.012  19.300  50.013  1.00 88.00      A    C  
ATOM    899  CD1 ILE A 119       1.499  19.758  48.270  1.00 82.68      A    C  
ATOM    900  N   LEU A 120      -4.076  17.814  47.504  1.00 96.57      A    N  
ATOM    901  CA  LEU A 120      -5.510  18.119  47.543  1.00 96.56      A    C  
ATOM    902  C   LEU A 120      -6.324  16.935  48.090  1.00 95.93      A    C  
ATOM    903  O   LEU A 120      -6.992  16.209  47.353  1.00 92.98      A    O  
ATOM    904  CB  LEU A 120      -5.982  18.556  46.151  1.00 96.31      A    C  
ATOM    905  CG  LEU A 120      -5.289  19.809  45.585  1.00 96.17      A    C  
ATOM    906  CD1 LEU A 120      -5.788  20.071  44.170  1.00 94.49      A    C  
ATOM    907  CD2 LEU A 120      -5.576  21.045  46.437  1.00 94.13      A    C  
ATOM    908  N   GLY A 121      -6.317  16.756  49.415  1.00 95.70      A    N  
ATOM    909  CA  GLY A 121      -6.985  15.628  50.089  1.00 94.75      A    C  
ATOM    910  C   GLY A 121      -8.515  15.590  49.953  1.00 95.52      A    C  
ATOM    911  O   GLY A 121      -9.116  14.548  50.200  1.00 92.37      A    O  
ATOM    912  N   ASN A 122      -9.164  16.707  49.550  1.00 96.62      A    N  
ATOM    913  CA  ASN A 122     -10.610  16.783  49.318  1.00 96.55      A    C  
ATOM    914  C   ASN A 122     -11.005  16.650  47.835  1.00 96.87      A    C  
ATOM    915  O   ASN A 122     -12.190  16.757  47.518  1.00 95.24      A    O  
ATOM    916  CB  ASN A 122     -11.148  18.092  49.922  1.00 95.76      A    C  
ATOM    917  CG  ASN A 122     -11.061  18.113  51.438  1.00 93.91      A    C  
ATOM    918  ND2 ASN A 122     -10.440  19.118  52.004  1.00 81.88      A    N  
ATOM    919  OD1 ASN A 122     -11.548  17.245  52.133  1.00 83.56      A    O  
ATOM    920  N   LEU A 123     -10.043  16.448  46.924  1.00 97.01      A    N  
ATOM    921  CA  LEU A 123     -10.293  16.404  45.486  1.00 97.16      A    C  
ATOM    922  C   LEU A 123     -11.117  15.164  45.116  1.00 97.19      A    C  
ATOM    923  O   LEU A 123     -10.700  14.035  45.372  1.00 96.10      A    O  
ATOM    924  CB  LEU A 123      -8.953  16.475  44.742  1.00 96.82      A    C  
ATOM    925  CG  LEU A 123      -9.082  16.793  43.241  1.00 95.70      A    C  
ATOM    926  CD1 LEU A 123      -9.562  18.226  42.996  1.00 93.82      A    C  
ATOM    927  CD2 LEU A 123      -7.714  16.646  42.573  1.00 93.32      A    C  
ATOM    928  N   GLN A 124     -12.296  15.386  44.501  1.00 97.22      A    N  
ATOM    929  CA  GLN A 124     -13.210  14.346  44.031  1.00 96.92      A    C  
ATOM    930  C   GLN A 124     -13.210  14.210  42.506  1.00 97.00      A    C  
ATOM    931  O   GLN A 124     -13.316  13.113  41.981  1.00 96.16      A    O  
ATOM    932  CB  GLN A 124     -14.636  14.649  44.511  1.00 95.99      A    C  
ATOM    933  CG  GLN A 124     -14.761  14.582  46.033  1.00 93.25      A    C  
ATOM    934  CD  GLN A 124     -16.207  14.790  46.513  1.00 90.85      A    C  
ATOM    935  NE2 GLN A 124     -16.453  14.656  47.782  1.00 78.94      A    N  
ATOM    936  OE1 GLN A 124     -17.130  15.065  45.752  1.00 82.72      A    O  
ATOM    937  N   SER A 125     -13.064  15.335  41.790  1.00 96.73      A    N  
ATOM    938  CA  SER A 125     -12.987  15.338  40.328  1.00 96.83      A    C  
ATOM    939  C   SER A 125     -11.748  16.102  39.859  1.00 97.13      A    C  
ATOM    940  O   SER A 125     -11.594  17.286  40.140  1.00 96.36      A    O  
ATOM    941  CB  SER A 125     -14.251  15.934  39.709  1.00 95.76      A    C  
ATOM    942  OG  SER A 125     -15.337  15.030  39.832  1.00 86.27      A    O  
ATOM    943  N   LEU A 126     -10.896  15.419  39.095  1.00 97.24      A    N  
ATOM    944  CA  LEU A 126      -9.766  15.999  38.385  1.00 97.43      A    C  
ATOM    945  C   LEU A 126      -9.932  15.725  36.893  1.00 97.37      A    C  
ATOM    946  O   LEU A 126      -9.764  14.589  36.443  1.00 96.82      A    O  
ATOM    947  CB  LEU A 126      -8.459  15.431  38.960  1.00 97.48      A    C  
ATOM    948  CG  LEU A 126      -7.187  15.954  38.265  1.00 97.35      A    C  
ATOM    949  CD1 LEU A 126      -7.060  17.475  38.366  1.00 96.17      A    C  
ATOM    950  CD2 LEU A 126      -5.954  15.327  38.919  1.00 96.03      A    C  
ATOM    951  N   ASP A 127     -10.269  16.764  36.144  1.00 97.39      A    N  
ATOM    952  CA  ASP A 127     -10.487  16.671  34.708  1.00 97.20      A    C  
ATOM    953  C   ASP A 127      -9.512  17.569  33.943  1.00 97.36      A    C  
ATOM    954  O   ASP A 127      -9.692  18.781  33.848  1.00 96.76      A    O  
ATOM    955  CB  ASP A 127     -11.952  16.956  34.384  1.00 96.78      A    C  
ATOM    956  CG  ASP A 127     -12.302  16.559  32.958  1.00 96.03      A    C  
ATOM    957  OD1 ASP A 127     -11.391  16.217  32.181  1.00 93.83      A    O  
ATOM    958  OD2 ASP A 127     -13.502  16.499  32.621  1.00 92.73      A    O1-
ATOM    959  N   LEU A 128      -8.475  16.960  33.407  1.00 97.50      A    N  
ATOM    960  CA  LEU A 128      -7.398  17.594  32.650  1.00 97.60      A    C  
ATOM    961  C   LEU A 128      -7.409  17.170  31.171  1.00 97.53      A    C  
ATOM    962  O   LEU A 128      -6.462  17.448  30.442  1.00 96.55      A    O  
ATOM    963  CB  LEU A 128      -6.052  17.253  33.311  1.00 97.53      A    C  
ATOM    964  CG  LEU A 128      -5.942  17.559  34.817  1.00 97.25      A    C  
ATOM    965  CD1 LEU A 128      -4.531  17.218  35.301  1.00 96.38      A    C  
ATOM    966  CD2 LEU A 128      -6.208  19.028  35.137  1.00 95.99      A    C  
ATOM    967  N   GLY A 129      -8.458  16.465  30.740  1.00 97.16      A    N  
ATOM    968  CA  GLY A 129      -8.543  15.909  29.399  1.00 97.02      A    C  
ATOM    969  C   GLY A 129      -8.578  16.975  28.295  1.00 96.95      A    C  
ATOM    970  O   GLY A 129      -8.937  18.126  28.530  1.00 96.04      A    O  
ATOM    971  N   ALA A 130      -8.232  16.576  27.076  1.00 97.13      A    N  
ATOM    972  CA  ALA A 130      -8.205  17.432  25.898  1.00 97.00      A    C  
ATOM    973  C   ALA A 130      -7.377  18.723  26.095  1.00 97.28      A    C  
ATOM    974  O   ALA A 130      -7.874  19.838  25.949  1.00 96.49      A    O  
ATOM    975  CB  ALA A 130      -9.632  17.642  25.374  1.00 96.26      A    C  
ATOM    976  N   ASN A 131      -6.110  18.530  26.424  1.00 97.29      A    N  
ATOM    977  CA  ASN A 131      -5.080  19.564  26.510  1.00 97.72      A    C  
ATOM    978  C   ASN A 131      -3.818  19.094  25.776  1.00 97.86      A    C  
ATOM    979  O   ASN A 131      -3.859  18.146  24.987  1.00 96.46      A    O  
ATOM    980  CB  ASN A 131      -4.852  19.906  27.998  1.00 97.66      A    C  
ATOM    981  CG  ASN A 131      -5.889  20.859  28.561  1.00 97.66      A    C  
ATOM    982  ND2 ASN A 131      -6.825  20.371  29.337  1.00 93.84      A    N  
ATOM    983  OD1 ASN A 131      -5.840  22.059  28.317  1.00 93.42      A    O  
ATOM    984  N   PHE A 132      -2.686  19.738  26.006  1.00 98.19      A    N  
ATOM    985  CA  PHE A 132      -1.373  19.373  25.476  1.00 98.21      A    C  
ATOM    986  C   PHE A 132      -0.390  19.009  26.600  1.00 98.32      A    C  
ATOM    987  O   PHE A 132       0.802  19.266  26.492  1.00 97.42      A    O  
ATOM    988  CB  PHE A 132      -0.842  20.488  24.569  1.00 97.77      A    C  
ATOM    989  CG  PHE A 132      -1.754  20.833  23.406  1.00 97.16      A    C  
ATOM    990  CD1 PHE A 132      -1.734  20.043  22.236  1.00 93.33      A    C  
ATOM    991  CD2 PHE A 132      -2.621  21.929  23.482  1.00 93.29      A    C  
ATOM    992  CE1 PHE A 132      -2.575  20.352  21.163  1.00 91.26      A    C  
ATOM    993  CE2 PHE A 132      -3.464  22.244  22.409  1.00 91.51      A    C  
ATOM    994  CZ  PHE A 132      -3.444  21.457  21.241  1.00 93.03      A    C  
ATOM    995  N   LEU A 133      -0.907  18.433  27.688  1.00 98.15      A    N  
ATOM    996  CA  LEU A 133      -0.101  18.056  28.845  1.00 98.28      A    C  
ATOM    997  C   LEU A 133       0.896  16.950  28.479  1.00 98.18      A    C  
ATOM    998  O   LEU A 133       0.553  16.000  27.767  1.00 97.43      A    O  
ATOM    999  CB  LEU A 133      -0.992  17.628  30.019  1.00 98.08      A    C  
ATOM   1000  CG  LEU A 133      -1.966  18.713  30.510  1.00 97.51      A    C  
ATOM   1001  CD1 LEU A 133      -2.923  18.112  31.541  1.00 96.61      A    C  
ATOM   1002  CD2 LEU A 133      -1.244  19.895  31.151  1.00 95.92      A    C  
ATOM   1003  N   GLU A 134       2.105  17.066  28.994  1.00 98.17      A    N  
ATOM   1004  CA  GLU A 134       3.229  16.172  28.730  1.00 97.97      A    C  
ATOM   1005  C   GLU A 134       3.888  15.679  30.028  1.00 98.03      A    C  
ATOM   1006  O   GLU A 134       3.499  16.070  31.135  1.00 96.41      A    O  
ATOM   1007  CB  GLU A 134       4.221  16.872  27.768  1.00 95.77      A    C  
ATOM   1008  CG  GLU A 134       4.860  18.136  28.357  1.00 86.17      A    C  
ATOM   1009  CD  GLU A 134       5.840  18.853  27.399  1.00 85.03      A    C  
ATOM   1010  OE1 GLU A 134       6.417  19.878  27.840  1.00 76.12      A    O  
ATOM   1011  OE2 GLU A 134       6.009  18.389  26.250  1.00 76.19      A    O1-
ATOM   1012  N   GLY A 135       4.869  14.818  29.912  1.00 97.45      A    N  
ATOM   1013  CA  GLY A 135       5.481  14.160  31.060  1.00 97.27      A    C  
ATOM   1014  C   GLY A 135       4.659  12.969  31.549  1.00 97.78      A    C  
ATOM   1015  O   GLY A 135       3.770  12.472  30.860  1.00 96.26      A    O  
ATOM   1016  N   SER A 136       4.968  12.478  32.735  1.00 97.68      A    N  
ATOM   1017  CA  SER A 136       4.310  11.322  33.333  1.00 97.54      A    C  
ATOM   1018  C   SER A 136       3.169  11.718  34.266  1.00 97.97      A    C  
ATOM   1019  O   SER A 136       3.132  12.830  34.788  1.00 97.01      A    O  
ATOM   1020  CB  SER A 136       5.328  10.441  34.061  1.00 95.80      A    C  
ATOM   1021  OG  SER A 136       6.038  11.184  35.029  1.00 84.15      A    O  
ATOM   1022  N   ILE A 137       2.255  10.787  34.524  1.00 97.89      A    N  
ATOM   1023  CA  ILE A 137       1.280  10.914  35.616  1.00 97.83      A    C  
ATOM   1024  C   ILE A 137       2.075  10.896  36.935  1.00 97.85      A    C  
ATOM   1025  O   ILE A 137       2.767   9.910  37.193  1.00 97.11      A    O  
ATOM   1026  CB  ILE A 137       0.255   9.767  35.568  1.00 97.44      A    C  
ATOM   1027  CG1 ILE A 137      -0.440   9.647  34.195  1.00 95.85      A    C  
ATOM   1028  CG2 ILE A 137      -0.799   9.982  36.680  1.00 95.69      A    C  
ATOM   1029  CD1 ILE A 137      -1.198   8.323  34.021  1.00 93.55      A    C  
ATOM   1030  N   PRO A 138       1.995  11.956  37.773  1.00 97.82      A    N  
ATOM   1031  CA  PRO A 138       2.735  11.970  39.027  1.00 97.63      A    C  
ATOM   1032  C   PRO A 138       2.158  10.960  40.018  1.00 97.58      A    C  
ATOM   1033  O   PRO A 138       0.957  10.947  40.277  1.00 96.54      A    O  
ATOM   1034  CB  PRO A 138       2.660  13.418  39.525  1.00 96.60      A    C  
ATOM   1035  CG  PRO A 138       1.385  13.959  38.883  1.00 93.91      A    C  
ATOM   1036  CD  PRO A 138       1.282  13.199  37.570  1.00 97.05      A    C  
ATOM   1037  N   GLU A 139       3.028  10.176  40.638  1.00 97.35      A    N  
ATOM   1038  CA  GLU A 139       2.661   9.201  41.685  1.00 96.98      A    C  
ATOM   1039  C   GLU A 139       1.879   9.839  42.845  1.00 97.25      A    C  
ATOM   1040  O   GLU A 139       1.042   9.210  43.479  1.00 95.82      A    O  
ATOM   1041  CB  GLU A 139       3.956   8.569  42.239  1.00 95.49      A    C  
ATOM   1042  CG  GLU A 139       4.669   7.605  41.279  1.00 86.18      A    C  
ATOM   1043  CD  GLU A 139       3.963   6.240  41.120  1.00 75.99      A    C  
ATOM   1044  OE1 GLU A 139       4.337   5.487  40.195  1.00 67.91      A    O  
ATOM   1045  OE2 GLU A 139       3.044   5.945  41.912  1.00 67.46      A    O1-
ATOM   1046  N   SER A 140       2.093  11.135  43.088  1.00 97.30      A    N  
ATOM   1047  CA  SER A 140       1.396  11.882  44.139  1.00 97.25      A    C  
ATOM   1048  C   SER A 140      -0.121  11.955  43.938  1.00 97.34      A    C  
ATOM   1049  O   SER A 140      -0.832  12.110  44.923  1.00 96.06      A    O  
ATOM   1050  CB  SER A 140       1.967  13.293  44.242  1.00 96.47      A    C  
ATOM   1051  OG  SER A 140       1.787  13.987  43.025  1.00 93.66      A    O  
ATOM   1052  N   ILE A 141      -0.642  11.791  42.715  1.00 97.16      A    N  
ATOM   1053  CA  ILE A 141      -2.093  11.747  42.469  1.00 96.95      A    C  
ATOM   1054  C   ILE A 141      -2.742  10.580  43.220  1.00 97.10      A    C  
ATOM   1055  O   ILE A 141      -3.878  10.706  43.679  1.00 96.07      A    O  
ATOM   1056  CB  ILE A 141      -2.395  11.731  40.952  1.00 95.40      A    C  
ATOM   1057  CG1 ILE A 141      -2.166  13.163  40.421  1.00 88.55      A    C  
ATOM   1058  CG2 ILE A 141      -3.816  11.236  40.618  1.00 87.41      A    C  
ATOM   1059  CD1 ILE A 141      -2.554  13.389  38.960  1.00 76.02      A    C  
ATOM   1060  N   CYS A 142      -2.006   9.498  43.452  1.00 97.24      A    N  
ATOM   1061  CA  CYS A 142      -2.473   8.369  44.250  1.00 97.11      A    C  
ATOM   1062  C   CYS A 142      -2.694   8.713  45.738  1.00 96.99      A    C  
ATOM   1063  O   CYS A 142      -3.227   7.896  46.482  1.00 95.24      A    O  
ATOM   1064  CB  CYS A 142      -1.488   7.198  44.101  1.00 96.59      A    C  
ATOM   1065  SG  CYS A 142      -1.246   6.765  42.351  1.00 95.50      A    S  
ATOM   1066  N   ASN A 143      -2.315   9.914  46.182  1.00 97.35      A    N  
ATOM   1067  CA  ASN A 143      -2.641  10.421  47.521  1.00 96.90      A    C  
ATOM   1068  C   ASN A 143      -4.038  11.051  47.591  1.00 96.81      A    C  
ATOM   1069  O   ASN A 143      -4.573  11.207  48.693  1.00 94.90      A    O  
ATOM   1070  CB  ASN A 143      -1.583  11.426  47.991  1.00 96.13      A    C  
ATOM   1071  CG  ASN A 143      -0.174  10.861  48.037  1.00 94.45      A    C  
ATOM   1072  ND2 ASN A 143       0.796  11.649  47.633  1.00 86.24      A    N  
ATOM   1073  OD1 ASN A 143       0.061   9.747  48.457  1.00 88.07      A    O  
ATOM   1074  N   CYS A 144      -4.661  11.389  46.456  1.00 96.75      A    N  
ATOM   1075  CA  CYS A 144      -6.001  11.968  46.388  1.00 96.57      A    C  
ATOM   1076  C   CYS A 144      -7.074  10.875  46.574  1.00 96.59      A    C  
ATOM   1077  O   CYS A 144      -7.892  10.632  45.688  1.00 94.71      A    O  
ATOM   1078  CB  CYS A 144      -6.171  12.731  45.065  1.00 96.12      A    C  
ATOM   1079  SG  CYS A 144      -4.932  14.043  44.889  1.00 95.19      A    S  
ATOM   1080  N   THR A 145      -7.088  10.214  47.722  1.00 96.77      A    N  
ATOM   1081  CA  THR A 145      -7.920   9.020  47.967  1.00 96.29      A    C  
ATOM   1082  C   THR A 145      -9.432   9.281  47.920  1.00 96.10      A    C  
ATOM   1083  O   THR A 145     -10.216   8.338  47.840  1.00 93.20      A    O  
ATOM   1084  CB  THR A 145      -7.582   8.369  49.312  1.00 94.55      A    C  
ATOM   1085  CG2 THR A 145      -6.138   7.872  49.354  1.00 85.80      A    C  
ATOM   1086  OG1 THR A 145      -7.735   9.308  50.357  1.00 86.79      A    O  
ATOM   1087  N   GLY A 146      -9.865  10.544  47.945  1.00 96.17      A    N  
ATOM   1088  CA  GLY A 146     -11.263  10.941  47.740  1.00 95.79      A    C  
ATOM   1089  C   GLY A 146     -11.686  11.027  46.268  1.00 96.59      A    C  
ATOM   1090  O   GLY A 146     -12.851  11.303  45.994  1.00 94.84      A    O  
ATOM   1091  N   LEU A 147     -10.776  10.812  45.327  1.00 96.68      A    N  
ATOM   1092  CA  LEU A 147     -11.011  11.008  43.901  1.00 96.87      A    C  
ATOM   1093  C   LEU A 147     -12.057  10.012  43.376  1.00 97.06      A    C  
ATOM   1094  O   LEU A 147     -11.887   8.794  43.483  1.00 96.06      A    O  
ATOM   1095  CB  LEU A 147      -9.667  10.899  43.152  1.00 95.94      A    C  
ATOM   1096  CG  LEU A 147      -9.620  11.710  41.846  1.00 91.59      A    C  
ATOM   1097  CD1 LEU A 147      -9.474  13.200  42.117  1.00 89.39      A    C  
ATOM   1098  CD2 LEU A 147      -8.407  11.284  41.019  1.00 88.81      A    C  
ATOM   1099  N   LEU A 148     -13.133  10.545  42.795  1.00 96.80      A    N  
ATOM   1100  CA  LEU A 148     -14.198   9.782  42.143  1.00 96.76      A    C  
ATOM   1101  C   LEU A 148     -13.972   9.704  40.629  1.00 96.88      A    C  
ATOM   1102  O   LEU A 148     -14.274   8.688  40.003  1.00 96.04      A    O  
ATOM   1103  CB  LEU A 148     -15.562  10.442  42.428  1.00 96.29      A    C  
ATOM   1104  CG  LEU A 148     -15.923  10.624  43.914  1.00 94.87      A    C  
ATOM   1105  CD1 LEU A 148     -17.279  11.340  44.022  1.00 91.72      A    C  
ATOM   1106  CD2 LEU A 148     -16.037   9.282  44.638  1.00 91.48      A    C  
ATOM   1107  N   ASN A 149     -13.463  10.791  40.037  1.00 97.16      A    N  
ATOM   1108  CA  ASN A 149     -13.317  10.919  38.593  1.00 97.08      A    C  
ATOM   1109  C   ASN A 149     -11.934  11.477  38.235  1.00 97.16      A    C  
ATOM   1110  O   ASN A 149     -11.575  12.568  38.677  1.00 96.47      A    O  
ATOM   1111  CB  ASN A 149     -14.428  11.824  38.038  1.00 96.21      A    C  
ATOM   1112  CG  ASN A 149     -15.821  11.445  38.512  1.00 93.87      A    C  
ATOM   1113  ND2 ASN A 149     -16.383  12.216  39.416  1.00 84.41      A    N  
ATOM   1114  OD1 ASN A 149     -16.417  10.476  38.099  1.00 86.23      A    O  
ATOM   1115  N   LEU A 150     -11.207  10.751  37.408  1.00 97.10      A    N  
ATOM   1116  CA  LEU A 150      -9.900  11.147  36.879  1.00 97.24      A    C  
ATOM   1117  C   LEU A 150      -9.929  11.124  35.347  1.00 97.39      A    C  
ATOM   1118  O   LEU A 150     -10.028  10.062  34.735  1.00 96.75      A    O  
ATOM   1119  CB  LEU A 150      -8.825  10.229  37.475  1.00 97.19      A    C  
ATOM   1120  CG  LEU A 150      -7.396  10.481  36.952  1.00 96.98      A    C  
ATOM   1121  CD1 LEU A 150      -6.920  11.910  37.232  1.00 95.53      A    C  
ATOM   1122  CD2 LEU A 150      -6.436   9.514  37.624  1.00 95.26      A    C  
ATOM   1123  N   GLY A 151      -9.851  12.305  34.750  1.00 97.34      A    N  
ATOM   1124  CA  GLY A 151      -9.774  12.477  33.307  1.00 97.23      A    C  
ATOM   1125  C   GLY A 151      -8.446  13.097  32.889  1.00 97.41      A    C  
ATOM   1126  O   GLY A 151      -8.166  14.245  33.226  1.00 96.77      A    O  
ATOM   1127  N   ILE A 152      -7.643  12.340  32.128  1.00 97.64      A    N  
ATOM   1128  CA  ILE A 152      -6.358  12.769  31.561  1.00 97.60      A    C  
ATOM   1129  C   ILE A 152      -6.252  12.403  30.073  1.00 97.68      A    C  
ATOM   1130  O   ILE A 152      -5.173  12.409  29.485  1.00 96.99      A    O  
ATOM   1131  CB  ILE A 152      -5.173  12.213  32.381  1.00 97.45      A    C  
ATOM   1132  CG1 ILE A 152      -5.207  10.660  32.441  1.00 96.23      A    C  
ATOM   1133  CG2 ILE A 152      -5.158  12.840  33.788  1.00 95.32      A    C  
ATOM   1134  CD1 ILE A 152      -3.964  10.038  33.072  1.00 94.01      A    C  
ATOM   1135  N   ASP A 153      -7.378  12.071  29.455  1.00 97.68      A    N  
ATOM   1136  CA  ASP A 153      -7.475  11.661  28.065  1.00 97.56      A    C  
ATOM   1137  C   ASP A 153      -7.110  12.785  27.083  1.00 97.61      A    C  
ATOM   1138  O   ASP A 153      -7.203  13.955  27.404  1.00 97.03      A    O  
ATOM   1139  CB  ASP A 153      -8.886  11.120  27.798  1.00 96.77      A    C  
ATOM   1140  CG  ASP A 153      -9.979  12.152  28.065  1.00 96.21      A    C  
ATOM   1141  OD1 ASP A 153     -10.379  12.306  29.243  1.00 92.33      A    O  
ATOM   1142  OD2 ASP A 153     -10.467  12.792  27.111  1.00 91.31      A    O1-
ATOM   1143  N   ASN A 154      -6.723  12.416  25.854  1.00 97.63      A    N  
ATOM   1144  CA  ASN A 154      -6.372  13.361  24.799  1.00 97.65      A    C  
ATOM   1145  C   ASN A 154      -5.307  14.387  25.224  1.00 97.74      A    C  
ATOM   1146  O   ASN A 154      -5.524  15.593  25.148  1.00 96.79      A    O  
ATOM   1147  CB  ASN A 154      -7.641  14.021  24.215  1.00 96.86      A    C  
ATOM   1148  CG  ASN A 154      -8.611  13.036  23.622  1.00 94.98      A    C  
ATOM   1149  ND2 ASN A 154      -9.690  12.758  24.318  1.00 86.12      A    N  
ATOM   1150  OD1 ASN A 154      -8.436  12.517  22.530  1.00 86.84      A    O  
ATOM   1151  N   ASN A 155      -4.154  13.885  25.650  1.00 97.64      A    N  
ATOM   1152  CA  ASN A 155      -2.971  14.669  25.980  1.00 97.87      A    C  
ATOM   1153  C   ASN A 155      -1.728  14.042  25.322  1.00 97.84      A    C  
ATOM   1154  O   ASN A 155      -1.841  13.142  24.480  1.00 95.78      A    O  
ATOM   1155  CB  ASN A 155      -2.872  14.780  27.518  1.00 97.75      A    C  
ATOM   1156  CG  ASN A 155      -3.733  15.887  28.086  1.00 97.81      A    C  
ATOM   1157  ND2 ASN A 155      -4.815  15.555  28.756  1.00 94.20      A    N  
ATOM   1158  OD1 ASN A 155      -3.420  17.062  27.957  1.00 94.20      A    O  
ATOM   1159  N   ASN A 156      -0.547  14.484  25.703  1.00 98.21      A    N  
ATOM   1160  CA  ASN A 156       0.742  13.926  25.297  1.00 98.17      A    C  
ATOM   1161  C   ASN A 156       1.468  13.257  26.481  1.00 98.22      A    C  
ATOM   1162  O   ASN A 156       2.696  13.213  26.516  1.00 96.87      A    O  
ATOM   1163  CB  ASN A 156       1.578  15.022  24.611  1.00 97.43      A    C  
ATOM   1164  CG  ASN A 156       0.949  15.552  23.333  1.00 95.11      A    C  
ATOM   1165  ND2 ASN A 156       0.985  16.847  23.137  1.00 84.77      A    N  
ATOM   1166  OD1 ASN A 156       0.435  14.826  22.501  1.00 87.10      A    O  
ATOM   1167  N   LEU A 157       0.702  12.759  27.453  1.00 98.13      A    N  
ATOM   1168  CA  LEU A 157       1.261  12.112  28.635  1.00 98.28      A    C  
ATOM   1169  C   LEU A 157       2.010  10.831  28.261  1.00 98.18      A    C  
ATOM   1170  O   LEU A 157       1.575  10.051  27.407  1.00 97.14      A    O  
ATOM   1171  CB  LEU A 157       0.155  11.815  29.664  1.00 98.03      A    C  
ATOM   1172  CG  LEU A 157      -0.542  13.078  30.220  1.00 97.53      A    C  
ATOM   1173  CD1 LEU A 157      -1.767  12.660  31.031  1.00 96.65      A    C  
ATOM   1174  CD2 LEU A 157       0.382  13.898  31.126  1.00 96.04      A    C  
ATOM   1175  N   SER A 158       3.125  10.609  28.932  1.00 97.93      A    N  
ATOM   1176  CA  SER A 158       4.038   9.494  28.722  1.00 97.56      A    C  
ATOM   1177  C   SER A 158       4.336   8.768  30.038  1.00 97.33      A    C  
ATOM   1178  O   SER A 158       3.721   9.045  31.075  1.00 93.01      A    O  
ATOM   1179  CB  SER A 158       5.305  10.019  28.018  1.00 95.63      A    C  
ATOM   1180  OG  SER A 158       6.005  10.929  28.844  1.00 90.46      A    O  
ATOM   1181  N   GLY A 159       5.259   7.822  30.013  1.00 97.14      A    N  
ATOM   1182  CA  GLY A 159       5.567   7.026  31.197  1.00 97.06      A    C  
ATOM   1183  C   GLY A 159       4.489   5.981  31.507  1.00 97.70      A    C  
ATOM   1184  O   GLY A 159       3.624   5.677  30.684  1.00 96.50      A    O  
ATOM   1185  N   ALA A 160       4.590   5.391  32.679  1.00 97.83      A    N  
ATOM   1186  CA  ALA A 160       3.703   4.323  33.124  1.00 97.83      A    C  
ATOM   1187  C   ALA A 160       2.515   4.873  33.936  1.00 98.17      A    C  
ATOM   1188  O   ALA A 160       2.577   5.966  34.491  1.00 97.25      A    O  
ATOM   1189  CB  ALA A 160       4.526   3.304  33.918  1.00 96.57      A    C  
ATOM   1190  N   ILE A 161       1.454   4.078  34.019  1.00 97.92      A    N  
ATOM   1191  CA  ILE A 161       0.399   4.294  35.020  1.00 97.95      A    C  
ATOM   1192  C   ILE A 161       1.024   4.038  36.405  1.00 97.97      A    C  
ATOM   1193  O   ILE A 161       1.702   3.018  36.559  1.00 97.14      A    O  
ATOM   1194  CB  ILE A 161      -0.791   3.349  34.758  1.00 97.08      A    C  
ATOM   1195  CG1 ILE A 161      -1.383   3.582  33.349  1.00 94.10      A    C  
ATOM   1196  CG2 ILE A 161      -1.882   3.540  35.827  1.00 94.71      A    C  
ATOM   1197  CD1 ILE A 161      -2.296   2.438  32.899  1.00 85.74      A    C  
ATOM   1198  N   PRO A 162       0.782   4.918  37.407  1.00 97.74      A    N  
ATOM   1199  CA  PRO A 162       1.325   4.742  38.756  1.00 97.55      A    C  
ATOM   1200  C   PRO A 162       0.988   3.372  39.345  1.00 97.43      A    C  
ATOM   1201  O   PRO A 162      -0.171   2.945  39.320  1.00 96.39      A    O  
ATOM   1202  CB  PRO A 162       0.734   5.881  39.587  1.00 96.59      A    C  
ATOM   1203  CG  PRO A 162       0.497   6.980  38.560  1.00 94.57      A    C  
ATOM   1204  CD  PRO A 162       0.093   6.196  37.312  1.00 97.05      A    C  
ATOM   1205  N   SER A 163       1.982   2.691  39.873  1.00 97.33      A    N  
ATOM   1206  CA  SER A 163       1.806   1.358  40.468  1.00 96.98      A    C  
ATOM   1207  C   SER A 163       0.812   1.354  41.631  1.00 97.03      A    C  
ATOM   1208  O   SER A 163       0.092   0.377  41.823  1.00 94.92      A    O  
ATOM   1209  CB  SER A 163       3.162   0.822  40.937  1.00 95.22      A    C  
ATOM   1210  OG  SER A 163       3.777   1.718  41.836  1.00 82.78      A    O  
ATOM   1211  N   ASP A 164       0.716   2.485  42.328  1.00 96.57      A    N  
ATOM   1212  CA  ASP A 164      -0.137   2.676  43.492  1.00 96.12      A    C  
ATOM   1213  C   ASP A 164      -1.522   3.255  43.131  1.00 96.78      A    C  
ATOM   1214  O   ASP A 164      -2.238   3.740  44.012  1.00 94.22      A    O  
ATOM   1215  CB  ASP A 164       0.602   3.539  44.532  1.00 93.82      A    C  
ATOM   1216  CG  ASP A 164       1.739   2.817  45.257  1.00 88.56      A    C  
ATOM   1217  OD1 ASP A 164       1.900   1.586  45.060  1.00 80.61      A    O  
ATOM   1218  OD2 ASP A 164       2.394   3.496  46.074  1.00 79.73      A    O1-
ATOM   1219  N   ILE A 165      -1.958   3.183  41.883  1.00 97.07      A    N  
ATOM   1220  CA  ILE A 165      -3.276   3.679  41.447  1.00 96.96      A    C  
ATOM   1221  C   ILE A 165      -4.432   3.030  42.230  1.00 97.11      A    C  
ATOM   1222  O   ILE A 165      -5.461   3.656  42.443  1.00 96.08      A    O  
ATOM   1223  CB  ILE A 165      -3.437   3.479  39.923  1.00 95.92      A    C  
ATOM   1224  CG1 ILE A 165      -4.555   4.333  39.297  1.00 90.44      A    C  
ATOM   1225  CG2 ILE A 165      -3.661   2.003  39.543  1.00 91.04      A    C  
ATOM   1226  CD1 ILE A 165      -4.232   5.834  39.249  1.00 85.99      A    C  
ATOM   1227  N   GLY A 166      -4.230   1.836  42.734  1.00 96.65      A    N  
ATOM   1228  CA  GLY A 166      -5.177   1.122  43.582  1.00 96.39      A    C  
ATOM   1229  C   GLY A 166      -5.464   1.777  44.934  1.00 96.68      A    C  
ATOM   1230  O   GLY A 166      -6.396   1.364  45.615  1.00 94.92      A    O  
ATOM   1231  N   ARG A 167      -4.721   2.818  45.326  1.00 97.02      A    N  
ATOM   1232  CA  ARG A 167      -5.025   3.632  46.516  1.00 96.74      A    C  
ATOM   1233  C   ARG A 167      -6.247   4.532  46.327  1.00 96.83      A    C  
ATOM   1234  O   ARG A 167      -6.777   5.037  47.313  1.00 95.22      A    O  
ATOM   1235  CB  ARG A 167      -3.806   4.476  46.906  1.00 95.62      A    C  
ATOM   1236  CG  ARG A 167      -2.615   3.599  47.342  1.00 92.12      A    C  
ATOM   1237  CD  ARG A 167      -1.380   4.453  47.654  1.00 89.63      A    C  
ATOM   1238  NE  ARG A 167      -1.642   5.415  48.735  1.00 84.68      A    N  
ATOM   1239  CZ  ARG A 167      -0.962   6.537  48.956  1.00 82.70      A    C  
ATOM   1240  NH1 ARG A 167       0.099   6.830  48.271  1.00 73.94      A    N1+
ATOM   1241  NH2 ARG A 167      -1.373   7.382  49.849  1.00 73.83      A    N  
ATOM   1242  N   LEU A 168      -6.702   4.735  45.095  1.00 97.07      A    N  
ATOM   1243  CA  LEU A 168      -7.877   5.535  44.772  1.00 97.04      A    C  
ATOM   1244  C   LEU A 168      -9.175   4.725  44.937  1.00 96.86      A    C  
ATOM   1245  O   LEU A 168      -9.987   4.625  44.014  1.00 94.81      A    O  
ATOM   1246  CB  LEU A 168      -7.716   6.144  43.363  1.00 96.93      A    C  
ATOM   1247  CG  LEU A 168      -6.457   7.003  43.138  1.00 96.39      A    C  
ATOM   1248  CD1 LEU A 168      -6.482   7.579  41.720  1.00 94.98      A    C  
ATOM   1249  CD2 LEU A 168      -6.358   8.169  44.118  1.00 94.71      A    C  
ATOM   1250  N   ASP A 169      -9.402   4.163  46.124  1.00 96.18      A    N  
ATOM   1251  CA  ASP A 169     -10.476   3.197  46.422  1.00 95.18      A    C  
ATOM   1252  C   ASP A 169     -11.893   3.672  46.064  1.00 95.99      A    C  
ATOM   1253  O   ASP A 169     -12.813   2.861  45.901  1.00 93.29      A    O  
ATOM   1254  CB  ASP A 169     -10.468   2.866  47.924  1.00 90.85      A    C  
ATOM   1255  CG  ASP A 169      -9.199   2.185  48.429  1.00 85.49      A    C  
ATOM   1256  OD1 ASP A 169      -8.485   1.566  47.616  1.00 72.77      A    O  
ATOM   1257  OD2 ASP A 169      -8.967   2.266  49.659  1.00 77.26      A    O1-
ATOM   1258  N   ASN A 170     -12.105   4.992  45.950  1.00 96.72      A    N  
ATOM   1259  CA  ASN A 170     -13.388   5.590  45.605  1.00 96.86      A    C  
ATOM   1260  C   ASN A 170     -13.551   5.874  44.100  1.00 97.25      A    C  
ATOM   1261  O   ASN A 170     -14.610   6.345  43.685  1.00 96.15      A    O  
ATOM   1262  CB  ASN A 170     -13.586   6.862  46.450  1.00 96.44      A    C  
ATOM   1263  CG  ASN A 170     -13.674   6.548  47.927  1.00 95.25      A    C  
ATOM   1264  ND2 ASN A 170     -12.701   6.975  48.703  1.00 84.56      A    N  
ATOM   1265  OD1 ASN A 170     -14.606   5.926  48.401  1.00 85.29      A    O  
ATOM   1266  N   LEU A 171     -12.517   5.610  43.277  1.00 97.13      A    N  
ATOM   1267  CA  LEU A 171     -12.503   5.973  41.863  1.00 97.38      A    C  
ATOM   1268  C   LEU A 171     -13.594   5.224  41.089  1.00 97.48      A    C  
ATOM   1269  O   LEU A 171     -13.655   3.994  41.102  1.00 96.84      A    O  
ATOM   1270  CB  LEU A 171     -11.096   5.720  41.295  1.00 97.15      A    C  
ATOM   1271  CG  LEU A 171     -10.824   6.415  39.946  1.00 96.07      A    C  
ATOM   1272  CD1 LEU A 171     -10.716   7.935  40.096  1.00 94.57      A    C  
ATOM   1273  CD2 LEU A 171      -9.490   5.919  39.374  1.00 94.26      A    C  
ATOM   1274  N   GLN A 172     -14.464   5.990  40.425  1.00 97.17      A    N  
ATOM   1275  CA  GLN A 172     -15.576   5.474  39.618  1.00 97.09      A    C  
ATOM   1276  C   GLN A 172     -15.269   5.544  38.123  1.00 97.26      A    C  
ATOM   1277  O   GLN A 172     -15.621   4.638  37.368  1.00 96.66      A    O  
ATOM   1278  CB  GLN A 172     -16.852   6.279  39.923  1.00 96.52      A    C  
ATOM   1279  CG  GLN A 172     -17.310   6.129  41.377  1.00 95.41      A    C  
ATOM   1280  CD  GLN A 172     -18.536   6.987  41.709  1.00 94.23      A    C  
ATOM   1281  NE2 GLN A 172     -18.941   7.007  42.948  1.00 87.06      A    N  
ATOM   1282  OE1 GLN A 172     -19.134   7.652  40.873  1.00 89.51      A    O  
ATOM   1283  N   VAL A 173     -14.610   6.621  37.690  1.00 97.16      A    N  
ATOM   1284  CA  VAL A 173     -14.283   6.854  36.285  1.00 97.13      A    C  
ATOM   1285  C   VAL A 173     -12.807   7.204  36.154  1.00 97.19      A    C  
ATOM   1286  O   VAL A 173     -12.350   8.179  36.741  1.00 96.75      A    O  
ATOM   1287  CB  VAL A 173     -15.173   7.955  35.664  1.00 96.68      A    C  
ATOM   1288  CG1 VAL A 173     -14.837   8.158  34.186  1.00 95.08      A    C  
ATOM   1289  CG2 VAL A 173     -16.662   7.607  35.768  1.00 95.40      A    C  
ATOM   1290  N   PHE A 174     -12.089   6.434  35.333  1.00 97.33      A    N  
ATOM   1291  CA  PHE A 174     -10.722   6.732  34.936  1.00 97.53      A    C  
ATOM   1292  C   PHE A 174     -10.598   6.696  33.409  1.00 97.43      A    C  
ATOM   1293  O   PHE A 174     -10.702   5.629  32.798  1.00 96.92      A    O  
ATOM   1294  CB  PHE A 174      -9.746   5.773  35.633  1.00 97.51      A    C  
ATOM   1295  CG  PHE A 174      -8.267   5.986  35.325  1.00 97.84      A    C  
ATOM   1296  CD1 PHE A 174      -7.366   4.918  35.502  1.00 96.79      A    C  
ATOM   1297  CD2 PHE A 174      -7.782   7.223  34.881  1.00 96.86      A    C  
ATOM   1298  CE1 PHE A 174      -5.997   5.092  35.235  1.00 96.61      A    C  
ATOM   1299  CE2 PHE A 174      -6.410   7.403  34.595  1.00 96.50      A    C  
ATOM   1300  CZ  PHE A 174      -5.522   6.339  34.772  1.00 96.98      A    C  
ATOM   1301  N   THR A 175     -10.381   7.859  32.810  1.00 97.48      A    N  
ATOM   1302  CA  THR A 175     -10.167   7.998  31.363  1.00 97.20      A    C  
ATOM   1303  C   THR A 175      -8.770   8.546  31.084  1.00 97.38      A    C  
ATOM   1304  O   THR A 175      -8.460   9.682  31.445  1.00 96.56      A    O  
ATOM   1305  CB  THR A 175     -11.252   8.850  30.685  1.00 95.69      A    C  
ATOM   1306  CG2 THR A 175     -12.639   8.234  30.843  1.00 82.83      A    C  
ATOM   1307  OG1 THR A 175     -11.314  10.143  31.223  1.00 83.50      A    O  
ATOM   1308  N   GLY A 176      -7.936   7.741  30.414  1.00 97.62      A    N  
ATOM   1309  CA  GLY A 176      -6.570   8.097  30.008  1.00 97.52      A    C  
ATOM   1310  C   GLY A 176      -6.276   7.736  28.552  1.00 97.83      A    C  
ATOM   1311  O   GLY A 176      -5.119   7.572  28.175  1.00 96.75      A    O  
ATOM   1312  N   TYR A 177      -7.325   7.583  27.733  1.00 97.97      A    N  
ATOM   1313  CA  TYR A 177      -7.167   7.196  26.335  1.00 98.08      A    C  
ATOM   1314  C   TYR A 177      -6.476   8.281  25.503  1.00 97.99      A    C  
ATOM   1315  O   TYR A 177      -6.542   9.466  25.803  1.00 97.46      A    O  
ATOM   1316  CB  TYR A 177      -8.519   6.783  25.725  1.00 97.63      A    C  
ATOM   1317  CG  TYR A 177      -9.526   7.902  25.584  1.00 97.40      A    C  
ATOM   1318  CD1 TYR A 177     -10.451   8.164  26.618  1.00 96.23      A    C  
ATOM   1319  CD2 TYR A 177      -9.574   8.684  24.409  1.00 95.78      A    C  
ATOM   1320  CE1 TYR A 177     -11.393   9.183  26.493  1.00 95.09      A    C  
ATOM   1321  CE2 TYR A 177     -10.516   9.714  24.277  1.00 94.93      A    C  
ATOM   1322  CZ  TYR A 177     -11.425   9.963  25.316  1.00 95.33      A    C  
ATOM   1323  OH  TYR A 177     -12.341  10.969  25.192  1.00 93.81      A    O  
ATOM   1324  N   ARG A 178      -5.834   7.862  24.390  1.00 97.94      A    N  
ATOM   1325  CA  ARG A 178      -5.151   8.769  23.459  1.00 97.99      A    C  
ATOM   1326  C   ARG A 178      -4.043   9.600  24.126  1.00 98.05      A    C  
ATOM   1327  O   ARG A 178      -4.076  10.824  24.134  1.00 96.91      A    O  
ATOM   1328  CB  ARG A 178      -6.202   9.586  22.692  1.00 97.01      A    C  
ATOM   1329  CG  ARG A 178      -5.731   9.988  21.300  1.00 91.72      A    C  
ATOM   1330  CD  ARG A 178      -6.793  10.885  20.649  1.00 86.12      A    C  
ATOM   1331  NE  ARG A 178      -6.914  10.634  19.211  1.00 73.06      A    N  
ATOM   1332  CZ  ARG A 178      -7.803  11.189  18.407  1.00 63.01      A    C  
ATOM   1333  NH1 ARG A 178      -8.640  12.114  18.827  1.00 55.69      A    N1+
ATOM   1334  NH2 ARG A 178      -7.886  10.808  17.155  1.00 54.29      A    N  
ATOM   1335  N   ASN A 179      -3.073   8.882  24.666  1.00 97.86      A    N  
ATOM   1336  CA  ASN A 179      -1.816   9.397  25.202  1.00 98.04      A    C  
ATOM   1337  C   ASN A 179      -0.645   8.541  24.672  1.00 97.91      A    C  
ATOM   1338  O   ASN A 179      -0.815   7.722  23.758  1.00 95.78      A    O  
ATOM   1339  CB  ASN A 179      -1.907   9.415  26.744  1.00 97.94      A    C  
ATOM   1340  CG  ASN A 179      -2.600  10.652  27.287  1.00 98.00      A    C  
ATOM   1341  ND2 ASN A 179      -3.812  10.516  27.779  1.00 94.77      A    N  
ATOM   1342  OD1 ASN A 179      -2.030  11.726  27.299  1.00 94.43      A    O  
ATOM   1343  N   ASN A 180       0.528   8.702  25.243  1.00 98.32      A    N  
ATOM   1344  CA  ASN A 180       1.714   7.896  24.961  1.00 98.27      A    C  
ATOM   1345  C   ASN A 180       2.123   7.041  26.174  1.00 98.33      A    C  
ATOM   1346  O   ASN A 180       3.309   6.807  26.407  1.00 97.11      A    O  
ATOM   1347  CB  ASN A 180       2.840   8.813  24.449  1.00 97.52      A    C  
ATOM   1348  CG  ASN A 180       2.486   9.524  23.157  1.00 95.35      A    C  
ATOM   1349  ND2 ASN A 180       2.672  10.831  23.101  1.00 83.20      A    N  
ATOM   1350  OD1 ASN A 180       2.060   8.929  22.186  1.00 85.86      A    O  
ATOM   1351  N   LEU A 181       1.127   6.591  26.958  1.00 98.27      A    N  
ATOM   1352  CA  LEU A 181       1.370   5.771  28.147  1.00 98.33      A    C  
ATOM   1353  C   LEU A 181       1.984   4.422  27.754  1.00 98.37      A    C  
ATOM   1354  O   LEU A 181       1.565   3.778  26.790  1.00 97.58      A    O  
ATOM   1355  CB  LEU A 181       0.073   5.579  28.954  1.00 98.14      A    C  
ATOM   1356  CG  LEU A 181      -0.580   6.878  29.471  1.00 97.61      A    C  
ATOM   1357  CD1 LEU A 181      -1.914   6.554  30.147  1.00 96.88      A    C  
ATOM   1358  CD2 LEU A 181       0.311   7.613  30.476  1.00 96.37      A    C  
ATOM   1359  N   VAL A 182       2.967   3.987  28.549  1.00 98.41      A    N  
ATOM   1360  CA  VAL A 182       3.746   2.763  28.337  1.00 98.37      A    C  
ATOM   1361  C   VAL A 182       3.715   1.856  29.568  1.00 98.37      A    C  
ATOM   1362  O   VAL A 182       3.139   2.196  30.603  1.00 97.23      A    O  
ATOM   1363  CB  VAL A 182       5.199   3.080  27.918  1.00 97.50      A    C  
ATOM   1364  CG1 VAL A 182       5.269   3.835  26.587  1.00 93.53      A    C  
ATOM   1365  CG2 VAL A 182       5.971   3.868  28.979  1.00 93.68      A    C  
ATOM   1366  N   GLY A 183       4.342   0.706  29.476  1.00 97.76      A    N  
ATOM   1367  CA  GLY A 183       4.379  -0.258  30.573  1.00 97.53      A    C  
ATOM   1368  C   GLY A 183       3.092  -1.084  30.668  1.00 97.92      A    C  
ATOM   1369  O   GLY A 183       2.264  -1.079  29.760  1.00 96.86      A    O  
ATOM   1370  N   SER A 184       2.957  -1.830  31.735  1.00 97.76      A    N  
ATOM   1371  CA  SER A 184       1.808  -2.698  31.991  1.00 97.60      A    C  
ATOM   1372  C   SER A 184       0.721  -1.986  32.792  1.00 98.07      A    C  
ATOM   1373  O   SER A 184       0.983  -1.027  33.510  1.00 97.19      A    O  
ATOM   1374  CB  SER A 184       2.261  -3.975  32.710  1.00 95.87      A    C  
ATOM   1375  OG  SER A 184       2.998  -3.671  33.872  1.00 85.41      A    O  
ATOM   1376  N   ILE A 185      -0.506  -2.498  32.696  1.00 97.98      A    N  
ATOM   1377  CA  ILE A 185      -1.584  -2.119  33.620  1.00 97.92      A    C  
ATOM   1378  C   ILE A 185      -1.207  -2.638  35.014  1.00 98.08      A    C  
ATOM   1379  O   ILE A 185      -0.950  -3.838  35.154  1.00 97.23      A    O  
ATOM   1380  CB  ILE A 185      -2.935  -2.662  33.127  1.00 97.29      A    C  
ATOM   1381  CG1 ILE A 185      -3.278  -2.034  31.749  1.00 94.87      A    C  
ATOM   1382  CG2 ILE A 185      -4.043  -2.360  34.148  1.00 95.76      A    C  
ATOM   1383  CD1 ILE A 185      -4.518  -2.619  31.095  1.00 88.04      A    C  
ATOM   1384  N   PRO A 186      -1.166  -1.764  36.050  1.00 97.94      A    N  
ATOM   1385  CA  PRO A 186      -0.792  -2.179  37.395  1.00 97.62      A    C  
ATOM   1386  C   PRO A 186      -1.792  -3.172  37.989  1.00 97.74      A    C  
ATOM   1387  O   PRO A 186      -3.000  -2.973  37.899  1.00 96.64      A    O  
ATOM   1388  CB  PRO A 186      -0.728  -0.895  38.235  1.00 96.35      A    C  
ATOM   1389  CG  PRO A 186      -0.548   0.209  37.203  1.00 93.47      A    C  
ATOM   1390  CD  PRO A 186      -1.311  -0.321  35.994  1.00 96.84      A    C  
ATOM   1391  N   VAL A 187      -1.291  -4.185  38.668  1.00 97.57      A    N  
ATOM   1392  CA  VAL A 187      -2.130  -5.185  39.369  1.00 97.30      A    C  
ATOM   1393  C   VAL A 187      -3.045  -4.520  40.395  1.00 97.48      A    C  
ATOM   1394  O   VAL A 187      -4.190  -4.931  40.566  1.00 95.46      A    O  
ATOM   1395  CB  VAL A 187      -1.240  -6.246  40.031  1.00 95.69      A    C  
ATOM   1396  CG1 VAL A 187      -2.051  -7.276  40.807  1.00 85.65      A    C  
ATOM   1397  CG2 VAL A 187      -0.397  -6.995  38.994  1.00 85.72      A    C  
ATOM   1398  N   SER A 188      -2.583  -3.424  41.024  1.00 97.36      A    N  
ATOM   1399  CA  SER A 188      -3.347  -2.668  42.023  1.00 97.09      A    C  
ATOM   1400  C   SER A 188      -4.663  -2.103  41.480  1.00 97.03      A    C  
ATOM   1401  O   SER A 188      -5.560  -1.812  42.263  1.00 95.49      A    O  
ATOM   1402  CB  SER A 188      -2.489  -1.533  42.589  1.00 96.05      A    C  
ATOM   1403  OG  SER A 188      -2.240  -0.542  41.606  1.00 93.46      A    O  
ATOM   1404  N   ILE A 189      -4.838  -1.997  40.155  1.00 96.73      A    N  
ATOM   1405  CA  ILE A 189      -6.098  -1.546  39.549  1.00 96.48      A    C  
ATOM   1406  C   ILE A 189      -7.278  -2.453  39.938  1.00 96.79      A    C  
ATOM   1407  O   ILE A 189      -8.409  -1.994  39.998  1.00 95.51      A    O  
ATOM   1408  CB  ILE A 189      -5.929  -1.409  38.025  1.00 94.41      A    C  
ATOM   1409  CG1 ILE A 189      -6.835  -0.294  37.481  1.00 81.94      A    C  
ATOM   1410  CG2 ILE A 189      -6.172  -2.744  37.283  1.00 81.37      A    C  
ATOM   1411  CD1 ILE A 189      -6.412   0.192  36.088  1.00 75.69      A    C  
ATOM   1412  N   GLY A 190      -7.003  -3.697  40.273  1.00 96.84      A    N  
ATOM   1413  CA  GLY A 190      -7.993  -4.660  40.745  1.00 96.44      A    C  
ATOM   1414  C   GLY A 190      -8.588  -4.348  42.120  1.00 96.78      A    C  
ATOM   1415  O   GLY A 190      -9.595  -4.958  42.488  1.00 95.18      A    O  
ATOM   1416  N   THR A 191      -8.028  -3.388  42.870  1.00 97.06      A    N  
ATOM   1417  CA  THR A 191      -8.589  -2.951  44.166  1.00 96.77      A    C  
ATOM   1418  C   THR A 191      -9.591  -1.800  44.040  1.00 96.84      A    C  
ATOM   1419  O   THR A 191     -10.253  -1.456  45.019  1.00 94.67      A    O  
ATOM   1420  CB  THR A 191      -7.490  -2.602  45.184  1.00 95.15      A    C  
ATOM   1421  CG2 THR A 191      -6.523  -3.764  45.419  1.00 84.14      A    C  
ATOM   1422  OG1 THR A 191      -6.719  -1.510  44.774  1.00 86.27      A    O  
ATOM   1423  N   LEU A 192      -9.785  -1.252  42.843  1.00 97.10      A    N  
ATOM   1424  CA  LEU A 192     -10.722  -0.159  42.568  1.00 97.09      A    C  
ATOM   1425  C   LEU A 192     -12.182  -0.654  42.525  1.00 96.80      A    C  
ATOM   1426  O   LEU A 192     -12.859  -0.606  41.493  1.00 94.32      A    O  
ATOM   1427  CB  LEU A 192     -10.306   0.576  41.282  1.00 96.59      A    C  
ATOM   1428  CG  LEU A 192      -8.878   1.149  41.271  1.00 95.76      A    C  
ATOM   1429  CD1 LEU A 192      -8.621   1.854  39.945  1.00 93.47      A    C  
ATOM   1430  CD2 LEU A 192      -8.649   2.147  42.398  1.00 93.21      A    C  
ATOM   1431  N   GLY A 193     -12.691  -1.136  43.653  1.00 96.16      A    N  
ATOM   1432  CA  GLY A 193     -14.008  -1.786  43.735  1.00 95.64      A    C  
ATOM   1433  C   GLY A 193     -15.199  -0.903  43.333  1.00 96.38      A    C  
ATOM   1434  O   GLY A 193     -16.274  -1.434  43.028  1.00 93.78      A    O  
ATOM   1435  N   ALA A 194     -15.039   0.420  43.304  1.00 96.68      A    N  
ATOM   1436  CA  ALA A 194     -16.061   1.372  42.863  1.00 96.72      A    C  
ATOM   1437  C   ALA A 194     -15.996   1.699  41.362  1.00 97.12      A    C  
ATOM   1438  O   ALA A 194     -16.898   2.363  40.845  1.00 96.23      A    O  
ATOM   1439  CB  ALA A 194     -15.939   2.634  43.726  1.00 95.97      A    C  
ATOM   1440  N   LEU A 195     -14.961   1.247  40.650  1.00 97.24      A    N  
ATOM   1441  CA  LEU A 195     -14.699   1.611  39.263  1.00 97.53      A    C  
ATOM   1442  C   LEU A 195     -15.811   1.109  38.331  1.00 97.53      A    C  
ATOM   1443  O   LEU A 195     -16.103  -0.086  38.272  1.00 97.03      A    O  
ATOM   1444  CB  LEU A 195     -13.313   1.095  38.854  1.00 97.40      A    C  
ATOM   1445  CG  LEU A 195     -12.753   1.712  37.550  1.00 96.68      A    C  
ATOM   1446  CD1 LEU A 195     -12.379   3.178  37.737  1.00 95.50      A    C  
ATOM   1447  CD2 LEU A 195     -11.492   0.959  37.133  1.00 95.18      A    C  
ATOM   1448  N   GLN A 196     -16.421   2.051  37.596  1.00 97.38      A    N  
ATOM   1449  CA  GLN A 196     -17.492   1.810  36.624  1.00 97.29      A    C  
ATOM   1450  C   GLN A 196     -16.975   1.920  35.180  1.00 97.37      A    C  
ATOM   1451  O   GLN A 196     -17.366   1.139  34.314  1.00 96.81      A    O  
ATOM   1452  CB  GLN A 196     -18.618   2.822  36.845  1.00 96.70      A    C  
ATOM   1453  CG  GLN A 196     -19.260   2.696  38.232  1.00 95.14      A    C  
ATOM   1454  CD  GLN A 196     -20.329   3.763  38.506  1.00 93.53      A    C  
ATOM   1455  NE2 GLN A 196     -20.884   3.778  39.693  1.00 84.64      A    N  
ATOM   1456  OE1 GLN A 196     -20.667   4.599  37.685  1.00 87.97      A    O  
ATOM   1457  N   VAL A 197     -16.084   2.883  34.929  1.00 97.45      A    N  
ATOM   1458  CA  VAL A 197     -15.544   3.159  33.595  1.00 97.41      A    C  
ATOM   1459  C   VAL A 197     -14.029   3.209  33.654  1.00 97.59      A    C  
ATOM   1460  O   VAL A 197     -13.462   4.036  34.367  1.00 97.17      A    O  
ATOM   1461  CB  VAL A 197     -16.119   4.466  33.012  1.00 97.04      A    C  
ATOM   1462  CG1 VAL A 197     -15.563   4.749  31.611  1.00 95.85      A    C  
ATOM   1463  CG2 VAL A 197     -17.656   4.415  32.922  1.00 96.09      A    C  
ATOM   1464  N   LEU A 198     -13.385   2.358  32.850  1.00 97.69      A    N  
ATOM   1465  CA  LEU A 198     -11.952   2.398  32.602  1.00 97.77      A    C  
ATOM   1466  C   LEU A 198     -11.707   2.459  31.096  1.00 97.72      A    C  
ATOM   1467  O   LEU A 198     -12.022   1.512  30.374  1.00 97.33      A    O  
ATOM   1468  CB  LEU A 198     -11.293   1.173  33.252  1.00 97.73      A    C  
ATOM   1469  CG  LEU A 198      -9.769   1.088  33.036  1.00 97.51      A    C  
ATOM   1470  CD1 LEU A 198      -9.020   2.277  33.651  1.00 96.65      A    C  
ATOM   1471  CD2 LEU A 198      -9.236  -0.191  33.672  1.00 96.41      A    C  
ATOM   1472  N   ASP A 199     -11.124   3.565  30.637  1.00 97.88      A    N  
ATOM   1473  CA  ASP A 199     -10.704   3.712  29.242  1.00 97.94      A    C  
ATOM   1474  C   ASP A 199      -9.238   4.161  29.155  1.00 97.96      A    C  
ATOM   1475  O   ASP A 199      -8.900   5.310  29.442  1.00 97.47      A    O  
ATOM   1476  CB  ASP A 199     -11.650   4.643  28.473  1.00 97.75      A    C  
ATOM   1477  CG  ASP A 199     -11.463   4.527  26.951  1.00 97.59      A    C  
ATOM   1478  OD1 ASP A 199     -10.437   3.973  26.492  1.00 96.01      A    O  
ATOM   1479  OD2 ASP A 199     -12.384   4.932  26.213  1.00 95.34      A    O1-
ATOM   1480  N   LEU A 200      -8.380   3.232  28.763  1.00 98.17      A    N  
ATOM   1481  CA  LEU A 200      -6.952   3.444  28.521  1.00 98.19      A    C  
ATOM   1482  C   LEU A 200      -6.594   3.129  27.061  1.00 98.10      A    C  
ATOM   1483  O   LEU A 200      -5.470   2.753  26.736  1.00 97.42      A    O  
ATOM   1484  CB  LEU A 200      -6.131   2.587  29.513  1.00 97.95      A    C  
ATOM   1485  CG  LEU A 200      -6.358   2.932  30.992  1.00 97.61      A    C  
ATOM   1486  CD1 LEU A 200      -5.602   1.927  31.862  1.00 96.80      A    C  
ATOM   1487  CD2 LEU A 200      -5.866   4.331  31.344  1.00 96.35      A    C  
ATOM   1488  N   SER A 201      -7.563   3.269  26.168  1.00 98.15      A    N  
ATOM   1489  CA  SER A 201      -7.423   2.963  24.747  1.00 98.13      A    C  
ATOM   1490  C   SER A 201      -6.390   3.853  24.054  1.00 98.14      A    C  
ATOM   1491  O   SER A 201      -6.115   4.960  24.495  1.00 97.32      A    O  
ATOM   1492  CB  SER A 201      -8.768   3.121  24.055  1.00 97.46      A    C  
ATOM   1493  OG  SER A 201      -9.699   2.215  24.610  1.00 93.61      A    O  
ATOM   1494  N   THR A 202      -5.857   3.392  22.911  1.00 98.15      A    N  
ATOM   1495  CA  THR A 202      -4.973   4.203  22.062  1.00 98.15      A    C  
ATOM   1496  C   THR A 202      -3.768   4.759  22.828  1.00 98.15      A    C  
ATOM   1497  O   THR A 202      -3.523   5.958  22.875  1.00 97.10      A    O  
ATOM   1498  CB  THR A 202      -5.743   5.298  21.296  1.00 97.33      A    C  
ATOM   1499  CG2 THR A 202      -5.017   5.789  20.063  1.00 92.64      A    C  
ATOM   1500  OG1 THR A 202      -6.974   4.792  20.829  1.00 93.84      A    O  
ATOM   1501  N   ASN A 203      -3.036   3.831  23.448  1.00 97.93      A    N  
ATOM   1502  CA  ASN A 203      -1.784   4.073  24.142  1.00 98.14      A    C  
ATOM   1503  C   ASN A 203      -0.731   3.065  23.673  1.00 98.00      A    C  
ATOM   1504  O   ASN A 203      -0.901   2.375  22.652  1.00 96.29      A    O  
ATOM   1505  CB  ASN A 203      -2.050   4.042  25.663  1.00 98.10      A    C  
ATOM   1506  CG  ASN A 203      -2.514   5.375  26.213  1.00 98.16      A    C  
ATOM   1507  ND2 ASN A 203      -3.772   5.510  26.555  1.00 95.04      A    N  
ATOM   1508  OD1 ASN A 203      -1.724   6.286  26.355  1.00 94.68      A    O  
ATOM   1509  N   HIS A 204       0.370   2.955  24.371  1.00 98.41      A    N  
ATOM   1510  CA  HIS A 204       1.415   1.967  24.119  1.00 98.44      A    C  
ATOM   1511  C   HIS A 204       1.545   0.949  25.266  1.00 98.55      A    C  
ATOM   1512  O   HIS A 204       2.616   0.372  25.460  1.00 97.45      A    O  
ATOM   1513  CB  HIS A 204       2.743   2.683  23.807  1.00 97.85      A    C  
ATOM   1514  CG  HIS A 204       2.703   3.642  22.653  1.00 96.80      A    C  
ATOM   1515  CD2 HIS A 204       1.952   3.573  21.506  1.00 83.61      A    C  
ATOM   1516  ND1 HIS A 204       3.498   4.768  22.526  1.00 84.24      A    N  
ATOM   1517  CE1 HIS A 204       3.219   5.351  21.356  1.00 85.47      A    C  
ATOM   1518  NE2 HIS A 204       2.288   4.650  20.699  1.00 88.19      A    N  
ATOM   1519  N   LEU A 205       0.445   0.731  26.007  1.00 98.42      A    N  
ATOM   1520  CA  LEU A 205       0.414  -0.222  27.110  1.00 98.46      A    C  
ATOM   1521  C   LEU A 205       0.727  -1.636  26.614  1.00 98.41      A    C  
ATOM   1522  O   LEU A 205       0.250  -2.068  25.564  1.00 97.57      A    O  
ATOM   1523  CB  LEU A 205      -0.949  -0.181  27.823  1.00 98.26      A    C  
ATOM   1524  CG  LEU A 205      -1.290   1.175  28.462  1.00 97.71      A    C  
ATOM   1525  CD1 LEU A 205      -2.729   1.149  28.974  1.00 97.05      A    C  
ATOM   1526  CD2 LEU A 205      -0.365   1.512  29.633  1.00 96.45      A    C  
ATOM   1527  N   SER A 206       1.536  -2.348  27.391  1.00 98.31      A    N  
ATOM   1528  CA  SER A 206       2.058  -3.674  27.079  1.00 98.08      A    C  
ATOM   1529  C   SER A 206       1.899  -4.620  28.266  1.00 97.94      A    C  
ATOM   1530  O   SER A 206       1.263  -4.283  29.267  1.00 95.79      A    O  
ATOM   1531  CB  SER A 206       3.515  -3.542  26.598  1.00 96.59      A    C  
ATOM   1532  OG  SER A 206       4.347  -3.041  27.628  1.00 92.43      A    O  
ATOM   1533  N   GLY A 207       2.452  -5.809  28.170  1.00 97.50      A    N  
ATOM   1534  CA  GLY A 207       2.282  -6.804  29.221  1.00 97.37      A    C  
ATOM   1535  C   GLY A 207       0.949  -7.544  29.122  1.00 97.96      A    C  
ATOM   1536  O   GLY A 207       0.232  -7.464  28.120  1.00 96.90      A    O  
ATOM   1537  N   VAL A 208       0.649  -8.309  30.166  1.00 98.13      A    N  
ATOM   1538  CA  VAL A 208      -0.582  -9.091  30.280  1.00 98.18      A    C  
ATOM   1539  C   VAL A 208      -1.672  -8.274  30.967  1.00 98.18      A    C  
ATOM   1540  O   VAL A 208      -1.375  -7.407  31.786  1.00 97.19      A    O  
ATOM   1541  CB  VAL A 208      -0.357 -10.434  31.000  1.00 97.00      A    C  
ATOM   1542  CG1 VAL A 208       0.625 -11.305  30.217  1.00 90.82      A    C  
ATOM   1543  CG2 VAL A 208       0.168 -10.277  32.433  1.00 90.60      A    C  
ATOM   1544  N   LEU A 209      -2.930  -8.559  30.648  1.00 97.88      A    N  
ATOM   1545  CA  LEU A 209      -4.053  -8.017  31.400  1.00 97.65      A    C  
ATOM   1546  C   LEU A 209      -4.125  -8.726  32.765  1.00 97.80      A    C  
ATOM   1547  O   LEU A 209      -4.220  -9.957  32.783  1.00 96.80      A    O  
ATOM   1548  CB  LEU A 209      -5.329  -8.191  30.568  1.00 96.16      A    C  
ATOM   1549  CG  LEU A 209      -6.543  -7.443  31.139  1.00 91.96      A    C  
ATOM   1550  CD1 LEU A 209      -6.296  -5.932  31.174  1.00 89.75      A    C  
ATOM   1551  CD2 LEU A 209      -7.758  -7.680  30.236  1.00 89.58      A    C  
ATOM   1552  N   PRO A 210      -4.079  -7.986  33.894  1.00 97.81      A    N  
ATOM   1553  CA  PRO A 210      -4.102  -8.600  35.213  1.00 97.52      A    C  
ATOM   1554  C   PRO A 210      -5.418  -9.353  35.471  1.00 97.79      A    C  
ATOM   1555  O   PRO A 210      -6.489  -8.763  35.289  1.00 97.05      A    O  
ATOM   1556  CB  PRO A 210      -3.912  -7.453  36.216  1.00 96.05      A    C  
ATOM   1557  CG  PRO A 210      -3.260  -6.348  35.407  1.00 93.05      A    C  
ATOM   1558  CD  PRO A 210      -3.845  -6.551  34.014  1.00 96.65      A    C  
ATOM   1559  N   PRO A 211      -5.382 -10.608  35.922  1.00 97.79      A    N  
ATOM   1560  CA  PRO A 211      -6.597 -11.345  36.289  1.00 97.51      A    C  
ATOM   1561  C   PRO A 211      -7.357 -10.698  37.448  1.00 97.66      A    C  
ATOM   1562  O   PRO A 211      -8.579 -10.807  37.519  1.00 96.43      A    O  
ATOM   1563  CB  PRO A 211      -6.113 -12.760  36.625  1.00 96.41      A    C  
ATOM   1564  CG  PRO A 211      -4.653 -12.571  37.027  1.00 93.45      A    C  
ATOM   1565  CD  PRO A 211      -4.199 -11.411  36.144  1.00 96.78      A    C  
ATOM   1566  N   GLU A 212      -6.669  -9.925  38.295  1.00 97.56      A    N  
ATOM   1567  CA  GLU A 212      -7.245  -9.144  39.391  1.00 97.33      A    C  
ATOM   1568  C   GLU A 212      -8.302  -8.138  38.914  1.00 97.45      A    C  
ATOM   1569  O   GLU A 212      -9.169  -7.745  39.691  1.00 96.35      A    O  
ATOM   1570  CB  GLU A 212      -6.134  -8.398  40.152  1.00 96.76      A    C  
ATOM   1571  CG  GLU A 212      -5.146  -9.294  40.920  1.00 93.63      A    C  
ATOM   1572  CD  GLU A 212      -4.054  -9.962  40.068  1.00 93.57      A    C  
ATOM   1573  OE1 GLU A 212      -3.259 -10.735  40.651  1.00 86.26      A    O  
ATOM   1574  OE2 GLU A 212      -3.997  -9.724  38.839  1.00 87.67      A    O1-
ATOM   1575  N   MET A 213      -8.322  -7.768  37.637  1.00 97.18      A    N  
ATOM   1576  CA  MET A 213      -9.404  -6.967  37.065  1.00 97.01      A    C  
ATOM   1577  C   MET A 213     -10.773  -7.636  37.179  1.00 97.28      A    C  
ATOM   1578  O   MET A 213     -11.792  -6.949  37.160  1.00 95.86      A    O  
ATOM   1579  CB  MET A 213      -9.111  -6.637  35.601  1.00 95.52      A    C  
ATOM   1580  CG  MET A 213      -7.947  -5.652  35.462  1.00 90.64      A    C  
ATOM   1581  SD  MET A 213      -7.798  -4.923  33.810  1.00 87.75      A    S  
ATOM   1582  CE  MET A 213      -9.268  -3.884  33.787  1.00 79.71      A    C  
ATOM   1583  N   GLY A 214     -10.834  -8.951  37.371  1.00 97.48      A    N  
ATOM   1584  CA  GLY A 214     -12.078  -9.659  37.688  1.00 97.28      A    C  
ATOM   1585  C   GLY A 214     -12.726  -9.230  39.008  1.00 97.45      A    C  
ATOM   1586  O   GLY A 214     -13.929  -9.427  39.188  1.00 96.18      A    O  
ATOM   1587  N   ASN A 215     -11.974  -8.570  39.889  1.00 97.63      A    N  
ATOM   1588  CA  ASN A 215     -12.487  -8.040  41.153  1.00 97.39      A    C  
ATOM   1589  C   ASN A 215     -13.287  -6.738  40.978  1.00 97.57      A    C  
ATOM   1590  O   ASN A 215     -13.978  -6.315  41.910  1.00 95.90      A    O  
ATOM   1591  CB  ASN A 215     -11.317  -7.829  42.125  1.00 96.53      A    C  
ATOM   1592  CG  ASN A 215     -10.561  -9.113  42.453  1.00 94.35      A    C  
ATOM   1593  ND2 ASN A 215      -9.279  -9.002  42.736  1.00 85.28      A    N  
ATOM   1594  OD1 ASN A 215     -11.106 -10.198  42.475  1.00 86.86      A    O  
ATOM   1595  N   LEU A 216     -13.253  -6.109  39.813  1.00 97.63      A    N  
ATOM   1596  CA  LEU A 216     -13.964  -4.868  39.510  1.00 97.68      A    C  
ATOM   1597  C   LEU A 216     -15.464  -5.117  39.296  1.00 97.65      A    C  
ATOM   1598  O   LEU A 216     -16.022  -4.985  38.208  1.00 96.11      A    O  
ATOM   1599  CB  LEU A 216     -13.299  -4.172  38.308  1.00 97.39      A    C  
ATOM   1600  CG  LEU A 216     -11.799  -3.844  38.482  1.00 96.63      A    C  
ATOM   1601  CD1 LEU A 216     -11.270  -3.191  37.211  1.00 95.29      A    C  
ATOM   1602  CD2 LEU A 216     -11.553  -2.897  39.650  1.00 94.88      A    C  
ATOM   1603  N   SER A 217     -16.157  -5.484  40.382  1.00 97.62      A    N  
ATOM   1604  CA  SER A 217     -17.561  -5.918  40.360  1.00 97.27      A    C  
ATOM   1605  C   SER A 217     -18.565  -4.839  39.930  1.00 97.42      A    C  
ATOM   1606  O   SER A 217     -19.721  -5.157  39.614  1.00 95.46      A    O  
ATOM   1607  CB  SER A 217     -17.937  -6.451  41.746  1.00 95.73      A    C  
ATOM   1608  OG  SER A 217     -17.828  -5.434  42.723  1.00 89.71      A    O  
ATOM   1609  N   ASN A 218     -18.158  -3.559  39.896  1.00 97.40      A    N  
ATOM   1610  CA  ASN A 218     -18.967  -2.430  39.441  1.00 97.44      A    C  
ATOM   1611  C   ASN A 218     -18.620  -1.966  38.019  1.00 97.68      A    C  
ATOM   1612  O   ASN A 218     -19.288  -1.060  37.519  1.00 96.81      A    O  
ATOM   1613  CB  ASN A 218     -18.873  -1.295  40.472  1.00 97.37      A    C  
ATOM   1614  CG  ASN A 218     -19.606  -1.637  41.751  1.00 96.80      A    C  
ATOM   1615  ND2 ASN A 218     -18.922  -1.610  42.872  1.00 89.69      A    N  
ATOM   1616  OD1 ASN A 218     -20.792  -1.953  41.745  1.00 89.72      A    O  
ATOM   1617  N   LEU A 219     -17.630  -2.582  37.365  1.00 97.65      A    N  
ATOM   1618  CA  LEU A 219     -17.176  -2.177  36.043  1.00 97.88      A    C  
ATOM   1619  C   LEU A 219     -18.271  -2.401  34.992  1.00 97.84      A    C  
ATOM   1620  O   LEU A 219     -18.775  -3.507  34.821  1.00 97.35      A    O  
ATOM   1621  CB  LEU A 219     -15.872  -2.929  35.713  1.00 97.62      A    C  
ATOM   1622  CG  LEU A 219     -15.098  -2.353  34.516  1.00 96.81      A    C  
ATOM   1623  CD1 LEU A 219     -14.492  -0.983  34.832  1.00 95.81      A    C  
ATOM   1624  CD2 LEU A 219     -13.955  -3.294  34.161  1.00 95.57      A    C  
ATOM   1625  N   GLU A 220     -18.631  -1.321  34.287  1.00 97.72      A    N  
ATOM   1626  CA  GLU A 220     -19.633  -1.305  33.219  1.00 97.54      A    C  
ATOM   1627  C   GLU A 220     -18.993  -1.144  31.836  1.00 97.61      A    C  
ATOM   1628  O   GLU A 220     -19.450  -1.735  30.860  1.00 97.03      A    O  
ATOM   1629  CB  GLU A 220     -20.634  -0.162  33.456  1.00 96.71      A    C  
ATOM   1630  CG  GLU A 220     -21.442  -0.328  34.749  1.00 94.15      A    C  
ATOM   1631  CD  GLU A 220     -22.484   0.795  34.968  1.00 93.00      A    C  
ATOM   1632  OE1 GLU A 220     -23.091   0.807  36.065  1.00 87.76      A    O  
ATOM   1633  OE2 GLU A 220     -22.694   1.610  34.027  1.00 88.86      A    O1-
ATOM   1634  N   THR A 221     -17.917  -0.364  31.752  1.00 97.69      A    N  
ATOM   1635  CA  THR A 221     -17.194  -0.098  30.503  1.00 97.65      A    C  
ATOM   1636  C   THR A 221     -15.702  -0.346  30.689  1.00 97.83      A    C  
ATOM   1637  O   THR A 221     -15.061   0.325  31.493  1.00 97.34      A    O  
ATOM   1638  CB  THR A 221     -17.463   1.330  30.014  1.00 97.07      A    C  
ATOM   1639  CG2 THR A 221     -16.728   1.673  28.717  1.00 95.14      A    C  
ATOM   1640  OG1 THR A 221     -18.835   1.496  29.753  1.00 94.66      A    O  
ATOM   1641  N   LEU A 222     -15.156  -1.273  29.904  1.00 97.84      A    N  
ATOM   1642  CA  LEU A 222     -13.722  -1.521  29.806  1.00 98.07      A    C  
ATOM   1643  C   LEU A 222     -13.270  -1.352  28.354  1.00 98.12      A    C  
ATOM   1644  O   LEU A 222     -13.617  -2.163  27.492  1.00 97.71      A    O  
ATOM   1645  CB  LEU A 222     -13.402  -2.917  30.364  1.00 98.06      A    C  
ATOM   1646  CG  LEU A 222     -11.920  -3.322  30.255  1.00 97.88      A    C  
ATOM   1647  CD1 LEU A 222     -10.989  -2.338  30.972  1.00 97.23      A    C  
ATOM   1648  CD2 LEU A 222     -11.714  -4.703  30.867  1.00 97.06      A    C  
ATOM   1649  N   GLN A 223     -12.482  -0.319  28.105  1.00 98.08      A    N  
ATOM   1650  CA  GLN A 223     -11.854  -0.080  26.810  1.00 97.90      A    C  
ATOM   1651  C   GLN A 223     -10.330  -0.047  26.941  1.00 98.17      A    C  
ATOM   1652  O   GLN A 223      -9.772   0.832  27.583  1.00 97.66      A    O  
ATOM   1653  CB  GLN A 223     -12.382   1.191  26.147  1.00 96.99      A    C  
ATOM   1654  CG  GLN A 223     -13.909   1.205  25.970  1.00 93.19      A    C  
ATOM   1655  CD  GLN A 223     -14.386   2.139  24.862  1.00 94.68      A    C  
ATOM   1656  NE2 GLN A 223     -13.831   3.316  24.707  1.00 85.13      A    N  
ATOM   1657  OE1 GLN A 223     -15.271   1.788  24.104  1.00 86.27      A    O  
ATOM   1658  N   LEU A 224      -9.681  -1.011  26.307  1.00 98.33      A    N  
ATOM   1659  CA  LEU A 224      -8.220  -1.129  26.221  1.00 98.35      A    C  
ATOM   1660  C   LEU A 224      -7.768  -1.302  24.762  1.00 98.31      A    C  
ATOM   1661  O   LEU A 224      -6.713  -1.847  24.479  1.00 97.45      A    O  
ATOM   1662  CB  LEU A 224      -7.742  -2.309  27.100  1.00 98.11      A    C  
ATOM   1663  CG  LEU A 224      -8.121  -2.208  28.586  1.00 97.73      A    C  
ATOM   1664  CD1 LEU A 224      -7.679  -3.489  29.305  1.00 97.10      A    C  
ATOM   1665  CD2 LEU A 224      -7.441  -1.023  29.280  1.00 96.73      A    C  
ATOM   1666  N   LEU A 225      -8.616  -0.854  23.829  1.00 98.36      A    N  
ATOM   1667  CA  LEU A 225      -8.404  -1.002  22.399  1.00 98.28      A    C  
ATOM   1668  C   LEU A 225      -7.167  -0.224  21.921  1.00 98.39      A    C  
ATOM   1669  O   LEU A 225      -6.809   0.803  22.486  1.00 97.61      A    O  
ATOM   1670  CB  LEU A 225      -9.708  -0.627  21.662  1.00 97.19      A    C  
ATOM   1671  CG  LEU A 225     -10.132   0.850  21.781  1.00 96.54      A    C  
ATOM   1672  CD1 LEU A 225      -9.593   1.694  20.622  1.00 95.06      A    C  
ATOM   1673  CD2 LEU A 225     -11.654   0.977  21.792  1.00 94.51      A    C  
ATOM   1674  N   GLU A 226      -6.531  -0.701  20.851  1.00 98.38      A    N  
ATOM   1675  CA  GLU A 226      -5.351  -0.060  20.247  1.00 98.10      A    C  
ATOM   1676  C   GLU A 226      -4.199   0.152  21.250  1.00 98.28      A    C  
ATOM   1677  O   GLU A 226      -3.743   1.266  21.503  1.00 97.48      A    O  
ATOM   1678  CB  GLU A 226      -5.746   1.234  19.513  1.00 97.42      A    C  
ATOM   1679  CG  GLU A 226      -6.658   1.019  18.293  1.00 95.22      A    C  
ATOM   1680  CD  GLU A 226      -7.320   2.335  17.827  1.00 93.99      A    C  
ATOM   1681  OE1 GLU A 226      -8.307   2.272  17.059  1.00 86.69      A    O  
ATOM   1682  OE2 GLU A 226      -6.957   3.435  18.305  1.00 88.21      A    O1-
ATOM   1683  N   ASN A 227      -3.730  -0.954  21.831  1.00 98.25      A    N  
ATOM   1684  CA  ASN A 227      -2.559  -1.016  22.700  1.00 98.34      A    C  
ATOM   1685  C   ASN A 227      -1.601  -2.129  22.229  1.00 98.22      A    C  
ATOM   1686  O   ASN A 227      -1.679  -2.603  21.091  1.00 96.52      A    O  
ATOM   1687  CB  ASN A 227      -3.028  -1.166  24.165  1.00 98.28      A    C  
ATOM   1688  CG  ASN A 227      -3.325   0.165  24.837  1.00 98.34      A    C  
ATOM   1689  ND2 ASN A 227      -4.579   0.473  25.076  1.00 95.61      A    N  
ATOM   1690  OD1 ASN A 227      -2.420   0.899  25.178  1.00 95.33      A    O  
ATOM   1691  N   ARG A 228      -0.696  -2.567  23.084  1.00 98.51      A    N  
ATOM   1692  CA  ARG A 228       0.261  -3.661  22.824  1.00 98.32      A    C  
ATOM   1693  C   ARG A 228       0.125  -4.791  23.847  1.00 98.49      A    C  
ATOM   1694  O   ARG A 228       1.097  -5.495  24.125  1.00 97.31      A    O  
ATOM   1695  CB  ARG A 228       1.693  -3.106  22.734  1.00 97.49      A    C  
ATOM   1696  CG  ARG A 228       1.842  -1.997  21.671  1.00 94.20      A    C  
ATOM   1697  CD  ARG A 228       3.289  -1.492  21.637  1.00 90.11      A    C  
ATOM   1698  NE  ARG A 228       3.418  -0.324  20.735  1.00 81.50      A    N  
ATOM   1699  CZ  ARG A 228       4.488   0.438  20.589  1.00 72.16      A    C  
ATOM   1700  NH1 ARG A 228       5.606   0.183  21.214  1.00 66.39      A    N1+
ATOM   1701  NH2 ARG A 228       4.439   1.480  19.814  1.00 65.19      A    N  
ATOM   1702  N   LEU A 229      -1.068  -4.931  24.419  1.00 98.50      A    N  
ATOM   1703  CA  LEU A 229      -1.364  -5.969  25.410  1.00 98.51      A    C  
ATOM   1704  C   LEU A 229      -1.292  -7.362  24.767  1.00 98.54      A    C  
ATOM   1705  O   LEU A 229      -1.731  -7.550  23.633  1.00 97.84      A    O  
ATOM   1706  CB  LEU A 229      -2.735  -5.717  26.049  1.00 98.38      A    C  
ATOM   1707  CG  LEU A 229      -2.856  -4.372  26.792  1.00 97.88      A    C  
ATOM   1708  CD1 LEU A 229      -4.314  -4.123  27.172  1.00 97.26      A    C  
ATOM   1709  CD2 LEU A 229      -2.019  -4.349  28.071  1.00 96.69      A    C  
ATOM   1710  N   HIS A 230      -0.769  -8.331  25.501  1.00 98.56      A    N  
ATOM   1711  CA  HIS A 230      -0.574  -9.701  25.023  1.00 98.46      A    C  
ATOM   1712  C   HIS A 230      -0.987 -10.751  26.061  1.00 98.41      A    C  
ATOM   1713  O   HIS A 230      -1.529 -10.418  27.118  1.00 97.77      A    O  
ATOM   1714  CB  HIS A 230       0.882  -9.859  24.546  1.00 97.55      A    C  
ATOM   1715  CG  HIS A 230       1.901  -9.843  25.654  1.00 96.24      A    C  
ATOM   1716  CD2 HIS A 230       2.435 -10.923  26.308  1.00 82.88      A    C  
ATOM   1717  ND1 HIS A 230       2.522  -8.727  26.171  1.00 84.31      A    N  
ATOM   1718  CE1 HIS A 230       3.403  -9.128  27.103  1.00 85.68      A    C  
ATOM   1719  NE2 HIS A 230       3.380 -10.457  27.215  1.00 88.61      A    N  
ATOM   1720  N   GLY A 231      -0.746 -12.018  25.765  1.00 98.09      A    N  
ATOM   1721  CA  GLY A 231      -1.187 -13.108  26.620  1.00 97.88      A    C  
ATOM   1722  C   GLY A 231      -2.663 -13.434  26.420  1.00 98.21      A    C  
ATOM   1723  O   GLY A 231      -3.264 -13.079  25.410  1.00 97.36      A    O  
ATOM   1724  N   LYS A 232      -3.256 -14.151  27.373  1.00 98.07      A    N  
ATOM   1725  CA  LYS A 232      -4.660 -14.554  27.304  1.00 97.98      A    C  
ATOM   1726  C   LYS A 232      -5.570 -13.443  27.824  1.00 98.38      A    C  
ATOM   1727  O   LYS A 232      -5.187 -12.711  28.735  1.00 97.63      A    O  
ATOM   1728  CB  LYS A 232      -4.888 -15.864  28.080  1.00 96.08      A    C  
ATOM   1729  CG  LYS A 232      -4.139 -17.046  27.439  1.00 81.66      A    C  
ATOM   1730  CD  LYS A 232      -4.456 -18.344  28.191  1.00 77.06      A    C  
ATOM   1731  CE  LYS A 232      -3.735 -19.528  27.549  1.00 62.80      A    C  
ATOM   1732  NZ  LYS A 232      -4.064 -20.798  28.241  1.00 53.91      A    N1+
ATOM   1733  N   ILE A 233      -6.791 -13.364  27.293  1.00 98.38      A    N  
ATOM   1734  CA  ILE A 233      -7.866 -12.618  27.951  1.00 98.51      A    C  
ATOM   1735  C   ILE A 233      -8.186 -13.359  29.257  1.00 98.56      A    C  
ATOM   1736  O   ILE A 233      -8.504 -14.557  29.192  1.00 98.11      A    O  
ATOM   1737  CB  ILE A 233      -9.098 -12.491  27.031  1.00 98.24      A    C  
ATOM   1738  CG1 ILE A 233      -8.731 -11.731  25.744  1.00 97.13      A    C  
ATOM   1739  CG2 ILE A 233     -10.245 -11.785  27.786  1.00 97.50      A    C  
ATOM   1740  CD1 ILE A 233      -9.849 -11.706  24.695  1.00 95.31      A    C  
ATOM   1741  N   PRO A 234      -8.102 -12.708  30.432  1.00 98.39      A    N  
ATOM   1742  CA  PRO A 234      -8.367 -13.364  31.702  1.00 98.16      A    C  
ATOM   1743  C   PRO A 234      -9.810 -13.859  31.792  1.00 98.31      A    C  
ATOM   1744  O   PRO A 234     -10.738 -13.061  31.605  1.00 97.86      A    O  
ATOM   1745  CB  PRO A 234      -8.061 -12.323  32.789  1.00 97.14      A    C  
ATOM   1746  CG  PRO A 234      -7.126 -11.332  32.102  1.00 94.26      A    C  
ATOM   1747  CD  PRO A 234      -7.611 -11.357  30.656  1.00 97.46      A    C  
ATOM   1748  N   PRO A 235     -10.055 -15.135  32.102  1.00 98.47      A    N  
ATOM   1749  CA  PRO A 235     -11.407 -15.645  32.332  1.00 98.20      A    C  
ATOM   1750  C   PRO A 235     -12.106 -14.962  33.513  1.00 98.25      A    C  
ATOM   1751  O   PRO A 235     -13.329 -14.847  33.533  1.00 97.38      A    O  
ATOM   1752  CB  PRO A 235     -11.226 -17.150  32.548  1.00 97.63      A    C  
ATOM   1753  CG  PRO A 235      -9.795 -17.287  33.054  1.00 95.46      A    C  
ATOM   1754  CD  PRO A 235      -9.059 -16.167  32.316  1.00 97.80      A    C  
ATOM   1755  N   GLU A 236     -11.340 -14.406  34.438  1.00 98.14      A    N  
ATOM   1756  CA  GLU A 236     -11.806 -13.637  35.588  1.00 98.12      A    C  
ATOM   1757  C   GLU A 236     -12.633 -12.410  35.184  1.00 98.13      A    C  
ATOM   1758  O   GLU A 236     -13.509 -11.988  35.942  1.00 97.35      A    O  
ATOM   1759  CB  GLU A 236     -10.604 -13.197  36.443  1.00 97.73      A    C  
ATOM   1760  CG  GLU A 236      -9.833 -14.344  37.139  1.00 95.55      A    C  
ATOM   1761  CD  GLU A 236      -8.858 -15.131  36.249  1.00 96.08      A    C  
ATOM   1762  OE1 GLU A 236      -8.255 -16.100  36.756  1.00 90.85      A    O  
ATOM   1763  OE2 GLU A 236      -8.715 -14.805  35.041  1.00 91.72      A    O1-
ATOM   1764  N   LEU A 237     -12.481 -11.879  33.963  1.00 98.18      A    N  
ATOM   1765  CA  LEU A 237     -13.376 -10.835  33.447  1.00 98.01      A    C  
ATOM   1766  C   LEU A 237     -14.847 -11.273  33.420  1.00 98.00      A    C  
ATOM   1767  O   LEU A 237     -15.739 -10.430  33.497  1.00 96.75      A    O  
ATOM   1768  CB  LEU A 237     -12.936 -10.388  32.046  1.00 97.54      A    C  
ATOM   1769  CG  LEU A 237     -11.629  -9.568  31.987  1.00 96.16      A    C  
ATOM   1770  CD1 LEU A 237     -11.349  -9.213  30.523  1.00 95.25      A    C  
ATOM   1771  CD2 LEU A 237     -11.717  -8.269  32.780  1.00 94.82      A    C  
ATOM   1772  N   GLY A 238     -15.120 -12.565  33.374  1.00 98.02      A    N  
ATOM   1773  CA  GLY A 238     -16.464 -13.117  33.514  1.00 97.87      A    C  
ATOM   1774  C   GLY A 238     -17.131 -12.858  34.878  1.00 97.85      A    C  
ATOM   1775  O   GLY A 238     -18.337 -13.059  35.012  1.00 96.73      A    O  
ATOM   1776  N   LEU A 239     -16.377 -12.379  35.868  1.00 98.05      A    N  
ATOM   1777  CA  LEU A 239     -16.883 -11.959  37.177  1.00 97.93      A    C  
ATOM   1778  C   LEU A 239     -17.400 -10.514  37.177  1.00 97.98      A    C  
ATOM   1779  O   LEU A 239     -18.210 -10.154  38.036  1.00 96.71      A    O  
ATOM   1780  CB  LEU A 239     -15.792 -12.145  38.250  1.00 97.44      A    C  
ATOM   1781  CG  LEU A 239     -15.221 -13.565  38.370  1.00 96.27      A    C  
ATOM   1782  CD1 LEU A 239     -14.059 -13.580  39.375  1.00 93.35      A    C  
ATOM   1783  CD2 LEU A 239     -16.277 -14.569  38.848  1.00 93.04      A    C  
ATOM   1784  N   CYS A 240     -17.023  -9.700  36.193  1.00 97.92      A    N  
ATOM   1785  CA  CYS A 240     -17.458  -8.309  36.042  1.00 97.94      A    C  
ATOM   1786  C   CYS A 240     -18.900  -8.228  35.495  1.00 97.94      A    C  
ATOM   1787  O   CYS A 240     -19.157  -7.720  34.405  1.00 96.91      A    O  
ATOM   1788  CB  CYS A 240     -16.456  -7.551  35.149  1.00 97.76      A    C  
ATOM   1789  SG  CYS A 240     -14.783  -7.613  35.827  1.00 97.12      A    S  
ATOM   1790  N   ARG A 241     -19.860  -8.738  36.243  1.00 97.82      A    N  
ATOM   1791  CA  ARG A 241     -21.236  -9.007  35.771  1.00 97.47      A    C  
ATOM   1792  C   ARG A 241     -22.033  -7.776  35.331  1.00 97.60      A    C  
ATOM   1793  O   ARG A 241     -23.061  -7.946  34.681  1.00 95.78      A    O  
ATOM   1794  CB  ARG A 241     -22.025  -9.765  36.837  1.00 96.16      A    C  
ATOM   1795  CG  ARG A 241     -21.433 -11.154  37.101  1.00 90.77      A    C  
ATOM   1796  CD  ARG A 241     -22.412 -11.963  37.945  1.00 82.01      A    C  
ATOM   1797  NE  ARG A 241     -21.875 -13.298  38.229  1.00 75.39      A    N  
ATOM   1798  CZ  ARG A 241     -22.568 -14.360  38.619  1.00 66.75      A    C  
ATOM   1799  NH1 ARG A 241     -23.862 -14.311  38.812  1.00 59.34      A    N1+
ATOM   1800  NH2 ARG A 241     -21.953 -15.489  38.819  1.00 61.29      A    N  
ATOM   1801  N   LYS A 242     -21.602  -6.551  35.687  1.00 97.81      A    N  
ATOM   1802  CA  LYS A 242     -22.250  -5.303  35.255  1.00 97.85      A    C  
ATOM   1803  C   LYS A 242     -21.745  -4.819  33.889  1.00 97.95      A    C  
ATOM   1804  O   LYS A 242     -22.293  -3.858  33.360  1.00 97.09      A    O  
ATOM   1805  CB  LYS A 242     -22.076  -4.214  36.317  1.00 97.42      A    C  
ATOM   1806  CG  LYS A 242     -22.812  -4.527  37.627  1.00 96.20      A    C  
ATOM   1807  CD  LYS A 242     -22.721  -3.306  38.541  1.00 93.33      A    C  
ATOM   1808  CE  LYS A 242     -23.439  -3.514  39.875  1.00 88.49      A    C  
ATOM   1809  NZ  LYS A 242     -23.288  -2.311  40.719  1.00 79.65      A    N1+
ATOM   1810  N   LEU A 243     -20.753  -5.484  33.322  1.00 97.82      A    N  
ATOM   1811  CA  LEU A 243     -20.086  -5.048  32.099  1.00 97.99      A    C  
ATOM   1812  C   LEU A 243     -21.069  -5.013  30.920  1.00 98.05      A    C  
ATOM   1813  O   LEU A 243     -21.710  -6.010  30.587  1.00 97.32      A    O  
ATOM   1814  CB  LEU A 243     -18.887  -5.979  31.843  1.00 97.44      A    C  
ATOM   1815  CG  LEU A 243     -17.741  -5.328  31.047  1.00 94.75      A    C  
ATOM   1816  CD1 LEU A 243     -16.966  -4.321  31.886  1.00 93.74      A    C  
ATOM   1817  CD2 LEU A 243     -16.741  -6.411  30.635  1.00 93.60      A    C  
ATOM   1818  N   THR A 244     -21.182  -3.843  30.302  1.00 98.14      A    N  
ATOM   1819  CA  THR A 244     -22.002  -3.624  29.105  1.00 97.91      A    C  
ATOM   1820  C   THR A 244     -21.152  -3.449  27.849  1.00 98.09      A    C  
ATOM   1821  O   THR A 244     -21.598  -3.786  26.756  1.00 97.07      A    O  
ATOM   1822  CB  THR A 244     -22.940  -2.419  29.267  1.00 96.99      A    C  
ATOM   1823  CG2 THR A 244     -23.882  -2.545  30.466  1.00 87.68      A    C  
ATOM   1824  OG1 THR A 244     -22.217  -1.220  29.406  1.00 87.96      A    O  
ATOM   1825  N   THR A 245     -19.924  -2.961  27.997  1.00 98.00      A    N  
ATOM   1826  CA  THR A 245     -18.990  -2.707  26.899  1.00 98.02      A    C  
ATOM   1827  C   THR A 245     -17.620  -3.293  27.219  1.00 98.28      A    C  
ATOM   1828  O   THR A 245     -16.981  -2.868  28.174  1.00 97.72      A    O  
ATOM   1829  CB  THR A 245     -18.889  -1.198  26.625  1.00 97.36      A    C  
ATOM   1830  CG2 THR A 245     -17.937  -0.863  25.476  1.00 94.75      A    C  
ATOM   1831  OG1 THR A 245     -20.157  -0.698  26.250  1.00 94.26      A    O  
ATOM   1832  N   LEU A 246     -17.171  -4.232  26.399  1.00 98.12      A    N  
ATOM   1833  CA  LEU A 246     -15.837  -4.823  26.469  1.00 98.31      A    C  
ATOM   1834  C   LEU A 246     -15.160  -4.718  25.095  1.00 98.37      A    C  
ATOM   1835  O   LEU A 246     -15.441  -5.505  24.195  1.00 97.96      A    O  
ATOM   1836  CB  LEU A 246     -15.947  -6.271  26.981  1.00 98.18      A    C  
ATOM   1837  CG  LEU A 246     -14.600  -7.011  27.095  1.00 97.71      A    C  
ATOM   1838  CD1 LEU A 246     -13.621  -6.299  28.026  1.00 96.76      A    C  
ATOM   1839  CD2 LEU A 246     -14.827  -8.416  27.638  1.00 96.59      A    C  
ATOM   1840  N   ASN A 247     -14.274  -3.742  24.954  1.00 98.35      A    N  
ATOM   1841  CA  ASN A 247     -13.539  -3.486  23.723  1.00 98.39      A    C  
ATOM   1842  C   ASN A 247     -12.031  -3.681  23.960  1.00 98.35      A    C  
ATOM   1843  O   ASN A 247     -11.375  -2.840  24.570  1.00 97.88      A    O  
ATOM   1844  CB  ASN A 247     -13.879  -2.078  23.205  1.00 98.09      A    C  
ATOM   1845  CG  ASN A 247     -15.319  -1.920  22.738  1.00 97.77      A    C  
ATOM   1846  ND2 ASN A 247     -15.876  -0.740  22.871  1.00 94.22      A    N  
ATOM   1847  OD1 ASN A 247     -15.946  -2.823  22.214  1.00 94.74      A    O  
ATOM   1848  N   LEU A 248     -11.493  -4.785  23.439  1.00 98.54      A    N  
ATOM   1849  CA  LEU A 248     -10.091  -5.190  23.579  1.00 98.53      A    C  
ATOM   1850  C   LEU A 248      -9.386  -5.326  22.210  1.00 98.50      A    C  
ATOM   1851  O   LEU A 248      -8.344  -5.971  22.101  1.00 97.80      A    O  
ATOM   1852  CB  LEU A 248     -10.003  -6.514  24.366  1.00 98.31      A    C  
ATOM   1853  CG  LEU A 248     -10.650  -6.528  25.768  1.00 97.85      A    C  
ATOM   1854  CD1 LEU A 248     -10.438  -7.902  26.406  1.00 97.16      A    C  
ATOM   1855  CD2 LEU A 248     -10.048  -5.481  26.697  1.00 96.87      A    C  
ATOM   1856  N   TYR A 249      -9.977  -4.745  21.155  1.00 98.40      A    N  
ATOM   1857  CA  TYR A 249      -9.474  -4.889  19.793  1.00 98.46      A    C  
ATOM   1858  C   TYR A 249      -8.157  -4.139  19.553  1.00 98.43      A    C  
ATOM   1859  O   TYR A 249      -7.796  -3.229  20.287  1.00 97.92      A    O  
ATOM   1860  CB  TYR A 249     -10.555  -4.476  18.793  1.00 98.26      A    C  
ATOM   1861  CG  TYR A 249     -10.898  -3.003  18.751  1.00 98.26      A    C  
ATOM   1862  CD1 TYR A 249     -12.083  -2.529  19.352  1.00 97.54      A    C  
ATOM   1863  CD2 TYR A 249     -10.075  -2.095  18.053  1.00 97.20      A    C  
ATOM   1864  CE1 TYR A 249     -12.452  -1.181  19.240  1.00 96.98      A    C  
ATOM   1865  CE2 TYR A 249     -10.432  -0.743  17.939  1.00 96.88      A    C  
ATOM   1866  CZ  TYR A 249     -11.625  -0.294  18.522  1.00 97.27      A    C  
ATOM   1867  OH  TYR A 249     -11.992   1.026  18.380  1.00 96.15      A    O  
ATOM   1868  N   GLY A 250      -7.424  -4.524  18.507  1.00 98.10      A    N  
ATOM   1869  CA  GLY A 250      -6.164  -3.868  18.172  1.00 98.06      A    C  
ATOM   1870  C   GLY A 250      -5.061  -4.102  19.205  1.00 98.12      A    C  
ATOM   1871  O   GLY A 250      -4.337  -3.179  19.564  1.00 97.36      A    O  
ATOM   1872  N   ASN A 251      -4.958  -5.332  19.703  1.00 98.29      A    N  
ATOM   1873  CA  ASN A 251      -3.936  -5.767  20.654  1.00 98.39      A    C  
ATOM   1874  C   ASN A 251      -3.212  -7.027  20.140  1.00 98.15      A    C  
ATOM   1875  O   ASN A 251      -3.224  -7.334  18.944  1.00 96.27      A    O  
ATOM   1876  CB  ASN A 251      -4.597  -5.942  22.046  1.00 98.35      A    C  
ATOM   1877  CG  ASN A 251      -4.698  -4.643  22.819  1.00 98.41      A    C  
ATOM   1878  ND2 ASN A 251      -5.875  -4.070  22.916  1.00 95.42      A    N  
ATOM   1879  OD1 ASN A 251      -3.720  -4.155  23.350  1.00 95.26      A    O  
ATOM   1880  N   GLN A 252      -2.575  -7.764  21.021  1.00 98.50      A    N  
ATOM   1881  CA  GLN A 252      -1.874  -9.013  20.701  1.00 98.30      A    C  
ATOM   1882  C   GLN A 252      -2.360 -10.183  21.573  1.00 98.55      A    C  
ATOM   1883  O   GLN A 252      -1.614 -11.135  21.793  1.00 97.73      A    O  
ATOM   1884  CB  GLN A 252      -0.346  -8.811  20.785  1.00 97.51      A    C  
ATOM   1885  CG  GLN A 252       0.151  -7.682  19.869  1.00 94.17      A    C  
ATOM   1886  CD  GLN A 252       1.671  -7.571  19.828  1.00 87.42      A    C  
ATOM   1887  NE2 GLN A 252       2.205  -6.400  19.559  1.00 72.61      A    N  
ATOM   1888  OE1 GLN A 252       2.405  -8.528  19.991  1.00 78.53      A    O  
ATOM   1889  N   PHE A 253      -3.617 -10.103  22.058  1.00 98.58      A    N  
ATOM   1890  CA  PHE A 253      -4.199 -11.181  22.856  1.00 98.66      A    C  
ATOM   1891  C   PHE A 253      -4.220 -12.499  22.078  1.00 98.57      A    C  
ATOM   1892  O   PHE A 253      -4.515 -12.539  20.885  1.00 97.94      A    O  
ATOM   1893  CB  PHE A 253      -5.606 -10.812  23.328  1.00 98.59      A    C  
ATOM   1894  CG  PHE A 253      -5.649  -9.721  24.377  1.00 98.66      A    C  
ATOM   1895  CD1 PHE A 253      -5.085  -9.947  25.649  1.00 98.31      A    C  
ATOM   1896  CD2 PHE A 253      -6.251  -8.479  24.092  1.00 98.21      A    C  
ATOM   1897  CE1 PHE A 253      -5.127  -8.945  26.633  1.00 98.01      A    C  
ATOM   1898  CE2 PHE A 253      -6.289  -7.475  25.070  1.00 97.94      A    C  
ATOM   1899  CZ  PHE A 253      -5.724  -7.704  26.336  1.00 98.15      A    C  
ATOM   1900  N   SER A 254      -3.911 -13.588  22.788  1.00 98.58      A    N  
ATOM   1901  CA  SER A 254      -3.771 -14.932  22.232  1.00 98.32      A    C  
ATOM   1902  C   SER A 254      -4.559 -15.963  23.046  1.00 98.32      A    C  
ATOM   1903  O   SER A 254      -5.123 -15.655  24.099  1.00 96.93      A    O  
ATOM   1904  CB  SER A 254      -2.280 -15.282  22.136  1.00 97.19      A    C  
ATOM   1905  OG  SER A 254      -1.670 -15.307  23.411  1.00 93.45      A    O  
ATOM   1906  N   GLY A 255      -4.588 -17.201  22.564  1.00 97.76      A    N  
ATOM   1907  CA  GLY A 255      -5.408 -18.247  23.169  1.00 97.58      A    C  
ATOM   1908  C   GLY A 255      -6.880 -18.131  22.769  1.00 97.90      A    C  
ATOM   1909  O   GLY A 255      -7.231 -17.380  21.869  1.00 96.41      A    O  
ATOM   1910  N   GLY A 256      -7.733 -18.908  23.406  1.00 97.76      A    N  
ATOM   1911  CA  GLY A 256      -9.168 -18.917  23.124  1.00 97.73      A    C  
ATOM   1912  C   GLY A 256      -9.906 -17.731  23.744  1.00 98.38      A    C  
ATOM   1913  O   GLY A 256      -9.451 -17.152  24.727  1.00 97.47      A    O  
ATOM   1914  N   ILE A 257     -11.088 -17.416  23.204  1.00 98.30      A    N  
ATOM   1915  CA  ILE A 257     -12.055 -16.548  23.877  1.00 98.46      A    C  
ATOM   1916  C   ILE A 257     -12.521 -17.285  25.145  1.00 98.44      A    C  
ATOM   1917  O   ILE A 257     -13.008 -18.414  25.024  1.00 97.90      A    O  
ATOM   1918  CB  ILE A 257     -13.247 -16.210  22.955  1.00 98.18      A    C  
ATOM   1919  CG1 ILE A 257     -12.775 -15.510  21.662  1.00 97.38      A    C  
ATOM   1920  CG2 ILE A 257     -14.255 -15.329  23.714  1.00 97.36      A    C  
ATOM   1921  CD1 ILE A 257     -13.885 -15.335  20.616  1.00 96.45      A    C  
ATOM   1922  N   PRO A 258     -12.410 -16.696  26.358  1.00 98.40      A    N  
ATOM   1923  CA  PRO A 258     -12.846 -17.350  27.589  1.00 98.28      A    C  
ATOM   1924  C   PRO A 258     -14.351 -17.652  27.567  1.00 98.22      A    C  
ATOM   1925  O   PRO A 258     -15.155 -16.771  27.263  1.00 97.53      A    O  
ATOM   1926  CB  PRO A 258     -12.476 -16.398  28.728  1.00 97.56      A    C  
ATOM   1927  CG  PRO A 258     -11.359 -15.537  28.142  1.00 95.26      A    C  
ATOM   1928  CD  PRO A 258     -11.745 -15.441  26.669  1.00 97.87      A    C  
ATOM   1929  N   SER A 259     -14.737 -18.860  27.917  1.00 98.33      A    N  
ATOM   1930  CA  SER A 259     -16.152 -19.245  28.022  1.00 98.17      A    C  
ATOM   1931  C   SER A 259     -16.896 -18.447  29.101  1.00 98.10      A    C  
ATOM   1932  O   SER A 259     -18.087 -18.180  28.966  1.00 97.18      A    O  
ATOM   1933  CB  SER A 259     -16.272 -20.741  28.296  1.00 97.01      A    C  
ATOM   1934  OG  SER A 259     -15.511 -21.136  29.421  1.00 86.16      A    O  
ATOM   1935  N   GLU A 260     -16.168 -18.006  30.106  1.00 98.04      A    N  
ATOM   1936  CA  GLU A 260     -16.630 -17.197  31.224  1.00 98.06      A    C  
ATOM   1937  C   GLU A 260     -17.202 -15.847  30.784  1.00 98.07      A    C  
ATOM   1938  O   GLU A 260     -18.096 -15.321  31.448  1.00 97.30      A    O  
ATOM   1939  CB  GLU A 260     -15.470 -16.987  32.208  1.00 97.73      A    C  
ATOM   1940  CG  GLU A 260     -14.968 -18.259  32.923  1.00 95.77      A    C  
ATOM   1941  CD  GLU A 260     -14.091 -19.220  32.085  1.00 95.78      A    C  
ATOM   1942  OE1 GLU A 260     -13.758 -20.298  32.609  1.00 89.74      A    O  
ATOM   1943  OE2 GLU A 260     -13.794 -18.921  30.904  1.00 90.62      A    O1-
ATOM   1944  N   LEU A 261     -16.791 -15.323  29.610  1.00 98.19      A    N  
ATOM   1945  CA  LEU A 261     -17.414 -14.128  29.040  1.00 98.11      A    C  
ATOM   1946  C   LEU A 261     -18.916 -14.322  28.762  1.00 97.90      A    C  
ATOM   1947  O   LEU A 261     -19.673 -13.355  28.760  1.00 96.85      A    O  
ATOM   1948  CB  LEU A 261     -16.692 -13.690  27.751  1.00 97.87      A    C  
ATOM   1949  CG  LEU A 261     -15.207 -13.298  27.905  1.00 97.19      A    C  
ATOM   1950  CD1 LEU A 261     -14.699 -12.741  26.579  1.00 96.62      A    C  
ATOM   1951  CD2 LEU A 261     -14.964 -12.247  28.981  1.00 96.22      A    C  
ATOM   1952  N   GLY A 262     -19.380 -15.553  28.616  1.00 97.84      A    N  
ATOM   1953  CA  GLY A 262     -20.801 -15.894  28.523  1.00 97.46      A    C  
ATOM   1954  C   GLY A 262     -21.618 -15.565  29.771  1.00 97.51      A    C  
ATOM   1955  O   GLY A 262     -22.848 -15.517  29.706  1.00 96.22      A    O  
ATOM   1956  N   ASN A 263     -20.971 -15.276  30.915  1.00 97.82      A    N  
ATOM   1957  CA  ASN A 263     -21.631 -14.826  32.139  1.00 97.67      A    C  
ATOM   1958  C   ASN A 263     -22.001 -13.335  32.118  1.00 97.78      A    C  
ATOM   1959  O   ASN A 263     -22.789 -12.887  32.952  1.00 96.51      A    O  
ATOM   1960  CB  ASN A 263     -20.726 -15.150  33.348  1.00 97.03      A    C  
ATOM   1961  CG  ASN A 263     -20.452 -16.635  33.513  1.00 95.47      A    C  
ATOM   1962  ND2 ASN A 263     -19.249 -17.000  33.908  1.00 86.72      A    N  
ATOM   1963  OD1 ASN A 263     -21.317 -17.474  33.321  1.00 88.01      A    O  
ATOM   1964  N   LEU A 264     -21.465 -12.575  31.174  1.00 97.85      A    N  
ATOM   1965  CA  LEU A 264     -21.673 -11.135  31.048  1.00 97.92      A    C  
ATOM   1966  C   LEU A 264     -23.006 -10.810  30.338  1.00 97.86      A    C  
ATOM   1967  O   LEU A 264     -23.045 -10.163  29.293  1.00 96.49      A    O  
ATOM   1968  CB  LEU A 264     -20.459 -10.485  30.351  1.00 97.78      A    C  
ATOM   1969  CG  LEU A 264     -19.090 -10.777  30.995  1.00 97.17      A    C  
ATOM   1970  CD1 LEU A 264     -17.990 -10.075  30.198  1.00 96.49      A    C  
ATOM   1971  CD2 LEU A 264     -19.022 -10.299  32.444  1.00 96.26      A    C  
ATOM   1972  N   VAL A 265     -24.118 -11.244  30.930  1.00 97.68      A    N  
ATOM   1973  CA  VAL A 265     -25.452 -11.224  30.303  1.00 97.31      A    C  
ATOM   1974  C   VAL A 265     -25.974  -9.828  29.927  1.00 97.52      A    C  
ATOM   1975  O   VAL A 265     -26.913  -9.715  29.141  1.00 96.02      A    O  
ATOM   1976  CB  VAL A 265     -26.495 -11.940  31.180  1.00 95.65      A    C  
ATOM   1977  CG1 VAL A 265     -26.126 -13.417  31.359  1.00 88.83      A    C  
ATOM   1978  CG2 VAL A 265     -26.643 -11.291  32.564  1.00 88.80      A    C  
ATOM   1979  N   HIS A 266     -25.361  -8.755  30.462  1.00 97.96      A    N  
ATOM   1980  CA  HIS A 266     -25.686  -7.367  30.138  1.00 97.92      A    C  
ATOM   1981  C   HIS A 266     -24.828  -6.782  29.004  1.00 98.03      A    C  
ATOM   1982  O   HIS A 266     -25.037  -5.631  28.613  1.00 97.09      A    O  
ATOM   1983  CB  HIS A 266     -25.608  -6.520  31.417  1.00 97.71      A    C  
ATOM   1984  CG  HIS A 266     -26.616  -6.944  32.446  1.00 96.92      A    C  
ATOM   1985  CD2 HIS A 266     -26.373  -7.447  33.696  1.00 85.09      A    C  
ATOM   1986  ND1 HIS A 266     -27.985  -6.955  32.279  1.00 83.67      A    N  
ATOM   1987  CE1 HIS A 266     -28.542  -7.437  33.395  1.00 86.69      A    C  
ATOM   1988  NE2 HIS A 266     -27.594  -7.757  34.281  1.00 89.97      A    N  
ATOM   1989  N   LEU A 267     -23.883  -7.566  28.467  1.00 97.91      A    N  
ATOM   1990  CA  LEU A 267     -22.942  -7.103  27.458  1.00 97.98      A    C  
ATOM   1991  C   LEU A 267     -23.669  -6.722  26.161  1.00 98.00      A    C  
ATOM   1992  O   LEU A 267     -24.410  -7.522  25.585  1.00 97.27      A    O  
ATOM   1993  CB  LEU A 267     -21.873  -8.191  27.246  1.00 97.28      A    C  
ATOM   1994  CG  LEU A 267     -20.547  -7.662  26.681  1.00 93.65      A    C  
ATOM   1995  CD1 LEU A 267     -19.778  -6.826  27.702  1.00 92.16      A    C  
ATOM   1996  CD2 LEU A 267     -19.646  -8.841  26.307  1.00 91.96      A    C  
ATOM   1997  N   LYS A 268     -23.468  -5.480  25.717  1.00 98.34      A    N  
ATOM   1998  CA  LYS A 268     -23.998  -4.937  24.464  1.00 98.27      A    C  
ATOM   1999  C   LYS A 268     -22.955  -4.914  23.358  1.00 98.22      A    C  
ATOM   2000  O   LYS A 268     -23.286  -5.140  22.198  1.00 97.39      A    O  
ATOM   2001  CB  LYS A 268     -24.539  -3.516  24.696  1.00 97.63      A    C  
ATOM   2002  CG  LYS A 268     -25.740  -3.482  25.654  1.00 94.25      A    C  
ATOM   2003  CD  LYS A 268     -26.193  -2.031  25.855  1.00 89.71      A    C  
ATOM   2004  CE  LYS A 268     -27.333  -1.974  26.879  1.00 79.43      A    C  
ATOM   2005  NZ  LYS A 268     -27.689  -0.559  27.210  1.00 69.27      A    N1+
ATOM   2006  N   ALA A 269     -21.698  -4.661  23.712  1.00 98.13      A    N  
ATOM   2007  CA  ALA A 269     -20.587  -4.647  22.775  1.00 98.12      A    C  
ATOM   2008  C   ALA A 269     -19.456  -5.555  23.256  1.00 98.34      A    C  
ATOM   2009  O   ALA A 269     -18.925  -5.366  24.351  1.00 97.84      A    O  
ATOM   2010  CB  ALA A 269     -20.127  -3.202  22.565  1.00 97.49      A    C  
ATOM   2011  N   LEU A 270     -19.096  -6.517  22.418  1.00 98.22      A    N  
ATOM   2012  CA  LEU A 270     -17.910  -7.348  22.575  1.00 98.35      A    C  
ATOM   2013  C   LEU A 270     -17.087  -7.254  21.293  1.00 98.35      A    C  
ATOM   2014  O   LEU A 270     -17.455  -7.827  20.268  1.00 97.98      A    O  
ATOM   2015  CB  LEU A 270     -18.335  -8.788  22.898  1.00 98.23      A    C  
ATOM   2016  CG  LEU A 270     -17.157  -9.779  23.040  1.00 98.00      A    C  
ATOM   2017  CD1 LEU A 270     -16.193  -9.375  24.153  1.00 97.35      A    C  
ATOM   2018  CD2 LEU A 270     -17.695 -11.169  23.358  1.00 97.18      A    C  
ATOM   2019  N   ARG A 271     -15.986  -6.516  21.352  1.00 98.39      A    N  
ATOM   2020  CA  ARG A 271     -15.082  -6.309  20.214  1.00 98.32      A    C  
ATOM   2021  C   ARG A 271     -13.684  -6.800  20.559  1.00 98.46      A    C  
ATOM   2022  O   ARG A 271     -12.983  -6.188  21.366  1.00 98.01      A    O  
ATOM   2023  CB  ARG A 271     -15.095  -4.836  19.775  1.00 98.10      A    C  
ATOM   2024  CG  ARG A 271     -16.483  -4.328  19.355  1.00 97.36      A    C  
ATOM   2025  CD  ARG A 271     -16.358  -2.915  18.812  1.00 96.46      A    C  
ATOM   2026  NE  ARG A 271     -17.648  -2.347  18.405  1.00 94.87      A    N  
ATOM   2027  CZ  ARG A 271     -18.384  -1.469  19.068  1.00 94.51      A    C  
ATOM   2028  NH1 ARG A 271     -18.109  -1.056  20.276  1.00 89.47      A    N1+
ATOM   2029  NH2 ARG A 271     -19.433  -0.971  18.487  1.00 91.36      A    N  
ATOM   2030  N   LEU A 272     -13.296  -7.916  19.955  1.00 98.49      A    N  
ATOM   2031  CA  LEU A 272     -12.037  -8.626  20.179  1.00 98.55      A    C  
ATOM   2032  C   LEU A 272     -11.219  -8.764  18.883  1.00 98.40      A    C  
ATOM   2033  O   LEU A 272     -10.272  -9.545  18.826  1.00 97.78      A    O  
ATOM   2034  CB  LEU A 272     -12.330 -10.019  20.782  1.00 98.36      A    C  
ATOM   2035  CG  LEU A 272     -13.201 -10.053  22.051  1.00 98.04      A    C  
ATOM   2036  CD1 LEU A 272     -13.382 -11.503  22.508  1.00 97.61      A    C  
ATOM   2037  CD2 LEU A 272     -12.580  -9.268  23.203  1.00 97.32      A    C  
ATOM   2038  N   TYR A 273     -11.603  -8.037  17.823  1.00 98.49      A    N  
ATOM   2039  CA  TYR A 273     -10.967  -8.122  16.511  1.00 98.43      A    C  
ATOM   2040  C   TYR A 273      -9.531  -7.575  16.507  1.00 98.44      A    C  
ATOM   2041  O   TYR A 273      -9.118  -6.892  17.435  1.00 97.99      A    O  
ATOM   2042  CB  TYR A 273     -11.852  -7.439  15.468  1.00 98.21      A    C  
ATOM   2043  CG  TYR A 273     -11.995  -5.939  15.613  1.00 98.18      A    C  
ATOM   2044  CD1 TYR A 273     -13.142  -5.390  16.220  1.00 97.41      A    C  
ATOM   2045  CD2 TYR A 273     -11.005  -5.076  15.086  1.00 97.14      A    C  
ATOM   2046  CE1 TYR A 273     -13.309  -3.996  16.287  1.00 96.78      A    C  
ATOM   2047  CE2 TYR A 273     -11.167  -3.689  15.153  1.00 96.72      A    C  
ATOM   2048  CZ  TYR A 273     -12.323  -3.153  15.741  1.00 97.05      A    C  
ATOM   2049  OH  TYR A 273     -12.494  -1.786  15.774  1.00 95.89      A    O  
ATOM   2050  N   LYS A 274      -8.749  -7.879  15.465  1.00 98.00      A    N  
ATOM   2051  CA  LYS A 274      -7.329  -7.503  15.394  1.00 97.92      A    C  
ATOM   2052  C   LYS A 274      -6.539  -7.947  16.629  1.00 98.17      A    C  
ATOM   2053  O   LYS A 274      -5.960  -7.137  17.355  1.00 97.62      A    O  
ATOM   2054  CB  LYS A 274      -7.155  -6.009  15.075  1.00 97.09      A    C  
ATOM   2055  CG  LYS A 274      -7.580  -5.665  13.648  1.00 94.99      A    C  
ATOM   2056  CD  LYS A 274      -7.359  -4.176  13.353  1.00 92.19      A    C  
ATOM   2057  CE  LYS A 274      -7.683  -3.957  11.876  1.00 86.69      A    C  
ATOM   2058  NZ  LYS A 274      -7.542  -2.543  11.451  1.00 78.28      A    N1+
ATOM   2059  N   ASN A 275      -6.556  -9.252  16.884  1.00 98.17      A    N  
ATOM   2060  CA  ASN A 275      -5.775  -9.933  17.913  1.00 98.33      A    C  
ATOM   2061  C   ASN A 275      -5.184 -11.223  17.334  1.00 98.03      A    C  
ATOM   2062  O   ASN A 275      -5.132 -11.415  16.114  1.00 96.35      A    O  
ATOM   2063  CB  ASN A 275      -6.663 -10.136  19.159  1.00 98.34      A    C  
ATOM   2064  CG  ASN A 275      -6.698  -8.932  20.077  1.00 98.44      A    C  
ATOM   2065  ND2 ASN A 275      -7.808  -8.235  20.158  1.00 96.06      A    N  
ATOM   2066  OD1 ASN A 275      -5.725  -8.620  20.750  1.00 95.96      A    O  
ATOM   2067  N   ARG A 276      -4.743 -12.141  18.179  1.00 98.53      A    N  
ATOM   2068  CA  ARG A 276      -4.246 -13.476  17.802  1.00 98.34      A    C  
ATOM   2069  C   ARG A 276      -5.056 -14.584  18.482  1.00 98.55      A    C  
ATOM   2070  O   ARG A 276      -4.508 -15.618  18.866  1.00 97.55      A    O  
ATOM   2071  CB  ARG A 276      -2.739 -13.601  18.092  1.00 97.38      A    C  
ATOM   2072  CG  ARG A 276      -1.903 -12.510  17.409  1.00 92.83      A    C  
ATOM   2073  CD  ARG A 276      -0.417 -12.768  17.674  1.00 87.92      A    C  
ATOM   2074  NE  ARG A 276       0.418 -11.622  17.275  1.00 76.25      A    N  
ATOM   2075  CZ  ARG A 276       1.715 -11.513  17.462  1.00 66.88      A    C  
ATOM   2076  NH1 ARG A 276       2.429 -12.494  17.944  1.00 60.73      A    N1+
ATOM   2077  NH2 ARG A 276       2.328 -10.394  17.172  1.00 57.47      A    N  
ATOM   2078  N   LEU A 277      -6.355 -14.333  18.676  1.00 98.56      A    N  
ATOM   2079  CA  LEU A 277      -7.249 -15.290  19.317  1.00 98.53      A    C  
ATOM   2080  C   LEU A 277      -7.444 -16.517  18.419  1.00 98.44      A    C  
ATOM   2081  O   LEU A 277      -7.573 -16.397  17.200  1.00 97.75      A    O  
ATOM   2082  CB  LEU A 277      -8.592 -14.630  19.661  1.00 98.46      A    C  
ATOM   2083  CG  LEU A 277      -8.482 -13.453  20.642  1.00 98.05      A    C  
ATOM   2084  CD1 LEU A 277      -9.844 -12.759  20.762  1.00 97.75      A    C  
ATOM   2085  CD2 LEU A 277      -8.054 -13.898  22.041  1.00 97.29      A    C  
ATOM   2086  N   SER A 278      -7.477 -17.689  19.036  1.00 98.27      A    N  
ATOM   2087  CA  SER A 278      -7.517 -18.984  18.359  1.00 97.86      A    C  
ATOM   2088  C   SER A 278      -8.573 -19.905  18.972  1.00 97.51      A    C  
ATOM   2089  O   SER A 278      -9.329 -19.501  19.860  1.00 91.82      A    O  
ATOM   2090  CB  SER A 278      -6.107 -19.598  18.374  1.00 96.29      A    C  
ATOM   2091  OG  SER A 278      -5.671 -19.839  19.696  1.00 93.39      A    O  
ATOM   2092  N   SER A 279      -8.616 -21.147  18.515  1.00 97.12      A    N  
ATOM   2093  CA  SER A 279      -9.651 -22.107  18.900  1.00 97.27      A    C  
ATOM   2094  C   SER A 279     -11.046 -21.732  18.356  1.00 97.65      A    C  
ATOM   2095  O   SER A 279     -11.186 -20.874  17.485  1.00 95.37      A    O  
ATOM   2096  CB  SER A 279      -9.625 -22.345  20.413  1.00 94.89      A    C  
ATOM   2097  OG  SER A 279     -10.316 -23.520  20.749  1.00 84.97      A    O  
ATOM   2098  N   THR A 280     -12.074 -22.412  18.829  1.00 98.07      A    N  
ATOM   2099  CA  THR A 280     -13.468 -22.222  18.409  1.00 98.01      A    C  
ATOM   2100  C   THR A 280     -14.172 -21.159  19.250  1.00 98.24      A    C  
ATOM   2101  O   THR A 280     -13.778 -20.884  20.386  1.00 97.22      A    O  
ATOM   2102  CB  THR A 280     -14.244 -23.539  18.484  1.00 97.08      A    C  
ATOM   2103  CG2 THR A 280     -13.646 -24.614  17.580  1.00 90.49      A    C  
ATOM   2104  OG1 THR A 280     -14.219 -24.056  19.789  1.00 91.20      A    O  
ATOM   2105  N   ILE A 281     -15.252 -20.592  18.720  1.00 98.01      A    N  
ATOM   2106  CA  ILE A 281     -16.134 -19.711  19.496  1.00 97.95      A    C  
ATOM   2107  C   ILE A 281     -16.784 -20.542  20.621  1.00 97.96      A    C  
ATOM   2108  O   ILE A 281     -17.424 -21.557  20.324  1.00 97.30      A    O  
ATOM   2109  CB  ILE A 281     -17.209 -19.073  18.596  1.00 97.39      A    C  
ATOM   2110  CG1 ILE A 281     -16.580 -18.294  17.418  1.00 94.85      A    C  
ATOM   2111  CG2 ILE A 281     -18.101 -18.140  19.430  1.00 94.95      A    C  
ATOM   2112  CD1 ILE A 281     -17.613 -17.844  16.368  1.00 93.03      A    C  
ATOM   2113  N   PRO A 282     -16.666 -20.141  21.903  1.00 98.03      A    N  
ATOM   2114  CA  PRO A 282     -17.322 -20.856  22.988  1.00 97.65      A    C  
ATOM   2115  C   PRO A 282     -18.848 -20.703  22.889  1.00 97.40      A    C  
ATOM   2116  O   PRO A 282     -19.361 -19.602  22.706  1.00 96.12      A    O  
ATOM   2117  CB  PRO A 282     -16.740 -20.270  24.278  1.00 96.84      A    C  
ATOM   2118  CG  PRO A 282     -16.322 -18.855  23.874  1.00 94.48      A    C  
ATOM   2119  CD  PRO A 282     -15.917 -18.997  22.405  1.00 97.45      A    C  
ATOM   2120  N   SER A 283     -19.585 -21.799  23.056  1.00 96.95      A    N  
ATOM   2121  CA  SER A 283     -21.056 -21.812  22.948  1.00 96.38      A    C  
ATOM   2122  C   SER A 283     -21.744 -20.885  23.956  1.00 96.75      A    C  
ATOM   2123  O   SER A 283     -22.815 -20.347  23.665  1.00 95.35      A    O  
ATOM   2124  CB  SER A 283     -21.575 -23.239  23.111  1.00 94.29      A    C  
ATOM   2125  OG  SER A 283     -21.139 -23.790  24.340  1.00 82.67      A    O  
ATOM   2126  N   SER A 284     -21.102 -20.631  25.094  1.00 97.11      A    N  
ATOM   2127  CA  SER A 284     -21.582 -19.703  26.121  1.00 97.16      A    C  
ATOM   2128  C   SER A 284     -21.764 -18.273  25.611  1.00 97.24      A    C  
ATOM   2129  O   SER A 284     -22.629 -17.559  26.112  1.00 96.37      A    O  
ATOM   2130  CB  SER A 284     -20.614 -19.702  27.308  1.00 96.55      A    C  
ATOM   2131  OG  SER A 284     -19.327 -19.312  26.881  1.00 94.29      A    O  
ATOM   2132  N   LEU A 285     -21.028 -17.860  24.577  1.00 97.23      A    N  
ATOM   2133  CA  LEU A 285     -21.149 -16.525  23.986  1.00 97.06      A    C  
ATOM   2134  C   LEU A 285     -22.565 -16.248  23.460  1.00 97.19      A    C  
ATOM   2135  O   LEU A 285     -23.037 -15.114  23.510  1.00 95.60      A    O  
ATOM   2136  CB  LEU A 285     -20.123 -16.368  22.849  1.00 96.01      A    C  
ATOM   2137  CG  LEU A 285     -19.288 -15.079  22.982  1.00 93.32      A    C  
ATOM   2138  CD1 LEU A 285     -18.108 -15.287  23.924  1.00 89.40      A    C  
ATOM   2139  CD2 LEU A 285     -18.736 -14.654  21.618  1.00 89.00      A    C  
ATOM   2140  N   PHE A 286     -23.265 -17.278  23.006  1.00 97.18      A    N  
ATOM   2141  CA  PHE A 286     -24.626 -17.160  22.468  1.00 96.82      A    C  
ATOM   2142  C   PHE A 286     -25.709 -16.995  23.543  1.00 96.63      A    C  
ATOM   2143  O   PHE A 286     -26.885 -16.824  23.225  1.00 94.67      A    O  
ATOM   2144  CB  PHE A 286     -24.904 -18.339  21.532  1.00 96.10      A    C  
ATOM   2145  CG  PHE A 286     -23.855 -18.492  20.446  1.00 95.76      A    C  
ATOM   2146  CD1 PHE A 286     -23.726 -17.513  19.448  1.00 92.69      A    C  
ATOM   2147  CD2 PHE A 286     -22.954 -19.565  20.479  1.00 92.72      A    C  
ATOM   2148  CE1 PHE A 286     -22.705 -17.598  18.487  1.00 90.92      A    C  
ATOM   2149  CE2 PHE A 286     -21.928 -19.657  19.522  1.00 91.16      A    C  
ATOM   2150  CZ  PHE A 286     -21.800 -18.665  18.531  1.00 91.85      A    C  
ATOM   2151  N   GLN A 287     -25.323 -16.981  24.829  1.00 96.17      A    N  
ATOM   2152  CA  GLN A 287     -26.193 -16.594  25.950  1.00 95.41      A    C  
ATOM   2153  C   GLN A 287     -26.310 -15.071  26.092  1.00 96.13      A    C  
ATOM   2154  O   GLN A 287     -27.228 -14.580  26.752  1.00 94.19      A    O  
ATOM   2155  CB  GLN A 287     -25.684 -17.226  27.251  1.00 92.87      A    C  
ATOM   2156  CG  GLN A 287     -25.581 -18.759  27.159  1.00 86.88      A    C  
ATOM   2157  CD  GLN A 287     -25.063 -19.399  28.440  1.00 82.26      A    C  
ATOM   2158  NE2 GLN A 287     -24.814 -20.690  28.439  1.00 68.99      A    N  
ATOM   2159  OE1 GLN A 287     -24.894 -18.777  29.468  1.00 73.33      A    O  
ATOM   2160  N   LEU A 288     -25.424 -14.315  25.447  1.00 96.88      A    N  
ATOM   2161  CA  LEU A 288     -25.337 -12.854  25.523  1.00 96.94      A    C  
ATOM   2162  C   LEU A 288     -26.421 -12.175  24.667  1.00 96.82      A    C  
ATOM   2163  O   LEU A 288     -26.146 -11.462  23.706  1.00 94.90      A    O  
ATOM   2164  CB  LEU A 288     -23.912 -12.405  25.141  1.00 96.75      A    C  
ATOM   2165  CG  LEU A 288     -22.776 -13.021  25.976  1.00 96.02      A    C  
ATOM   2166  CD1 LEU A 288     -21.430 -12.472  25.502  1.00 94.56      A    C  
ATOM   2167  CD2 LEU A 288     -22.926 -12.712  27.460  1.00 94.23      A    C  
ATOM   2168  N   LYS A 289     -27.686 -12.371  25.025  1.00 97.03      A    N  
ATOM   2169  CA  LYS A 289     -28.840 -11.913  24.233  1.00 96.67      A    C  
ATOM   2170  C   LYS A 289     -28.956 -10.391  24.093  1.00 97.18      A    C  
ATOM   2171  O   LYS A 289     -29.707  -9.923  23.233  1.00 94.86      A    O  
ATOM   2172  CB  LYS A 289     -30.146 -12.487  24.806  1.00 94.83      A    C  
ATOM   2173  CG  LYS A 289     -30.141 -14.014  24.767  1.00 89.81      A    C  
ATOM   2174  CD  LYS A 289     -31.550 -14.574  25.015  1.00 78.21      A    C  
ATOM   2175  CE  LYS A 289     -31.464 -16.103  24.937  1.00 71.26      A    C  
ATOM   2176  NZ  LYS A 289     -32.802 -16.732  24.943  1.00 59.91      A    N1+
ATOM   2177  N   SER A 290     -28.238  -9.626  24.915  1.00 97.00      A    N  
ATOM   2178  CA  SER A 290     -28.184  -8.164  24.840  1.00 97.08      A    C  
ATOM   2179  C   SER A 290     -27.154  -7.643  23.832  1.00 97.41      A    C  
ATOM   2180  O   SER A 290     -27.140  -6.436  23.575  1.00 96.23      A    O  
ATOM   2181  CB  SER A 290     -27.908  -7.572  26.226  1.00 96.01      A    C  
ATOM   2182  OG  SER A 290     -28.934  -7.944  27.129  1.00 90.31      A    O  
ATOM   2183  N   LEU A 291     -26.321  -8.508  23.245  1.00 97.69      A    N  
ATOM   2184  CA  LEU A 291     -25.287  -8.111  22.287  1.00 97.68      A    C  
ATOM   2185  C   LEU A 291     -25.897  -7.397  21.078  1.00 97.90      A    C  
ATOM   2186  O   LEU A 291     -26.773  -7.912  20.394  1.00 97.12      A    O  
ATOM   2187  CB  LEU A 291     -24.455  -9.318  21.824  1.00 96.77      A    C  
ATOM   2188  CG  LEU A 291     -23.219  -9.612  22.686  1.00 93.13      A    C  
ATOM   2189  CD1 LEU A 291     -22.604 -10.945  22.255  1.00 92.00      A    C  
ATOM   2190  CD2 LEU A 291     -22.136  -8.545  22.530  1.00 91.66      A    C  
ATOM   2191  N   VAL A 292     -25.364  -6.204  20.815  1.00 98.29      A    N  
ATOM   2192  CA  VAL A 292     -25.649  -5.375  19.647  1.00 98.22      A    C  
ATOM   2193  C   VAL A 292     -24.484  -5.444  18.660  1.00 98.23      A    C  
ATOM   2194  O   VAL A 292     -24.702  -5.520  17.456  1.00 97.52      A    O  
ATOM   2195  CB  VAL A 292     -25.937  -3.921  20.079  1.00 97.80      A    C  
ATOM   2196  CG1 VAL A 292     -26.286  -3.026  18.889  1.00 95.63      A    C  
ATOM   2197  CG2 VAL A 292     -27.099  -3.838  21.071  1.00 95.64      A    C  
ATOM   2198  N   HIS A 293     -23.261  -5.502  19.184  1.00 98.16      A    N  
ATOM   2199  CA  HIS A 293     -22.026  -5.580  18.402  1.00 98.12      A    C  
ATOM   2200  C   HIS A 293     -21.209  -6.795  18.838  1.00 98.04      A    C  
ATOM   2201  O   HIS A 293     -20.809  -6.883  19.997  1.00 97.56      A    O  
ATOM   2202  CB  HIS A 293     -21.215  -4.293  18.586  1.00 97.76      A    C  
ATOM   2203  CG  HIS A 293     -21.951  -3.042  18.178  1.00 97.15      A    C  
ATOM   2204  CD2 HIS A 293     -22.762  -2.250  18.964  1.00 87.10      A    C  
ATOM   2205  ND1 HIS A 293     -21.954  -2.480  16.923  1.00 87.66      A    N  
ATOM   2206  CE1 HIS A 293     -22.729  -1.388  16.955  1.00 88.25      A    C  
ATOM   2207  NE2 HIS A 293     -23.246  -1.216  18.182  1.00 90.96      A    N  
ATOM   2208  N   LEU A 294     -20.941  -7.711  17.909  1.00 98.00      A    N  
ATOM   2209  CA  LEU A 294     -20.012  -8.821  18.102  1.00 98.15      A    C  
ATOM   2210  C   LEU A 294     -18.933  -8.768  17.015  1.00 98.17      A    C  
ATOM   2211  O   LEU A 294     -19.182  -9.106  15.860  1.00 97.57      A    O  
ATOM   2212  CB  LEU A 294     -20.785 -10.156  18.116  1.00 97.92      A    C  
ATOM   2213  CG  LEU A 294     -19.893 -11.398  18.244  1.00 97.66      A    C  
ATOM   2214  CD1 LEU A 294     -19.008 -11.372  19.496  1.00 96.97      A    C  
ATOM   2215  CD2 LEU A 294     -20.763 -12.656  18.312  1.00 96.70      A    C  
ATOM   2216  N   GLY A 295     -17.741  -8.342  17.413  1.00 98.13      A    N  
ATOM   2217  CA  GLY A 295     -16.584  -8.220  16.543  1.00 98.12      A    C  
ATOM   2218  C   GLY A 295     -15.467  -9.154  16.969  1.00 98.30      A    C  
ATOM   2219  O   GLY A 295     -14.816  -8.918  17.981  1.00 97.83      A    O  
ATOM   2220  N   ILE A 296     -15.240 -10.217  16.198  1.00 98.26      A    N  
ATOM   2221  CA  ILE A 296     -14.179 -11.208  16.429  1.00 98.25      A    C  
ATOM   2222  C   ILE A 296     -13.327 -11.453  15.176  1.00 98.26      A    C  
ATOM   2223  O   ILE A 296     -12.587 -12.426  15.092  1.00 97.69      A    O  
ATOM   2224  CB  ILE A 296     -14.762 -12.520  17.013  1.00 97.90      A    C  
ATOM   2225  CG1 ILE A 296     -15.834 -13.134  16.084  1.00 96.86      A    C  
ATOM   2226  CG2 ILE A 296     -15.315 -12.266  18.425  1.00 95.99      A    C  
ATOM   2227  CD1 ILE A 296     -16.340 -14.505  16.548  1.00 95.48      A    C  
ATOM   2228  N   SER A 297     -13.436 -10.551  14.206  1.00 98.24      A    N  
ATOM   2229  CA  SER A 297     -12.694 -10.584  12.946  1.00 98.17      A    C  
ATOM   2230  C   SER A 297     -11.182 -10.419  13.137  1.00 98.19      A    C  
ATOM   2231  O   SER A 297     -10.724 -10.039  14.209  1.00 97.47      A    O  
ATOM   2232  CB  SER A 297     -13.237  -9.495  12.020  1.00 97.39      A    C  
ATOM   2233  OG  SER A 297     -13.168  -8.222  12.640  1.00 94.97      A    O  
ATOM   2234  N   GLU A 298     -10.405 -10.695  12.092  1.00 97.74      A    N  
ATOM   2235  CA  GLU A 298      -8.940 -10.560  12.105  1.00 97.59      A    C  
ATOM   2236  C   GLU A 298      -8.276 -11.253  13.308  1.00 97.95      A    C  
ATOM   2237  O   GLU A 298      -7.572 -10.654  14.108  1.00 97.38      A    O  
ATOM   2238  CB  GLU A 298      -8.503  -9.095  11.939  1.00 96.51      A    C  
ATOM   2239  CG  GLU A 298      -8.872  -8.518  10.561  1.00 93.30      A    C  
ATOM   2240  CD  GLU A 298      -8.326  -7.099  10.360  1.00 92.94      A    C  
ATOM   2241  OE1 GLU A 298      -9.119  -6.193  10.017  1.00 87.46      A    O  
ATOM   2242  OE2 GLU A 298      -7.115  -6.877  10.575  1.00 88.31      A    O1-
ATOM   2243  N   ASN A 299      -8.560 -12.551  13.435  1.00 97.93      A    N  
ATOM   2244  CA  ASN A 299      -7.993 -13.429  14.449  1.00 98.23      A    C  
ATOM   2245  C   ASN A 299      -7.571 -14.765  13.815  1.00 98.14      A    C  
ATOM   2246  O   ASN A 299      -7.509 -14.911  12.587  1.00 96.54      A    O  
ATOM   2247  CB  ASN A 299      -9.028 -13.591  15.588  1.00 98.28      A    C  
ATOM   2248  CG  ASN A 299      -8.943 -12.491  16.631  1.00 98.35      A    C  
ATOM   2249  ND2 ASN A 299      -9.900 -11.600  16.674  1.00 95.86      A    N  
ATOM   2250  OD1 ASN A 299      -8.030 -12.461  17.439  1.00 95.81      A    O  
ATOM   2251  N   GLU A 300      -7.299 -15.763  14.623  1.00 98.51      A    N  
ATOM   2252  CA  GLU A 300      -7.004 -17.130  14.183  1.00 98.48      A    C  
ATOM   2253  C   GLU A 300      -8.090 -18.128  14.623  1.00 98.56      A    C  
ATOM   2254  O   GLU A 300      -7.825 -19.318  14.806  1.00 97.66      A    O  
ATOM   2255  CB  GLU A 300      -5.603 -17.556  14.640  1.00 97.78      A    C  
ATOM   2256  CG  GLU A 300      -4.496 -16.648  14.091  1.00 94.44      A    C  
ATOM   2257  CD  GLU A 300      -3.102 -17.265  14.225  1.00 88.03      A    C  
ATOM   2258  OE1 GLU A 300      -2.145 -16.503  14.465  1.00 80.89      A    O  
ATOM   2259  OE2 GLU A 300      -2.995 -18.500  14.010  1.00 80.43      A    O1-
ATOM   2260  N   LEU A 301      -9.326 -17.627  14.793  1.00 98.58      A    N  
ATOM   2261  CA  LEU A 301     -10.463 -18.433  15.215  1.00 98.51      A    C  
ATOM   2262  C   LEU A 301     -10.827 -19.464  14.134  1.00 98.57      A    C  
ATOM   2263  O   LEU A 301     -10.750 -19.202  12.932  1.00 97.93      A    O  
ATOM   2264  CB  LEU A 301     -11.660 -17.536  15.551  1.00 98.43      A    C  
ATOM   2265  CG  LEU A 301     -11.420 -16.582  16.734  1.00 98.01      A    C  
ATOM   2266  CD1 LEU A 301     -12.546 -15.549  16.801  1.00 97.59      A    C  
ATOM   2267  CD2 LEU A 301     -11.382 -17.320  18.071  1.00 97.12      A    C  
ATOM   2268  N   SER A 302     -11.249 -20.642  14.590  1.00 98.54      A    N  
ATOM   2269  CA  SER A 302     -11.531 -21.801  13.745  1.00 98.38      A    C  
ATOM   2270  C   SER A 302     -12.845 -22.486  14.149  1.00 98.34      A    C  
ATOM   2271  O   SER A 302     -13.591 -21.980  14.986  1.00 96.79      A    O  
ATOM   2272  CB  SER A 302     -10.326 -22.758  13.803  1.00 97.18      A    C  
ATOM   2273  OG  SER A 302     -10.126 -23.255  15.111  1.00 93.52      A    O  
ATOM   2274  N   GLY A 303     -13.132 -23.618  13.534  1.00 97.94      A    N  
ATOM   2275  CA  GLY A 303     -14.391 -24.318  13.751  1.00 97.87      A    C  
ATOM   2276  C   GLY A 303     -15.538 -23.719  12.941  1.00 98.23      A    C  
ATOM   2277  O   GLY A 303     -15.328 -22.995  11.974  1.00 97.41      A    O  
ATOM   2278  N   THR A 304     -16.764 -24.054  13.316  1.00 98.11      A    N  
ATOM   2279  CA  THR A 304     -17.979 -23.607  12.638  1.00 98.13      A    C  
ATOM   2280  C   THR A 304     -18.654 -22.467  13.388  1.00 98.23      A    C  
ATOM   2281  O   THR A 304     -18.443 -22.300  14.596  1.00 97.34      A    O  
ATOM   2282  CB  THR A 304     -18.970 -24.769  12.454  1.00 97.23      A    C  
ATOM   2283  CG2 THR A 304     -18.382 -25.904  11.616  1.00 91.54      A    C  
ATOM   2284  OG1 THR A 304     -19.325 -25.327  13.698  1.00 91.89      A    O  
ATOM   2285  N   ILE A 305     -19.499 -21.699  12.713  1.00 98.02      A    N  
ATOM   2286  CA  ILE A 305     -20.440 -20.792  13.376  1.00 97.97      A    C  
ATOM   2287  C   ILE A 305     -21.628 -21.629  13.858  1.00 97.86      A    C  
ATOM   2288  O   ILE A 305     -22.339 -22.194  13.018  1.00 97.19      A    O  
ATOM   2289  CB  ILE A 305     -20.881 -19.646  12.451  1.00 97.53      A    C  
ATOM   2290  CG1 ILE A 305     -19.690 -18.882  11.823  1.00 95.84      A    C  
ATOM   2291  CG2 ILE A 305     -21.779 -18.659  13.226  1.00 96.56      A    C  
ATOM   2292  CD1 ILE A 305     -18.676 -18.314  12.831  1.00 92.21      A    C  
ATOM   2293  N   PRO A 306     -21.860 -21.754  15.171  1.00 97.41      A    N  
ATOM   2294  CA  PRO A 306     -22.944 -22.568  15.699  1.00 96.96      A    C  
ATOM   2295  C   PRO A 306     -24.328 -22.037  15.322  1.00 97.40      A    C  
ATOM   2296  O   PRO A 306     -24.528 -20.836  15.142  1.00 96.86      A    O  
ATOM   2297  CB  PRO A 306     -22.739 -22.605  17.214  1.00 95.20      A    C  
ATOM   2298  CG  PRO A 306     -21.258 -22.275  17.390  1.00 91.63      A    C  
ATOM   2299  CD  PRO A 306     -20.995 -21.312  16.245  1.00 95.49      A    C  
ATOM   2300  N   PHE A 307     -25.322 -22.929  15.275  1.00 97.41      A    N  
ATOM   2301  CA  PHE A 307     -26.718 -22.565  14.995  1.00 97.42      A    C  
ATOM   2302  C   PHE A 307     -27.295 -21.582  16.027  1.00 97.44      A    C  
ATOM   2303  O   PHE A 307     -28.148 -20.755  15.708  1.00 96.69      A    O  
ATOM   2304  CB  PHE A 307     -27.544 -23.849  14.917  1.00 96.93      A    C  
ATOM   2305  CG  PHE A 307     -28.947 -23.635  14.415  1.00 96.19      A    C  
ATOM   2306  CD1 PHE A 307     -30.017 -23.439  15.310  1.00 94.11      A    C  
ATOM   2307  CD2 PHE A 307     -29.208 -23.621  13.026  1.00 94.06      A    C  
ATOM   2308  CE1 PHE A 307     -31.320 -23.235  14.837  1.00 93.13      A    C  
ATOM   2309  CE2 PHE A 307     -30.514 -23.423  12.547  1.00 92.81      A    C  
ATOM   2310  CZ  PHE A 307     -31.563 -23.233  13.453  1.00 92.84      A    C  
ATOM   2311  N   GLU A 308     -26.775 -21.618  17.247  1.00 97.24      A    N  
ATOM   2312  CA  GLU A 308     -27.135 -20.764  18.377  1.00 97.02      A    C  
ATOM   2313  C   GLU A 308     -26.864 -19.274  18.130  1.00 97.31      A    C  
ATOM   2314  O   GLU A 308     -27.446 -18.435  18.817  1.00 96.14      A    O  
ATOM   2315  CB  GLU A 308     -26.388 -21.229  19.639  1.00 96.27      A    C  
ATOM   2316  CG  GLU A 308     -26.798 -22.606  20.185  1.00 90.59      A    C  
ATOM   2317  CD  GLU A 308     -26.261 -23.823  19.412  1.00 86.52      A    C  
ATOM   2318  OE1 GLU A 308     -26.692 -24.936  19.747  1.00 77.68      A    O  
ATOM   2319  OE2 GLU A 308     -25.450 -23.640  18.468  1.00 78.54      A    O1-
ATOM   2320  N   VAL A 309     -26.093 -18.920  17.113  1.00 97.51      A    N  
ATOM   2321  CA  VAL A 309     -25.915 -17.517  16.692  1.00 97.50      A    C  
ATOM   2322  C   VAL A 309     -27.265 -16.827  16.439  1.00 97.67      A    C  
ATOM   2323  O   VAL A 309     -27.438 -15.652  16.750  1.00 96.99      A    O  
ATOM   2324  CB  VAL A 309     -24.995 -17.425  15.459  1.00 96.98      A    C  
ATOM   2325  CG1 VAL A 309     -25.670 -17.851  14.149  1.00 94.72      A    C  
ATOM   2326  CG2 VAL A 309     -24.431 -16.014  15.277  1.00 94.58      A    C  
ATOM   2327  N   GLY A 310     -28.257 -17.571  15.969  1.00 97.38      A    N  
ATOM   2328  CA  GLY A 310     -29.621 -17.083  15.746  1.00 97.14      A    C  
ATOM   2329  C   GLY A 310     -30.365 -16.658  17.012  1.00 97.31      A    C  
ATOM   2330  O   GLY A 310     -31.456 -16.087  16.928  1.00 95.97      A    O  
ATOM   2331  N   SER A 311     -29.794 -16.900  18.195  1.00 97.11      A    N  
ATOM   2332  CA  SER A 311     -30.346 -16.459  19.487  1.00 96.86      A    C  
ATOM   2333  C   SER A 311     -29.989 -15.021  19.841  1.00 97.22      A    C  
ATOM   2334  O   SER A 311     -30.669 -14.416  20.681  1.00 95.62      A    O  
ATOM   2335  CB  SER A 311     -29.885 -17.397  20.612  1.00 95.04      A    C  
ATOM   2336  OG  SER A 311     -30.286 -18.722  20.328  1.00 84.60      A    O  
ATOM   2337  N   LEU A 312     -28.983 -14.450  19.191  1.00 97.37      A    N  
ATOM   2338  CA  LEU A 312     -28.491 -13.092  19.420  1.00 97.42      A    C  
ATOM   2339  C   LEU A 312     -29.374 -12.028  18.736  1.00 97.43      A    C  
ATOM   2340  O   LEU A 312     -28.920 -11.219  17.934  1.00 95.93      A    O  
ATOM   2341  CB  LEU A 312     -27.011 -12.996  18.996  1.00 97.25      A    C  
ATOM   2342  CG  LEU A 312     -26.040 -13.974  19.690  1.00 96.46      A    C  
ATOM   2343  CD1 LEU A 312     -24.620 -13.721  19.181  1.00 95.28      A    C  
ATOM   2344  CD2 LEU A 312     -26.046 -13.821  21.203  1.00 94.89      A    C  
ATOM   2345  N   ARG A 313     -30.669 -12.021  19.063  1.00 97.07      A    N  
ATOM   2346  CA  ARG A 313     -31.712 -11.245  18.363  1.00 96.75      A    C  
ATOM   2347  C   ARG A 313     -31.475  -9.731  18.331  1.00 97.17      A    C  
ATOM   2348  O   ARG A 313     -32.049  -9.056  17.474  1.00 94.98      A    O  
ATOM   2349  CB  ARG A 313     -33.074 -11.523  19.008  1.00 94.89      A    C  
ATOM   2350  CG  ARG A 313     -33.537 -12.988  18.915  1.00 88.90      A    C  
ATOM   2351  CD  ARG A 313     -33.892 -13.376  17.478  1.00 80.22      A    C  
ATOM   2352  NE  ARG A 313     -34.401 -14.757  17.425  1.00 73.40      A    N  
ATOM   2353  CZ  ARG A 313     -35.181 -15.257  16.488  1.00 64.35      A    C  
ATOM   2354  NH1 ARG A 313     -35.599 -14.537  15.482  1.00 57.26      A    N1+
ATOM   2355  NH2 ARG A 313     -35.537 -16.505  16.543  1.00 58.28      A    N  
ATOM   2356  N   SER A 314     -30.697  -9.191  19.269  1.00 97.15      A    N  
ATOM   2357  CA  SER A 314     -30.393  -7.757  19.338  1.00 97.15      A    C  
ATOM   2358  C   SER A 314     -29.235  -7.336  18.421  1.00 97.54      A    C  
ATOM   2359  O   SER A 314     -28.988  -6.138  18.293  1.00 96.48      A    O  
ATOM   2360  CB  SER A 314     -30.080  -7.357  20.783  1.00 96.60      A    C  
ATOM   2361  OG  SER A 314     -31.183  -7.672  21.623  1.00 92.65      A    O  
ATOM   2362  N   LEU A 315     -28.541  -8.288  17.798  1.00 97.61      A    N  
ATOM   2363  CA  LEU A 315     -27.312  -8.034  17.050  1.00 97.77      A    C  
ATOM   2364  C   LEU A 315     -27.575  -7.120  15.841  1.00 98.03      A    C  
ATOM   2365  O   LEU A 315     -28.461  -7.391  15.026  1.00 97.40      A    O  
ATOM   2366  CB  LEU A 315     -26.687  -9.378  16.627  1.00 97.02      A    C  
ATOM   2367  CG  LEU A 315     -25.152  -9.372  16.640  1.00 93.16      A    C  
ATOM   2368  CD1 LEU A 315     -24.596  -9.479  18.051  1.00 92.20      A    C  
ATOM   2369  CD2 LEU A 315     -24.625 -10.579  15.864  1.00 91.80      A    C  
ATOM   2370  N   GLN A 316     -26.788  -6.048  15.743  1.00 98.10      A    N  
ATOM   2371  CA  GLN A 316     -26.791  -5.118  14.610  1.00 98.13      A    C  
ATOM   2372  C   GLN A 316     -25.538  -5.273  13.746  1.00 98.19      A    C  
ATOM   2373  O   GLN A 316     -25.627  -5.157  12.531  1.00 97.61      A    O  
ATOM   2374  CB  GLN A 316     -26.905  -3.673  15.104  1.00 97.82      A    C  
ATOM   2375  CG  GLN A 316     -28.229  -3.394  15.821  1.00 96.50      A    C  
ATOM   2376  CD  GLN A 316     -28.363  -1.946  16.301  1.00 95.66      A    C  
ATOM   2377  NE2 GLN A 316     -29.326  -1.663  17.145  1.00 88.56      A    N  
ATOM   2378  OE1 GLN A 316     -27.616  -1.053  15.944  1.00 91.01      A    O  
ATOM   2379  N   ALA A 317     -24.395  -5.568  14.367  1.00 98.18      A    N  
ATOM   2380  CA  ALA A 317     -23.139  -5.804  13.666  1.00 98.12      A    C  
ATOM   2381  C   ALA A 317     -22.527  -7.143  14.081  1.00 98.12      A    C  
ATOM   2382  O   ALA A 317     -22.339  -7.410  15.269  1.00 97.66      A    O  
ATOM   2383  CB  ALA A 317     -22.199  -4.624  13.913  1.00 97.60      A    C  
ATOM   2384  N   LEU A 318     -22.211  -7.976  13.084  1.00 98.02      A    N  
ATOM   2385  CA  LEU A 318     -21.502  -9.240  13.238  1.00 98.06      A    C  
ATOM   2386  C   LEU A 318     -20.338  -9.278  12.246  1.00 98.14      A    C  
ATOM   2387  O   LEU A 318     -20.553  -9.442  11.043  1.00 97.63      A    O  
ATOM   2388  CB  LEU A 318     -22.494 -10.403  13.035  1.00 97.97      A    C  
ATOM   2389  CG  LEU A 318     -21.864 -11.802  13.116  1.00 97.71      A    C  
ATOM   2390  CD1 LEU A 318     -21.198 -12.067  14.470  1.00 97.05      A    C  
ATOM   2391  CD2 LEU A 318     -22.951 -12.866  12.918  1.00 96.81      A    C  
ATOM   2392  N   THR A 319     -19.133  -9.144  12.758  1.00 98.27      A    N  
ATOM   2393  CA  THR A 319     -17.915  -9.164  11.944  1.00 98.13      A    C  
ATOM   2394  C   THR A 319     -17.090 -10.406  12.264  1.00 98.22      A    C  
ATOM   2395  O   THR A 319     -16.583 -10.565  13.381  1.00 97.70      A    O  
ATOM   2396  CB  THR A 319     -17.092  -7.871  12.080  1.00 97.29      A    C  
ATOM   2397  CG2 THR A 319     -17.912  -6.628  11.745  1.00 92.28      A    C  
ATOM   2398  OG1 THR A 319     -16.594  -7.691  13.381  1.00 92.55      A    O  
ATOM   2399  N   LEU A 320     -16.968 -11.300  11.281  1.00 98.14      A    N  
ATOM   2400  CA  LEU A 320     -16.304 -12.594  11.374  1.00 98.17      A    C  
ATOM   2401  C   LEU A 320     -15.136 -12.736  10.378  1.00 98.04      A    C  
ATOM   2402  O   LEU A 320     -14.493 -13.780  10.344  1.00 97.06      A    O  
ATOM   2403  CB  LEU A 320     -17.335 -13.719  11.125  1.00 97.98      A    C  
ATOM   2404  CG  LEU A 320     -18.567 -13.727  12.054  1.00 97.44      A    C  
ATOM   2405  CD1 LEU A 320     -19.496 -14.870  11.662  1.00 96.24      A    C  
ATOM   2406  CD2 LEU A 320     -18.193 -13.917  13.512  1.00 95.61      A    C  
ATOM   2407  N   GLN A 321     -14.886 -11.705   9.568  1.00 98.08      A    N  
ATOM   2408  CA  GLN A 321     -13.908 -11.752   8.483  1.00 97.92      A    C  
ATOM   2409  C   GLN A 321     -12.480 -12.027   8.986  1.00 98.18      A    C  
ATOM   2410  O   GLN A 321     -12.156 -11.763  10.132  1.00 97.71      A    O  
ATOM   2411  CB  GLN A 321     -13.975 -10.486   7.611  1.00 96.96      A    C  
ATOM   2412  CG  GLN A 321     -13.417  -9.179   8.214  1.00 95.71      A    C  
ATOM   2413  CD  GLN A 321     -14.387  -8.389   9.080  1.00 96.27      A    C  
ATOM   2414  NE2 GLN A 321     -14.096  -7.131   9.344  1.00 89.04      A    N  
ATOM   2415  OE1 GLN A 321     -15.413  -8.867   9.529  1.00 90.67      A    O  
ATOM   2416  N   LEU A 322     -11.628 -12.535   8.090  1.00 97.39      A    N  
ATOM   2417  CA  LEU A 322     -10.210 -12.797   8.348  1.00 97.27      A    C  
ATOM   2418  C   LEU A 322      -9.989 -13.725   9.556  1.00 97.73      A    C  
ATOM   2419  O   LEU A 322      -9.355 -13.373  10.549  1.00 97.33      A    O  
ATOM   2420  CB  LEU A 322      -9.442 -11.465   8.421  1.00 96.34      A    C  
ATOM   2421  CG  LEU A 322      -9.339 -10.723   7.080  1.00 94.35      A    C  
ATOM   2422  CD1 LEU A 322      -9.015  -9.248   7.304  1.00 92.40      A    C  
ATOM   2423  CD2 LEU A 322      -8.232 -11.324   6.218  1.00 91.88      A    C  
ATOM   2424  N   ASN A 323     -10.550 -14.927   9.453  1.00 97.76      A    N  
ATOM   2425  CA  ASN A 323     -10.379 -16.021  10.403  1.00 98.20      A    C  
ATOM   2426  C   ASN A 323     -10.166 -17.342   9.654  1.00 98.21      A    C  
ATOM   2427  O   ASN A 323      -9.920 -17.375   8.439  1.00 97.37      A    O  
ATOM   2428  CB  ASN A 323     -11.589 -16.045  11.362  1.00 98.24      A    C  
ATOM   2429  CG  ASN A 323     -11.425 -15.129  12.557  1.00 98.26      A    C  
ATOM   2430  ND2 ASN A 323     -12.177 -14.054  12.620  1.00 95.88      A    N  
ATOM   2431  OD1 ASN A 323     -10.654 -15.404  13.462  1.00 95.73      A    O  
ATOM   2432  N   LYS A 324     -10.275 -18.467  10.345  1.00 98.55      A    N  
ATOM   2433  CA  LYS A 324     -10.166 -19.820   9.787  1.00 98.53      A    C  
ATOM   2434  C   LYS A 324     -11.467 -20.607   9.965  1.00 98.61      A    C  
ATOM   2435  O   LYS A 324     -11.444 -21.823  10.152  1.00 97.99      A    O  
ATOM   2436  CB  LYS A 324      -8.935 -20.543  10.388  1.00 97.97      A    C  
ATOM   2437  CG  LYS A 324      -7.603 -19.793  10.132  1.00 96.00      A    C  
ATOM   2438  CD  LYS A 324      -6.432 -20.470  10.854  1.00 91.73      A    C  
ATOM   2439  CE  LYS A 324      -5.170 -19.589  10.745  1.00 83.74      A    C  
ATOM   2440  NZ  LYS A 324      -4.123 -19.943  11.748  1.00 72.70      A    N1+
ATOM   2441  N   PHE A 325     -12.621 -19.904   9.955  1.00 98.50      A    N  
ATOM   2442  CA  PHE A 325     -13.923 -20.543  10.096  1.00 98.61      A    C  
ATOM   2443  C   PHE A 325     -14.237 -21.463   8.918  1.00 98.58      A    C  
ATOM   2444  O   PHE A 325     -13.940 -21.159   7.763  1.00 98.04      A    O  
ATOM   2445  CB  PHE A 325     -15.040 -19.510  10.287  1.00 98.55      A    C  
ATOM   2446  CG  PHE A 325     -14.982 -18.751  11.596  1.00 98.63      A    C  
ATOM   2447  CD1 PHE A 325     -15.007 -19.447  12.821  1.00 98.33      A    C  
ATOM   2448  CD2 PHE A 325     -14.906 -17.345  11.594  1.00 98.24      A    C  
ATOM   2449  CE1 PHE A 325     -14.946 -18.752  14.037  1.00 98.03      A    C  
ATOM   2450  CE2 PHE A 325     -14.852 -16.643  12.814  1.00 97.98      A    C  
ATOM   2451  CZ  PHE A 325     -14.867 -17.347  14.030  1.00 98.13      A    C  
ATOM   2452  N   THR A 326     -14.878 -22.592   9.228  1.00 98.59      A    N  
ATOM   2453  CA  THR A 326     -15.242 -23.649   8.276  1.00 98.41      A    C  
ATOM   2454  C   THR A 326     -16.738 -23.989   8.384  1.00 98.47      A    C  
ATOM   2455  O   THR A 326     -17.467 -23.420   9.195  1.00 97.42      A    O  
ATOM   2456  CB  THR A 326     -14.386 -24.909   8.508  1.00 97.92      A    C  
ATOM   2457  CG2 THR A 326     -12.893 -24.673   8.259  1.00 94.50      A    C  
ATOM   2458  OG1 THR A 326     -14.521 -25.377   9.823  1.00 94.48      A    O  
ATOM   2459  N   GLY A 327     -17.195 -24.933   7.572  1.00 98.13      A    N  
ATOM   2460  CA  GLY A 327     -18.586 -25.366   7.576  1.00 97.99      A    C  
ATOM   2461  C   GLY A 327     -19.511 -24.393   6.844  1.00 98.33      A    C  
ATOM   2462  O   GLY A 327     -19.061 -23.510   6.116  1.00 97.48      A    O  
ATOM   2463  N   GLN A 328     -20.813 -24.585   7.025  1.00 98.10      A    N  
ATOM   2464  CA  GLN A 328     -21.828 -23.790   6.347  1.00 97.93      A    C  
ATOM   2465  C   GLN A 328     -22.202 -22.544   7.155  1.00 98.28      A    C  
ATOM   2466  O   GLN A 328     -22.124 -22.533   8.385  1.00 97.50      A    O  
ATOM   2467  CB  GLN A 328     -23.070 -24.649   6.059  1.00 96.63      A    C  
ATOM   2468  CG  GLN A 328     -22.747 -25.778   5.059  1.00 90.32      A    C  
ATOM   2469  CD  GLN A 328     -23.978 -26.584   4.656  1.00 85.73      A    C  
ATOM   2470  NE2 GLN A 328     -23.864 -27.448   3.667  1.00 71.30      A    N  
ATOM   2471  OE1 GLN A 328     -25.053 -26.470   5.205  1.00 76.40      A    O  
ATOM   2472  N   ILE A 329     -22.668 -21.513   6.456  1.00 98.13      A    N  
ATOM   2473  CA  ILE A 329     -23.340 -20.382   7.105  1.00 98.24      A    C  
ATOM   2474  C   ILE A 329     -24.644 -20.903   7.710  1.00 98.19      A    C  
ATOM   2475  O   ILE A 329     -25.496 -21.408   6.965  1.00 97.49      A    O  
ATOM   2476  CB  ILE A 329     -23.598 -19.239   6.099  1.00 97.92      A    C  
ATOM   2477  CG1 ILE A 329     -22.271 -18.745   5.470  1.00 96.94      A    C  
ATOM   2478  CG2 ILE A 329     -24.332 -18.082   6.807  1.00 97.14      A    C  
ATOM   2479  CD1 ILE A 329     -22.453 -17.704   4.363  1.00 95.19      A    C  
ATOM   2480  N   PRO A 330     -24.854 -20.825   9.037  1.00 98.13      A    N  
ATOM   2481  CA  PRO A 330     -26.048 -21.370   9.661  1.00 97.75      A    C  
ATOM   2482  C   PRO A 330     -27.291 -20.591   9.213  1.00 97.84      A    C  
ATOM   2483  O   PRO A 330     -27.338 -19.365   9.323  1.00 97.05      A    O  
ATOM   2484  CB  PRO A 330     -25.800 -21.289  11.170  1.00 96.73      A    C  
ATOM   2485  CG  PRO A 330     -24.814 -20.122  11.303  1.00 94.55      A    C  
ATOM   2486  CD  PRO A 330     -23.979 -20.219  10.031  1.00 97.26      A    C  
ATOM   2487  N   SER A 331     -28.332 -21.303   8.788  1.00 97.76      A    N  
ATOM   2488  CA  SER A 331     -29.591 -20.676   8.340  1.00 97.45      A    C  
ATOM   2489  C   SER A 331     -30.259 -19.822   9.426  1.00 97.76      A    C  
ATOM   2490  O   SER A 331     -30.965 -18.865   9.112  1.00 96.63      A    O  
ATOM   2491  CB  SER A 331     -30.562 -21.760   7.863  1.00 96.35      A    C  
ATOM   2492  OG  SER A 331     -30.830 -22.680   8.905  1.00 91.91      A    O  
ATOM   2493  N   SER A 332     -29.970 -20.102  10.702  1.00 97.86      A    N  
ATOM   2494  CA  SER A 332     -30.436 -19.318  11.849  1.00 97.87      A    C  
ATOM   2495  C   SER A 332     -29.943 -17.868  11.851  1.00 97.92      A    C  
ATOM   2496  O   SER A 332     -30.556 -17.033  12.508  1.00 97.07      A    O  
ATOM   2497  CB  SER A 332     -30.007 -19.989  13.153  1.00 97.24      A    C  
ATOM   2498  OG  SER A 332     -28.601 -20.052  13.223  1.00 95.85      A    O  
ATOM   2499  N   ILE A 333     -28.894 -17.543  11.096  1.00 97.86      A    N  
ATOM   2500  CA  ILE A 333     -28.403 -16.167  10.963  1.00 97.77      A    C  
ATOM   2501  C   ILE A 333     -29.486 -15.236  10.398  1.00 97.92      A    C  
ATOM   2502  O   ILE A 333     -29.533 -14.060  10.737  1.00 97.21      A    O  
ATOM   2503  CB  ILE A 333     -27.107 -16.149  10.129  1.00 96.74      A    C  
ATOM   2504  CG1 ILE A 333     -26.223 -14.953  10.546  1.00 85.86      A    C  
ATOM   2505  CG2 ILE A 333     -27.376 -16.139   8.610  1.00 86.92      A    C  
ATOM   2506  CD1 ILE A 333     -24.774 -15.095  10.058  1.00 81.67      A    C  
ATOM   2507  N   THR A 334     -30.419 -15.781   9.625  1.00 97.91      A    N  
ATOM   2508  CA  THR A 334     -31.561 -15.041   9.074  1.00 97.78      A    C  
ATOM   2509  C   THR A 334     -32.599 -14.633  10.130  1.00 97.73      A    C  
ATOM   2510  O   THR A 334     -33.485 -13.828   9.853  1.00 96.44      A    O  
ATOM   2511  CB  THR A 334     -32.248 -15.815   7.940  1.00 96.95      A    C  
ATOM   2512  CG2 THR A 334     -31.264 -16.235   6.843  1.00 91.84      A    C  
ATOM   2513  OG1 THR A 334     -32.887 -16.975   8.411  1.00 92.51      A    O  
ATOM   2514  N   ASN A 335     -32.458 -15.131  11.367  1.00 97.73      A    N  
ATOM   2515  CA  ASN A 335     -33.263 -14.700  12.505  1.00 97.46      A    C  
ATOM   2516  C   ASN A 335     -32.822 -13.338  13.072  1.00 97.62      A    C  
ATOM   2517  O   ASN A 335     -33.565 -12.738  13.857  1.00 96.42      A    O  
ATOM   2518  CB  ASN A 335     -33.197 -15.761  13.612  1.00 96.38      A    C  
ATOM   2519  CG  ASN A 335     -33.822 -17.088  13.231  1.00 93.64      A    C  
ATOM   2520  ND2 ASN A 335     -33.331 -18.172  13.789  1.00 84.45      A    N  
ATOM   2521  OD1 ASN A 335     -34.811 -17.161  12.515  1.00 86.44      A    O  
ATOM   2522  N   LEU A 336     -31.644 -12.868  12.715  1.00 97.94      A    N  
ATOM   2523  CA  LEU A 336     -31.036 -11.636  13.228  1.00 97.98      A    C  
ATOM   2524  C   LEU A 336     -31.585 -10.402  12.501  1.00 97.86      A    C  
ATOM   2525  O   LEU A 336     -30.859  -9.638  11.878  1.00 96.44      A    O  
ATOM   2526  CB  LEU A 336     -29.503 -11.738  13.146  1.00 97.65      A    C  
ATOM   2527  CG  LEU A 336     -28.864 -12.972  13.813  1.00 96.66      A    C  
ATOM   2528  CD1 LEU A 336     -27.346 -12.895  13.685  1.00 95.57      A    C  
ATOM   2529  CD2 LEU A 336     -29.231 -13.082  15.286  1.00 95.12      A    C  
ATOM   2530  N   THR A 337     -32.886 -10.183  12.583  1.00 97.71      A    N  
ATOM   2531  CA  THR A 337     -33.596  -9.157  11.791  1.00 97.49      A    C  
ATOM   2532  C   THR A 337     -33.190  -7.711  12.115  1.00 97.51      A    C  
ATOM   2533  O   THR A 337     -33.600  -6.789  11.408  1.00 95.89      A    O  
ATOM   2534  CB  THR A 337     -35.109  -9.289  11.936  1.00 96.04      A    C  
ATOM   2535  CG2 THR A 337     -35.618 -10.637  11.436  1.00 87.59      A    C  
ATOM   2536  OG1 THR A 337     -35.479  -9.162  13.297  1.00 88.47      A    O  
ATOM   2537  N   ASN A 338     -32.405  -7.485  13.172  1.00 97.94      A    N  
ATOM   2538  CA  ASN A 338     -31.811  -6.180  13.485  1.00 97.89      A    C  
ATOM   2539  C   ASN A 338     -30.441  -5.964  12.822  1.00 98.03      A    C  
ATOM   2540  O   ASN A 338     -29.922  -4.854  12.882  1.00 97.09      A    O  
ATOM   2541  CB  ASN A 338     -31.730  -6.009  15.011  1.00 97.63      A    C  
ATOM   2542  CG  ASN A 338     -33.097  -5.818  15.633  1.00 96.67      A    C  
ATOM   2543  ND2 ASN A 338     -33.405  -6.568  16.666  1.00 87.71      A    N  
ATOM   2544  OD1 ASN A 338     -33.894  -4.993  15.211  1.00 88.40      A    O  
ATOM   2545  N   LEU A 339     -29.891  -7.006  12.184  1.00 97.91      A    N  
ATOM   2546  CA  LEU A 339     -28.562  -6.970  11.601  1.00 97.96      A    C  
ATOM   2547  C   LEU A 339     -28.501  -5.952  10.451  1.00 98.05      A    C  
ATOM   2548  O   LEU A 339     -29.293  -6.015   9.508  1.00 97.36      A    O  
ATOM   2549  CB  LEU A 339     -28.179  -8.393  11.155  1.00 97.11      A    C  
ATOM   2550  CG  LEU A 339     -26.666  -8.648  11.053  1.00 93.65      A    C  
ATOM   2551  CD1 LEU A 339     -25.997  -8.656  12.424  1.00 92.76      A    C  
ATOM   2552  CD2 LEU A 339     -26.438 -10.030  10.434  1.00 92.33      A    C  
ATOM   2553  N   THR A 340     -27.560  -5.017  10.563  1.00 98.28      A    N  
ATOM   2554  CA  THR A 340     -27.257  -4.022   9.527  1.00 98.11      A    C  
ATOM   2555  C   THR A 340     -25.923  -4.305   8.859  1.00 98.05      A    C  
ATOM   2556  O   THR A 340     -25.769  -3.988   7.683  1.00 97.19      A    O  
ATOM   2557  CB  THR A 340     -27.281  -2.591  10.079  1.00 97.49      A    C  
ATOM   2558  CG2 THR A 340     -28.619  -2.222  10.707  1.00 88.62      A    C  
ATOM   2559  OG1 THR A 340     -26.286  -2.391  11.057  1.00 89.84      A    O  
ATOM   2560  N   TYR A 341     -25.000  -4.940   9.568  1.00 98.17      A    N  
ATOM   2561  CA  TYR A 341     -23.661  -5.254   9.075  1.00 98.14      A    C  
ATOM   2562  C   TYR A 341     -23.338  -6.729   9.313  1.00 98.19      A    C  
ATOM   2563  O   TYR A 341     -23.313  -7.190  10.458  1.00 97.78      A    O  
ATOM   2564  CB  TYR A 341     -22.652  -4.325   9.764  1.00 97.69      A    C  
ATOM   2565  CG  TYR A 341     -21.352  -4.188   9.009  1.00 97.49      A    C  
ATOM   2566  CD1 TYR A 341     -20.375  -5.197   9.063  1.00 96.43      A    C  
ATOM   2567  CD2 TYR A 341     -21.137  -3.046   8.217  1.00 96.19      A    C  
ATOM   2568  CE1 TYR A 341     -19.185  -5.079   8.318  1.00 95.34      A    C  
ATOM   2569  CE2 TYR A 341     -19.951  -2.906   7.475  1.00 95.07      A    C  
ATOM   2570  CZ  TYR A 341     -18.982  -3.925   7.523  1.00 95.23      A    C  
ATOM   2571  OH  TYR A 341     -17.841  -3.803   6.774  1.00 93.75      A    O  
ATOM   2572  N   LEU A 342     -23.097  -7.463   8.241  1.00 97.91      A    N  
ATOM   2573  CA  LEU A 342     -22.634  -8.843   8.271  1.00 98.07      A    C  
ATOM   2574  C   LEU A 342     -21.411  -8.981   7.360  1.00 97.96      A    C  
ATOM   2575  O   LEU A 342     -21.507  -8.746   6.158  1.00 97.43      A    O  
ATOM   2576  CB  LEU A 342     -23.776  -9.783   7.853  1.00 97.94      A    C  
ATOM   2577  CG  LEU A 342     -23.379 -11.265   7.779  1.00 97.60      A    C  
ATOM   2578  CD1 LEU A 342     -22.838 -11.811   9.102  1.00 96.97      A    C  
ATOM   2579  CD2 LEU A 342     -24.607 -12.109   7.402  1.00 96.71      A    C  
ATOM   2580  N   SER A 343     -20.298  -9.387   7.951  1.00 98.18      A    N  
ATOM   2581  CA  SER A 343     -19.065  -9.662   7.229  1.00 98.08      A    C  
ATOM   2582  C   SER A 343     -18.508 -11.025   7.625  1.00 98.24      A    C  
ATOM   2583  O   SER A 343     -18.286 -11.300   8.804  1.00 97.66      A    O  
ATOM   2584  CB  SER A 343     -18.058  -8.538   7.487  1.00 96.56      A    C  
ATOM   2585  OG  SER A 343     -16.801  -8.908   7.000  1.00 84.44      A    O  
ATOM   2586  N   MET A 344     -18.298 -11.885   6.619  1.00 98.03      A    N  
ATOM   2587  CA  MET A 344     -17.750 -13.232   6.757  1.00 98.07      A    C  
ATOM   2588  C   MET A 344     -16.604 -13.480   5.758  1.00 97.92      A    C  
ATOM   2589  O   MET A 344     -16.244 -14.623   5.508  1.00 96.96      A    O  
ATOM   2590  CB  MET A 344     -18.874 -14.279   6.599  1.00 97.80      A    C  
ATOM   2591  CG  MET A 344     -20.064 -14.047   7.536  1.00 96.74      A    C  
ATOM   2592  SD  MET A 344     -21.378 -15.312   7.473  1.00 94.90      A    S  
ATOM   2593  CE  MET A 344     -20.573 -16.665   8.348  1.00 86.68      A    C  
ATOM   2594  N   ASP A 345     -16.037 -12.427   5.209  1.00 97.75      A    N  
ATOM   2595  CA  ASP A 345     -14.974 -12.448   4.205  1.00 97.60      A    C  
ATOM   2596  C   ASP A 345     -13.724 -13.196   4.699  1.00 97.91      A    C  
ATOM   2597  O   ASP A 345     -13.461 -13.259   5.892  1.00 97.20      A    O  
ATOM   2598  CB  ASP A 345     -14.570 -11.017   3.841  1.00 96.51      A    C  
ATOM   2599  CG  ASP A 345     -15.762 -10.149   3.481  1.00 95.08      A    C  
ATOM   2600  OD1 ASP A 345     -16.244 -10.234   2.332  1.00 89.28      A    O  
ATOM   2601  OD2 ASP A 345     -16.239  -9.401   4.362  1.00 88.62      A    O1-
ATOM   2602  N   PHE A 346     -12.926 -13.726   3.775  1.00 97.33      A    N  
ATOM   2603  CA  PHE A 346     -11.643 -14.354   4.083  1.00 97.20      A    C  
ATOM   2604  C   PHE A 346     -11.736 -15.425   5.182  1.00 97.60      A    C  
ATOM   2605  O   PHE A 346     -11.095 -15.347   6.234  1.00 96.93      A    O  
ATOM   2606  CB  PHE A 346     -10.572 -13.295   4.367  1.00 96.37      A    C  
ATOM   2607  CG  PHE A 346     -10.240 -12.403   3.195  1.00 95.25      A    C  
ATOM   2608  CD1 PHE A 346      -9.295 -12.818   2.245  1.00 92.93      A    C  
ATOM   2609  CD2 PHE A 346     -10.875 -11.160   3.046  1.00 92.98      A    C  
ATOM   2610  CE1 PHE A 346      -8.976 -12.006   1.151  1.00 92.02      A    C  
ATOM   2611  CE2 PHE A 346     -10.569 -10.343   1.948  1.00 91.76      A    C  
ATOM   2612  CZ  PHE A 346      -9.622 -10.769   1.000  1.00 91.83      A    C  
ATOM   2613  N   ASN A 347     -12.553 -16.432   4.923  1.00 97.44      A    N  
ATOM   2614  CA  ASN A 347     -12.693 -17.641   5.727  1.00 98.03      A    C  
ATOM   2615  C   ASN A 347     -12.718 -18.873   4.807  1.00 98.25      A    C  
ATOM   2616  O   ASN A 347     -12.357 -18.816   3.629  1.00 97.26      A    O  
ATOM   2617  CB  ASN A 347     -13.946 -17.495   6.623  1.00 98.08      A    C  
ATOM   2618  CG  ASN A 347     -13.673 -16.722   7.900  1.00 98.10      A    C  
ATOM   2619  ND2 ASN A 347     -14.148 -15.502   8.000  1.00 95.67      A    N  
ATOM   2620  OD1 ASN A 347     -13.067 -17.236   8.824  1.00 95.50      A    O  
ATOM   2621  N   PHE A 348     -13.165 -20.001   5.329  1.00 98.30      A    N  
ATOM   2622  CA  PHE A 348     -13.324 -21.260   4.591  1.00 98.56      A    C  
ATOM   2623  C   PHE A 348     -14.774 -21.758   4.638  1.00 98.61      A    C  
ATOM   2624  O   PHE A 348     -15.024 -22.963   4.702  1.00 98.00      A    O  
ATOM   2625  CB  PHE A 348     -12.315 -22.297   5.105  1.00 98.27      A    C  
ATOM   2626  CG  PHE A 348     -10.859 -21.852   5.036  1.00 97.93      A    C  
ATOM   2627  CD1 PHE A 348     -10.141 -21.970   3.829  1.00 95.70      A    C  
ATOM   2628  CD2 PHE A 348     -10.228 -21.317   6.167  1.00 95.60      A    C  
ATOM   2629  CE1 PHE A 348      -8.803 -21.561   3.756  1.00 94.12      A    C  
ATOM   2630  CE2 PHE A 348      -8.882 -20.904   6.104  1.00 94.50      A    C  
ATOM   2631  CZ  PHE A 348      -8.178 -21.027   4.897  1.00 95.05      A    C  
ATOM   2632  N   PHE A 349     -15.749 -20.822   4.633  1.00 98.53      A    N  
ATOM   2633  CA  PHE A 349     -17.165 -21.188   4.600  1.00 98.55      A    C  
ATOM   2634  C   PHE A 349     -17.509 -21.917   3.301  1.00 98.58      A    C  
ATOM   2635  O   PHE A 349     -17.096 -21.530   2.212  1.00 97.95      A    O  
ATOM   2636  CB  PHE A 349     -18.063 -19.962   4.800  1.00 98.50      A    C  
ATOM   2637  CG  PHE A 349     -18.008 -19.373   6.196  1.00 98.58      A    C  
ATOM   2638  CD1 PHE A 349     -18.448 -20.132   7.293  1.00 98.22      A    C  
ATOM   2639  CD2 PHE A 349     -17.511 -18.076   6.399  1.00 98.13      A    C  
ATOM   2640  CE1 PHE A 349     -18.383 -19.604   8.595  1.00 97.86      A    C  
ATOM   2641  CE2 PHE A 349     -17.446 -17.543   7.698  1.00 97.81      A    C  
ATOM   2642  CZ  PHE A 349     -17.876 -18.306   8.801  1.00 97.99      A    C  
ATOM   2643  N   THR A 350     -18.313 -22.973   3.432  1.00 98.55      A    N  
ATOM   2644  CA  THR A 350     -18.748 -23.851   2.347  1.00 98.41      A    C  
ATOM   2645  C   THR A 350     -20.278 -23.894   2.244  1.00 98.38      A    C  
ATOM   2646  O   THR A 350     -20.984 -23.331   3.085  1.00 96.74      A    O  
ATOM   2647  CB  THR A 350     -18.188 -25.278   2.532  1.00 97.73      A    C  
ATOM   2648  CG2 THR A 350     -16.663 -25.337   2.482  1.00 93.80      A    C  
ATOM   2649  OG1 THR A 350     -18.584 -25.832   3.760  1.00 93.66      A    O  
ATOM   2650  N   GLY A 351     -20.788 -24.602   1.244  1.00 97.87      A    N  
ATOM   2651  CA  GLY A 351     -22.229 -24.730   1.045  1.00 97.63      A    C  
ATOM   2652  C   GLY A 351     -22.863 -23.458   0.505  1.00 98.09      A    C  
ATOM   2653  O   GLY A 351     -22.181 -22.585  -0.044  1.00 97.00      A    O  
ATOM   2654  N   ASP A 352     -24.177 -23.361   0.661  1.00 98.02      A    N  
ATOM   2655  CA  ASP A 352     -24.980 -22.307   0.054  1.00 98.09      A    C  
ATOM   2656  C   ASP A 352     -25.113 -21.082   0.966  1.00 98.30      A    C  
ATOM   2657  O   ASP A 352     -25.114 -21.173   2.195  1.00 97.61      A    O  
ATOM   2658  CB  ASP A 352     -26.366 -22.857  -0.309  1.00 96.62      A    C  
ATOM   2659  CG  ASP A 352     -26.328 -24.050  -1.281  1.00 92.87      A    C  
ATOM   2660  OD1 ASP A 352     -25.403 -24.100  -2.123  1.00 85.02      A    O  
ATOM   2661  OD2 ASP A 352     -27.225 -24.909  -1.179  1.00 84.45      A    O1-
ATOM   2662  N   ILE A 353     -25.321 -19.928   0.348  1.00 98.10      A    N  
ATOM   2663  CA  ILE A 353     -25.844 -18.753   1.059  1.00 98.17      A    C  
ATOM   2664  C   ILE A 353     -27.275 -19.091   1.515  1.00 98.14      A    C  
ATOM   2665  O   ILE A 353     -28.064 -19.572   0.689  1.00 97.52      A    O  
ATOM   2666  CB  ILE A 353     -25.815 -17.511   0.146  1.00 97.87      A    C  
ATOM   2667  CG1 ILE A 353     -24.376 -17.203  -0.349  1.00 96.93      A    C  
ATOM   2668  CG2 ILE A 353     -26.387 -16.289   0.896  1.00 96.94      A    C  
ATOM   2669  CD1 ILE A 353     -24.326 -16.171  -1.477  1.00 95.18      A    C  
ATOM   2670  N   PRO A 354     -27.667 -18.830   2.777  1.00 98.14      A    N  
ATOM   2671  CA  PRO A 354     -29.005 -19.139   3.268  1.00 97.98      A    C  
ATOM   2672  C   PRO A 354     -30.111 -18.558   2.368  1.00 97.82      A    C  
ATOM   2673  O   PRO A 354     -30.155 -17.346   2.136  1.00 97.18      A    O  
ATOM   2674  CB  PRO A 354     -29.066 -18.570   4.685  1.00 97.27      A    C  
ATOM   2675  CG  PRO A 354     -27.607 -18.613   5.141  1.00 95.64      A    C  
ATOM   2676  CD  PRO A 354     -26.832 -18.317   3.860  1.00 97.60      A    C  
ATOM   2677  N   SER A 355     -31.025 -19.389   1.914  1.00 97.70      A    N  
ATOM   2678  CA  SER A 355     -32.066 -18.982   0.953  1.00 97.59      A    C  
ATOM   2679  C   SER A 355     -32.955 -17.838   1.459  1.00 97.59      A    C  
ATOM   2680  O   SER A 355     -33.421 -17.011   0.671  1.00 95.99      A    O  
ATOM   2681  CB  SER A 355     -32.932 -20.193   0.600  1.00 96.14      A    C  
ATOM   2682  OG  SER A 355     -33.519 -20.739   1.774  1.00 86.22      A    O  
ATOM   2683  N   ASN A 356     -33.132 -17.739   2.781  1.00 97.03      A    N  
ATOM   2684  CA  ASN A 356     -33.904 -16.694   3.445  1.00 96.62      A    C  
ATOM   2685  C   ASN A 356     -33.065 -15.469   3.861  1.00 97.31      A    C  
ATOM   2686  O   ASN A 356     -33.493 -14.721   4.741  1.00 95.71      A    O  
ATOM   2687  CB  ASN A 356     -34.686 -17.308   4.622  1.00 93.99      A    C  
ATOM   2688  CG  ASN A 356     -35.852 -18.178   4.178  1.00 81.74      A    C  
ATOM   2689  ND2 ASN A 356     -36.355 -19.013   5.066  1.00 69.20      A    N  
ATOM   2690  OD1 ASN A 356     -36.348 -18.100   3.072  1.00 67.05      A    O  
ATOM   2691  N   ILE A 357     -31.920 -15.236   3.239  1.00 97.57      A    N  
ATOM   2692  CA  ILE A 357     -31.071 -14.058   3.544  1.00 97.57      A    C  
ATOM   2693  C   ILE A 357     -31.857 -12.740   3.423  1.00 97.79      A    C  
ATOM   2694  O   ILE A 357     -31.612 -11.802   4.176  1.00 97.20      A    O  
ATOM   2695  CB  ILE A 357     -29.808 -14.074   2.659  1.00 96.73      A    C  
ATOM   2696  CG1 ILE A 357     -28.687 -13.156   3.166  1.00 92.79      A    C  
ATOM   2697  CG2 ILE A 357     -30.125 -13.733   1.190  1.00 93.70      A    C  
ATOM   2698  CD1 ILE A 357     -28.051 -13.639   4.476  1.00 89.97      A    C  
ATOM   2699  N   GLY A 358     -32.877 -12.697   2.575  1.00 97.35      A    N  
ATOM   2700  CA  GLY A 358     -33.786 -11.560   2.424  1.00 97.28      A    C  
ATOM   2701  C   GLY A 358     -34.639 -11.236   3.656  1.00 97.58      A    C  
ATOM   2702  O   GLY A 358     -35.238 -10.159   3.700  1.00 96.41      A    O  
ATOM   2703  N   SER A 359     -34.673 -12.106   4.663  1.00 97.84      A    N  
ATOM   2704  CA  SER A 359     -35.286 -11.783   5.968  1.00 97.78      A    C  
ATOM   2705  C   SER A 359     -34.504 -10.708   6.718  1.00 97.92      A    C  
ATOM   2706  O   SER A 359     -35.073 -10.001   7.555  1.00 96.70      A    O  
ATOM   2707  CB  SER A 359     -35.386 -13.033   6.845  1.00 96.94      A    C  
ATOM   2708  OG  SER A 359     -36.137 -14.043   6.195  1.00 90.23      A    O  
ATOM   2709  N   LEU A 360     -33.236 -10.528   6.391  1.00 97.95      A    N  
ATOM   2710  CA  LEU A 360     -32.373  -9.468   6.925  1.00 98.07      A    C  
ATOM   2711  C   LEU A 360     -32.613  -8.133   6.192  1.00 98.08      A    C  
ATOM   2712  O   LEU A 360     -31.706  -7.509   5.656  1.00 96.92      A    O  
ATOM   2713  CB  LEU A 360     -30.900  -9.918   6.876  1.00 97.85      A    C  
ATOM   2714  CG  LEU A 360     -30.585 -11.260   7.563  1.00 96.97      A    C  
ATOM   2715  CD1 LEU A 360     -29.077 -11.511   7.506  1.00 96.31      A    C  
ATOM   2716  CD2 LEU A 360     -31.021 -11.281   9.028  1.00 95.87      A    C  
ATOM   2717  N   TYR A 361     -33.886  -7.676   6.194  1.00 97.75      A    N  
ATOM   2718  CA  TYR A 361     -34.308  -6.494   5.423  1.00 97.41      A    C  
ATOM   2719  C   TYR A 361     -33.663  -5.162   5.861  1.00 97.58      A    C  
ATOM   2720  O   TYR A 361     -33.792  -4.157   5.166  1.00 96.39      A    O  
ATOM   2721  CB  TYR A 361     -35.842  -6.388   5.478  1.00 96.57      A    C  
ATOM   2722  CG  TYR A 361     -36.378  -6.020   6.855  1.00 94.76      A    C  
ATOM   2723  CD1 TYR A 361     -36.654  -7.030   7.798  1.00 91.24      A    C  
ATOM   2724  CD2 TYR A 361     -36.608  -4.675   7.186  1.00 91.19      A    C  
ATOM   2725  CE1 TYR A 361     -37.149  -6.695   9.065  1.00 88.30      A    C  
ATOM   2726  CE2 TYR A 361     -37.099  -4.333   8.453  1.00 88.82      A    C  
ATOM   2727  CZ  TYR A 361     -37.379  -5.346   9.394  1.00 88.34      A    C  
ATOM   2728  OH  TYR A 361     -37.877  -5.015  10.631  1.00 85.59      A    O  
ATOM   2729  N   ARG A 362     -32.975  -5.139   7.017  1.00 97.92      A    N  
ATOM   2730  CA  ARG A 362     -32.225  -3.972   7.518  1.00 97.93      A    C  
ATOM   2731  C   ARG A 362     -30.753  -3.975   7.103  1.00 98.08      A    C  
ATOM   2732  O   ARG A 362     -30.066  -2.999   7.388  1.00 97.12      A    O  
ATOM   2733  CB  ARG A 362     -32.358  -3.865   9.051  1.00 97.44      A    C  
ATOM   2734  CG  ARG A 362     -33.785  -3.518   9.489  1.00 95.11      A    C  
ATOM   2735  CD  ARG A 362     -33.831  -3.338  11.003  1.00 92.89      A    C  
ATOM   2736  NE  ARG A 362     -35.188  -2.967  11.468  1.00 85.24      A    N  
ATOM   2737  CZ  ARG A 362     -35.840  -3.500  12.501  1.00 77.49      A    C  
ATOM   2738  NH1 ARG A 362     -35.346  -4.465  13.221  1.00 68.56      A    N1+
ATOM   2739  NH2 ARG A 362     -37.016  -3.068  12.826  1.00 71.34      A    N  
ATOM   2740  N   LEU A 363     -30.301  -5.045   6.462  1.00 97.96      A    N  
ATOM   2741  CA  LEU A 363     -28.911  -5.240   6.109  1.00 97.96      A    C  
ATOM   2742  C   LEU A 363     -28.431  -4.138   5.148  1.00 98.08      A    C  
ATOM   2743  O   LEU A 363     -29.075  -3.878   4.132  1.00 97.29      A    O  
ATOM   2744  CB  LEU A 363     -28.738  -6.648   5.523  1.00 96.98      A    C  
ATOM   2745  CG  LEU A 363     -27.317  -7.229   5.613  1.00 92.83      A    C  
ATOM   2746  CD1 LEU A 363     -26.889  -7.470   7.057  1.00 92.55      A    C  
ATOM   2747  CD2 LEU A 363     -27.297  -8.578   4.896  1.00 91.99      A    C  
ATOM   2748  N   LYS A 364     -27.322  -3.492   5.506  1.00 98.11      A    N  
ATOM   2749  CA  LYS A 364     -26.635  -2.488   4.695  1.00 97.90      A    C  
ATOM   2750  C   LYS A 364     -25.345  -3.038   4.092  1.00 97.83      A    C  
ATOM   2751  O   LYS A 364     -25.015  -2.690   2.968  1.00 96.99      A    O  
ATOM   2752  CB  LYS A 364     -26.317  -1.241   5.530  1.00 97.55      A    C  
ATOM   2753  CG  LYS A 364     -27.568  -0.487   6.015  1.00 94.84      A    C  
ATOM   2754  CD  LYS A 364     -27.119   0.784   6.745  1.00 92.09      A    C  
ATOM   2755  CE  LYS A 364     -28.322   1.595   7.231  1.00 82.97      A    C  
ATOM   2756  NZ  LYS A 364     -27.864   2.870   7.857  1.00 74.92      A    N1+
ATOM   2757  N   ASN A 365     -24.648  -3.906   4.828  1.00 97.94      A    N  
ATOM   2758  CA  ASN A 365     -23.429  -4.565   4.372  1.00 97.92      A    C  
ATOM   2759  C   ASN A 365     -23.605  -6.080   4.431  1.00 98.04      A    C  
ATOM   2760  O   ASN A 365     -23.907  -6.614   5.503  1.00 97.65      A    O  
ATOM   2761  CB  ASN A 365     -22.248  -4.093   5.226  1.00 97.46      A    C  
ATOM   2762  CG  ASN A 365     -20.920  -4.575   4.669  1.00 97.03      A    C  
ATOM   2763  ND2 ASN A 365     -20.444  -5.733   5.070  1.00 90.62      A    N  
ATOM   2764  OD1 ASN A 365     -20.311  -3.897   3.878  1.00 91.81      A    O  
ATOM   2765  N   LEU A 366     -23.412  -6.745   3.304  1.00 97.81      A    N  
ATOM   2766  CA  LEU A 366     -23.294  -8.191   3.219  1.00 97.95      A    C  
ATOM   2767  C   LEU A 366     -22.046  -8.518   2.401  1.00 97.97      A    C  
ATOM   2768  O   LEU A 366     -22.065  -8.405   1.174  1.00 97.40      A    O  
ATOM   2769  CB  LEU A 366     -24.565  -8.788   2.598  1.00 97.88      A    C  
ATOM   2770  CG  LEU A 366     -24.499 -10.319   2.383  1.00 97.62      A    C  
ATOM   2771  CD1 LEU A 366     -24.286 -11.084   3.687  1.00 96.91      A    C  
ATOM   2772  CD2 LEU A 366     -25.802 -10.802   1.757  1.00 96.57      A    C  
ATOM   2773  N   THR A 367     -20.993  -8.940   3.082  1.00 97.75      A    N  
ATOM   2774  CA  THR A 367     -19.741  -9.329   2.447  1.00 97.72      A    C  
ATOM   2775  C   THR A 367     -19.371 -10.750   2.837  1.00 97.80      A    C  
ATOM   2776  O   THR A 367     -19.245 -11.091   4.012  1.00 97.19      A    O  
ATOM   2777  CB  THR A 367     -18.610  -8.326   2.713  1.00 96.44      A    C  
ATOM   2778  CG2 THR A 367     -18.909  -6.964   2.086  1.00 92.16      A    C  
ATOM   2779  OG1 THR A 367     -18.429  -8.114   4.088  1.00 91.87      A    O  
ATOM   2780  N   LEU A 368     -19.261 -11.603   1.818  1.00 97.82      A    N  
ATOM   2781  CA  LEU A 368     -18.946 -13.024   1.924  1.00 97.93      A    C  
ATOM   2782  C   LEU A 368     -17.757 -13.385   1.014  1.00 97.88      A    C  
ATOM   2783  O   LEU A 368     -17.578 -14.556   0.662  1.00 96.88      A    O  
ATOM   2784  CB  LEU A 368     -20.198 -13.862   1.558  1.00 97.75      A    C  
ATOM   2785  CG  LEU A 368     -21.498 -13.524   2.318  1.00 97.09      A    C  
ATOM   2786  CD1 LEU A 368     -22.643 -14.402   1.804  1.00 96.05      A    C  
ATOM   2787  CD2 LEU A 368     -21.380 -13.780   3.818  1.00 95.47      A    C  
ATOM   2788  N   ASN A 369     -16.976 -12.399   0.603  1.00 97.60      A    N  
ATOM   2789  CA  ASN A 369     -15.865 -12.546  -0.331  1.00 97.46      A    C  
ATOM   2790  C   ASN A 369     -14.825 -13.551   0.180  1.00 97.57      A    C  
ATOM   2791  O   ASN A 369     -14.661 -13.731   1.380  1.00 96.98      A    O  
ATOM   2792  CB  ASN A 369     -15.186 -11.189  -0.565  1.00 96.73      A    C  
ATOM   2793  CG  ASN A 369     -16.141 -10.068  -0.921  1.00 94.87      A    C  
ATOM   2794  ND2 ASN A 369     -16.350  -9.139  -0.012  1.00 84.88      A    N  
ATOM   2795  OD1 ASN A 369     -16.698 -10.008  -2.001  1.00 86.51      A    O  
ATOM   2796  N   ASN A 370     -14.076 -14.169  -0.729  1.00 97.22      A    N  
ATOM   2797  CA  ASN A 370     -12.950 -15.035  -0.383  1.00 97.08      A    C  
ATOM   2798  C   ASN A 370     -13.326 -16.173   0.576  1.00 97.42      A    C  
ATOM   2799  O   ASN A 370     -12.778 -16.311   1.670  1.00 96.75      A    O  
ATOM   2800  CB  ASN A 370     -11.765 -14.174   0.095  1.00 96.05      A    C  
ATOM   2801  CG  ASN A 370     -11.236 -13.247  -0.984  1.00 93.43      A    C  
ATOM   2802  ND2 ASN A 370     -10.180 -13.629  -1.661  1.00 84.57      A    N  
ATOM   2803  OD1 ASN A 370     -11.767 -12.185  -1.235  1.00 85.02      A    O  
ATOM   2804  N   ASN A 371     -14.279 -16.999   0.147  1.00 97.43      A    N  
ATOM   2805  CA  ASN A 371     -14.716 -18.217   0.821  1.00 98.07      A    C  
ATOM   2806  C   ASN A 371     -14.774 -19.389  -0.173  1.00 98.13      A    C  
ATOM   2807  O   ASN A 371     -14.181 -19.348  -1.266  1.00 97.08      A    O  
ATOM   2808  CB  ASN A 371     -16.053 -17.927   1.547  1.00 98.01      A    C  
ATOM   2809  CG  ASN A 371     -15.841 -17.297   2.908  1.00 98.02      A    C  
ATOM   2810  ND2 ASN A 371     -16.135 -16.028   3.066  1.00 95.38      A    N  
ATOM   2811  OD1 ASN A 371     -15.427 -17.965   3.840  1.00 95.26      A    O  
ATOM   2812  N   LEU A 372     -15.459 -20.448   0.192  1.00 98.35      A    N  
ATOM   2813  CA  LEU A 372     -15.677 -21.637  -0.637  1.00 98.40      A    C  
ATOM   2814  C   LEU A 372     -17.178 -21.876  -0.888  1.00 98.50      A    C  
ATOM   2815  O   LEU A 372     -17.601 -23.016  -1.079  1.00 97.88      A    O  
ATOM   2816  CB  LEU A 372     -14.978 -22.858   0.014  1.00 98.07      A    C  
ATOM   2817  CG  LEU A 372     -13.468 -22.701   0.266  1.00 97.01      A    C  
ATOM   2818  CD1 LEU A 372     -12.947 -23.924   1.034  1.00 94.47      A    C  
ATOM   2819  CD2 LEU A 372     -12.670 -22.590  -1.031  1.00 93.65      A    C  
ATOM   2820  N   LEU A 373     -17.972 -20.787  -0.853  1.00 98.41      A    N  
ATOM   2821  CA  LEU A 373     -19.427 -20.840  -1.026  1.00 98.47      A    C  
ATOM   2822  C   LEU A 373     -19.795 -21.334  -2.430  1.00 98.44      A    C  
ATOM   2823  O   LEU A 373     -19.147 -20.983  -3.415  1.00 97.78      A    O  
ATOM   2824  CB  LEU A 373     -20.055 -19.459  -0.744  1.00 98.33      A    C  
ATOM   2825  CG  LEU A 373     -19.859 -18.954   0.693  1.00 97.86      A    C  
ATOM   2826  CD1 LEU A 373     -20.328 -17.510   0.798  1.00 97.46      A    C  
ATOM   2827  CD2 LEU A 373     -20.644 -19.788   1.704  1.00 96.99      A    C  
ATOM   2828  N   GLN A 374     -20.866 -22.130  -2.491  1.00 98.21      A    N  
ATOM   2829  CA  GLN A 374     -21.387 -22.784  -3.687  1.00 97.81      A    C  
ATOM   2830  C   GLN A 374     -22.856 -22.408  -3.902  1.00 97.98      A    C  
ATOM   2831  O   GLN A 374     -23.384 -21.491  -3.263  1.00 95.03      A    O  
ATOM   2832  CB  GLN A 374     -21.179 -24.309  -3.570  1.00 95.40      A    C  
ATOM   2833  CG  GLN A 374     -19.710 -24.700  -3.349  1.00 86.29      A    C  
ATOM   2834  CD  GLN A 374     -19.468 -26.205  -3.262  1.00 85.47      A    C  
ATOM   2835  NE2 GLN A 374     -18.436 -26.640  -2.578  1.00 70.30      A    N  
ATOM   2836  OE1 GLN A 374     -20.179 -27.025  -3.807  1.00 75.96      A    O  
ATOM   2837  N   GLY A 375     -23.515 -23.104  -4.819  1.00 97.57      A    N  
ATOM   2838  CA  GLY A 375     -24.912 -22.825  -5.131  1.00 97.44      A    C  
ATOM   2839  C   GLY A 375     -25.105 -21.483  -5.830  1.00 97.92      A    C  
ATOM   2840  O   GLY A 375     -24.165 -20.867  -6.322  1.00 96.73      A    O  
ATOM   2841  N   SER A 376     -26.352 -21.036  -5.904  1.00 97.92      A    N  
ATOM   2842  CA  SER A 376     -26.729 -19.790  -6.559  1.00 97.79      A    C  
ATOM   2843  C   SER A 376     -26.942 -18.648  -5.565  1.00 98.14      A    C  
ATOM   2844  O   SER A 376     -27.210 -18.874  -4.381  1.00 97.15      A    O  
ATOM   2845  CB  SER A 376     -27.976 -20.002  -7.420  1.00 96.01      A    C  
ATOM   2846  OG  SER A 376     -29.061 -20.475  -6.646  1.00 85.53      A    O  
ATOM   2847  N   VAL A 377     -26.875 -17.421  -6.045  1.00 98.05      A    N  
ATOM   2848  CA  VAL A 377     -27.265 -16.254  -5.250  1.00 98.08      A    C  
ATOM   2849  C   VAL A 377     -28.774 -16.326  -4.963  1.00 98.07      A    C  
ATOM   2850  O   VAL A 377     -29.560 -16.388  -5.912  1.00 97.40      A    O  
ATOM   2851  CB  VAL A 377     -26.925 -14.937  -5.967  1.00 97.72      A    C  
ATOM   2852  CG1 VAL A 377     -27.258 -13.724  -5.095  1.00 96.64      A    C  
ATOM   2853  CG2 VAL A 377     -25.435 -14.860  -6.313  1.00 96.84      A    C  
ATOM   2854  N   PRO A 378     -29.214 -16.314  -3.684  1.00 98.06      A    N  
ATOM   2855  CA  PRO A 378     -30.632 -16.415  -3.354  1.00 97.71      A    C  
ATOM   2856  C   PRO A 378     -31.437 -15.230  -3.893  1.00 97.60      A    C  
ATOM   2857  O   PRO A 378     -31.108 -14.071  -3.634  1.00 96.80      A    O  
ATOM   2858  CB  PRO A 378     -30.707 -16.483  -1.829  1.00 96.85      A    C  
ATOM   2859  CG  PRO A 378     -29.321 -16.977  -1.422  1.00 94.61      A    C  
ATOM   2860  CD  PRO A 378     -28.410 -16.364  -2.478  1.00 97.33      A    C  
ATOM   2861  N   SER A 379     -32.550 -15.490  -4.559  1.00 97.27      A    N  
ATOM   2862  CA  SER A 379     -33.423 -14.429  -5.090  1.00 96.99      A    C  
ATOM   2863  C   SER A 379     -34.000 -13.518  -4.001  1.00 97.29      A    C  
ATOM   2864  O   SER A 379     -34.279 -12.348  -4.256  1.00 95.98      A    O  
ATOM   2865  CB  SER A 379     -34.560 -15.059  -5.898  1.00 95.15      A    C  
ATOM   2866  OG  SER A 379     -35.310 -15.947  -5.090  1.00 85.04      A    O  
ATOM   2867  N   SER A 380     -34.117 -14.025  -2.761  1.00 97.49      A    N  
ATOM   2868  CA  SER A 380     -34.584 -13.251  -1.617  1.00 97.59      A    C  
ATOM   2869  C   SER A 380     -33.699 -12.044  -1.282  1.00 97.73      A    C  
ATOM   2870  O   SER A 380     -34.171 -11.120  -0.632  1.00 96.92      A    O  
ATOM   2871  CB  SER A 380     -34.718 -14.160  -0.389  1.00 97.06      A    C  
ATOM   2872  OG  SER A 380     -33.460 -14.553   0.100  1.00 95.87      A    O  
ATOM   2873  N   ILE A 381     -32.458 -12.015  -1.763  1.00 97.61      A    N  
ATOM   2874  CA  ILE A 381     -31.524 -10.904  -1.530  1.00 97.59      A    C  
ATOM   2875  C   ILE A 381     -32.079  -9.567  -2.023  1.00 97.65      A    C  
ATOM   2876  O   ILE A 381     -31.780  -8.521  -1.458  1.00 96.76      A    O  
ATOM   2877  CB  ILE A 381     -30.158 -11.251  -2.154  1.00 96.58      A    C  
ATOM   2878  CG1 ILE A 381     -29.022 -10.543  -1.385  1.00 87.52      A    C  
ATOM   2879  CG2 ILE A 381     -30.093 -10.926  -3.659  1.00 87.14      A    C  
ATOM   2880  CD1 ILE A 381     -27.660 -11.202  -1.648  1.00 81.71      A    C  
ATOM   2881  N   SER A 382     -32.974  -9.597  -3.001  1.00 97.45      A    N  
ATOM   2882  CA  SER A 382     -33.677  -8.411  -3.499  1.00 97.07      A    C  
ATOM   2883  C   SER A 382     -34.613  -7.748  -2.475  1.00 97.29      A    C  
ATOM   2884  O   SER A 382     -35.070  -6.623  -2.680  1.00 95.70      A    O  
ATOM   2885  CB  SER A 382     -34.459  -8.779  -4.767  1.00 95.54      A    C  
ATOM   2886  OG  SER A 382     -35.526  -9.654  -4.471  1.00 85.76      A    O  
ATOM   2887  N   ASN A 383     -34.900  -8.413  -1.346  1.00 97.40      A    N  
ATOM   2888  CA  ASN A 383     -35.638  -7.834  -0.222  1.00 97.23      A    C  
ATOM   2889  C   ASN A 383     -34.744  -7.001   0.709  1.00 97.66      A    C  
ATOM   2890  O   ASN A 383     -35.269  -6.200   1.494  1.00 96.57      A    O  
ATOM   2891  CB  ASN A 383     -36.348  -8.946   0.559  1.00 96.15      A    C  
ATOM   2892  CG  ASN A 383     -37.399  -9.674  -0.254  1.00 89.72      A    C  
ATOM   2893  ND2 ASN A 383     -37.558 -10.959  -0.021  1.00 77.19      A    N  
ATOM   2894  OD1 ASN A 383     -38.109  -9.100  -1.067  1.00 80.33      A    O  
ATOM   2895  N   CYS A 384     -33.431  -7.141   0.613  1.00 97.78      A    N  
ATOM   2896  CA  CYS A 384     -32.463  -6.355   1.377  1.00 97.89      A    C  
ATOM   2897  C   CYS A 384     -32.296  -4.952   0.765  1.00 97.97      A    C  
ATOM   2898  O   CYS A 384     -31.198  -4.527   0.426  1.00 97.27      A    O  
ATOM   2899  CB  CYS A 384     -31.131  -7.122   1.468  1.00 97.67      A    C  
ATOM   2900  SG  CYS A 384     -31.354  -8.750   2.237  1.00 97.08      A    S  
ATOM   2901  N   THR A 385     -33.383  -4.205   0.633  1.00 97.99      A    N  
ATOM   2902  CA  THR A 385     -33.432  -2.925  -0.100  1.00 97.79      A    C  
ATOM   2903  C   THR A 385     -32.578  -1.805   0.503  1.00 97.85      A    C  
ATOM   2904  O   THR A 385     -32.474  -0.725  -0.089  1.00 96.61      A    O  
ATOM   2905  CB  THR A 385     -34.875  -2.413  -0.230  1.00 96.77      A    C  
ATOM   2906  CG2 THR A 385     -35.751  -3.369  -1.035  1.00 90.66      A    C  
ATOM   2907  OG1 THR A 385     -35.455  -2.273   1.051  1.00 91.07      A    O  
ATOM   2908  N   ARG A 386     -31.989  -2.025   1.698  1.00 98.26      A    N  
ATOM   2909  CA  ARG A 386     -31.068  -1.084   2.351  1.00 98.15      A    C  
ATOM   2910  C   ARG A 386     -29.594  -1.396   2.083  1.00 98.11      A    C  
ATOM   2911  O   ARG A 386     -28.751  -0.677   2.607  1.00 96.96      A    O  
ATOM   2912  CB  ARG A 386     -31.348  -1.024   3.863  1.00 97.70      A    C  
ATOM   2913  CG  ARG A 386     -32.769  -0.546   4.178  1.00 95.80      A    C  
ATOM   2914  CD  ARG A 386     -32.924  -0.353   5.682  1.00 92.26      A    C  
ATOM   2915  NE  ARG A 386     -34.289   0.068   6.033  1.00 84.76      A    N  
ATOM   2916  CZ  ARG A 386     -34.708   0.424   7.246  1.00 75.90      A    C  
ATOM   2917  NH1 ARG A 386     -33.904   0.447   8.272  1.00 70.55      A    N1+
ATOM   2918  NH2 ARG A 386     -35.955   0.752   7.438  1.00 71.42      A    N  
ATOM   2919  N   LEU A 387     -29.291  -2.454   1.301  1.00 98.11      A    N  
ATOM   2920  CA  LEU A 387     -27.918  -2.818   0.978  1.00 98.14      A    C  
ATOM   2921  C   LEU A 387     -27.197  -1.664   0.282  1.00 98.19      A    C  
ATOM   2922  O   LEU A 387     -27.690  -1.081  -0.678  1.00 97.41      A    O  
ATOM   2923  CB  LEU A 387     -27.858  -4.092   0.112  1.00 97.71      A    C  
ATOM   2924  CG  LEU A 387     -27.911  -5.408   0.913  1.00 96.01      A    C  
ATOM   2925  CD1 LEU A 387     -28.032  -6.595  -0.045  1.00 95.77      A    C  
ATOM   2926  CD2 LEU A 387     -26.660  -5.622   1.761  1.00 95.41      A    C  
ATOM   2927  N   VAL A 388     -26.020  -1.371   0.805  1.00 98.19      A    N  
ATOM   2928  CA  VAL A 388     -25.047  -0.414   0.270  1.00 97.99      A    C  
ATOM   2929  C   VAL A 388     -23.873  -1.178  -0.342  1.00 97.91      A    C  
ATOM   2930  O   VAL A 388     -23.377  -0.817  -1.402  1.00 97.25      A    O  
ATOM   2931  CB  VAL A 388     -24.573   0.543   1.385  1.00 97.51      A    C  
ATOM   2932  CG1 VAL A 388     -23.566   1.573   0.878  1.00 95.22      A    C  
ATOM   2933  CG2 VAL A 388     -25.745   1.315   2.009  1.00 95.39      A    C  
ATOM   2934  N   VAL A 389     -23.490  -2.289   0.296  1.00 98.05      A    N  
ATOM   2935  CA  VAL A 389     -22.374  -3.141  -0.123  1.00 97.91      A    C  
ATOM   2936  C   VAL A 389     -22.847  -4.589  -0.209  1.00 98.00      A    C  
ATOM   2937  O   VAL A 389     -23.373  -5.129   0.765  1.00 97.72      A    O  
ATOM   2938  CB  VAL A 389     -21.183  -3.006   0.839  1.00 97.49      A    C  
ATOM   2939  CG1 VAL A 389     -20.006  -3.878   0.410  1.00 96.24      A    C  
ATOM   2940  CG2 VAL A 389     -20.695  -1.556   0.932  1.00 96.44      A    C  
ATOM   2941  N   LEU A 390     -22.635  -5.208  -1.374  1.00 97.73      A    N  
ATOM   2942  CA  LEU A 390     -22.849  -6.634  -1.599  1.00 97.86      A    C  
ATOM   2943  C   LEU A 390     -21.606  -7.238  -2.262  1.00 97.82      A    C  
ATOM   2944  O   LEU A 390     -21.380  -7.062  -3.460  1.00 97.28      A    O  
ATOM   2945  CB  LEU A 390     -24.130  -6.827  -2.432  1.00 97.78      A    C  
ATOM   2946  CG  LEU A 390     -24.428  -8.287  -2.805  1.00 97.45      A    C  
ATOM   2947  CD1 LEU A 390     -24.518  -9.203  -1.582  1.00 96.73      A    C  
ATOM   2948  CD2 LEU A 390     -25.760  -8.365  -3.549  1.00 96.41      A    C  
ATOM   2949  N   GLY A 391     -20.815  -7.952  -1.476  1.00 97.62      A    N  
ATOM   2950  CA  GLY A 391     -19.579  -8.585  -1.922  1.00 97.66      A    C  
ATOM   2951  C   GLY A 391     -19.669 -10.106  -1.844  1.00 97.95      A    C  
ATOM   2952  O   GLY A 391     -19.758 -10.665  -0.756  1.00 97.24      A    O  
ATOM   2953  N   LEU A 392     -19.644 -10.782  -2.994  1.00 97.76      A    N  
ATOM   2954  CA  LEU A 392     -19.659 -12.239  -3.116  1.00 97.85      A    C  
ATOM   2955  C   LEU A 392     -18.462 -12.766  -3.928  1.00 97.82      A    C  
ATOM   2956  O   LEU A 392     -18.459 -13.921  -4.356  1.00 96.53      A    O  
ATOM   2957  CB  LEU A 392     -21.004 -12.693  -3.738  1.00 97.39      A    C  
ATOM   2958  CG  LEU A 392     -22.276 -12.268  -2.967  1.00 95.89      A    C  
ATOM   2959  CD1 LEU A 392     -23.520 -12.802  -3.678  1.00 92.07      A    C  
ATOM   2960  CD2 LEU A 392     -22.308 -12.811  -1.542  1.00 91.14      A    C  
ATOM   2961  N   ALA A 393     -17.443 -11.944  -4.140  1.00 97.73      A    N  
ATOM   2962  CA  ALA A 393     -16.282 -12.256  -4.966  1.00 97.50      A    C  
ATOM   2963  C   ALA A 393     -15.451 -13.426  -4.410  1.00 97.69      A    C  
ATOM   2964  O   ALA A 393     -15.497 -13.732  -3.219  1.00 97.07      A    O  
ATOM   2965  CB  ALA A 393     -15.424 -10.993  -5.105  1.00 96.67      A    C  
ATOM   2966  N   TYR A 394     -14.686 -14.069  -5.269  1.00 97.58      A    N  
ATOM   2967  CA  TYR A 394     -13.779 -15.157  -4.886  1.00 97.46      A    C  
ATOM   2968  C   TYR A 394     -14.485 -16.289  -4.110  1.00 97.73      A    C  
ATOM   2969  O   TYR A 394     -14.126 -16.622  -2.981  1.00 97.12      A    O  
ATOM   2970  CB  TYR A 394     -12.553 -14.608  -4.143  1.00 96.78      A    C  
ATOM   2971  CG  TYR A 394     -11.622 -13.741  -4.958  1.00 95.87      A    C  
ATOM   2972  CD1 TYR A 394     -10.495 -14.316  -5.569  1.00 93.80      A    C  
ATOM   2973  CD2 TYR A 394     -11.835 -12.359  -5.071  1.00 93.81      A    C  
ATOM   2974  CE1 TYR A 394      -9.590 -13.519  -6.292  1.00 92.84      A    C  
ATOM   2975  CE2 TYR A 394     -10.940 -11.553  -5.802  1.00 92.82      A    C  
ATOM   2976  CZ  TYR A 394      -9.814 -12.146  -6.415  1.00 92.92      A    C  
ATOM   2977  OH  TYR A 394      -8.939 -11.374  -7.138  1.00 91.08      A    O  
ATOM   2978  N   ASN A 395     -15.489 -16.876  -4.734  1.00 97.51      A    N  
ATOM   2979  CA  ASN A 395     -16.214 -18.042  -4.240  1.00 97.92      A    C  
ATOM   2980  C   ASN A 395     -16.358 -19.091  -5.351  1.00 98.07      A    C  
ATOM   2981  O   ASN A 395     -15.642 -19.063  -6.361  1.00 96.78      A    O  
ATOM   2982  CB  ASN A 395     -17.559 -17.552  -3.638  1.00 98.02      A    C  
ATOM   2983  CG  ASN A 395     -17.423 -17.116  -2.196  1.00 98.01      A    C  
ATOM   2984  ND2 ASN A 395     -17.500 -15.833  -1.917  1.00 95.56      A    N  
ATOM   2985  OD1 ASN A 395     -17.264 -17.944  -1.311  1.00 95.43      A    O  
ATOM   2986  N   ARG A 396     -17.268 -20.039  -5.181  1.00 98.25      A    N  
ATOM   2987  CA  ARG A 396     -17.628 -21.082  -6.168  1.00 98.20      A    C  
ATOM   2988  C   ARG A 396     -19.104 -20.986  -6.567  1.00 98.34      A    C  
ATOM   2989  O   ARG A 396     -19.727 -21.997  -6.877  1.00 97.51      A    O  
ATOM   2990  CB  ARG A 396     -17.257 -22.464  -5.619  1.00 97.57      A    C  
ATOM   2991  CG  ARG A 396     -15.753 -22.603  -5.306  1.00 95.62      A    C  
ATOM   2992  CD  ARG A 396     -15.479 -23.996  -4.736  1.00 92.70      A    C  
ATOM   2993  NE  ARG A 396     -14.054 -24.187  -4.415  1.00 86.06      A    N  
ATOM   2994  CZ  ARG A 396     -13.531 -25.243  -3.816  1.00 78.31      A    C  
ATOM   2995  NH1 ARG A 396     -14.258 -26.255  -3.436  1.00 74.00      A    N1+
ATOM   2996  NH2 ARG A 396     -12.253 -25.289  -3.596  1.00 72.01      A    N  
ATOM   2997  N   ILE A 397     -19.645 -19.768  -6.505  1.00 98.46      A    N  
ATOM   2998  CA  ILE A 397     -21.060 -19.501  -6.766  1.00 98.44      A    C  
ATOM   2999  C   ILE A 397     -21.366 -19.743  -8.248  1.00 98.58      A    C  
ATOM   3000  O   ILE A 397     -20.613 -19.320  -9.132  1.00 98.22      A    O  
ATOM   3001  CB  ILE A 397     -21.450 -18.086  -6.291  1.00 98.15      A    C  
ATOM   3002  CG1 ILE A 397     -21.209 -17.936  -4.765  1.00 96.99      A    C  
ATOM   3003  CG2 ILE A 397     -22.919 -17.775  -6.623  1.00 97.42      A    C  
ATOM   3004  CD1 ILE A 397     -21.315 -16.495  -4.253  1.00 93.26      A    C  
ATOM   3005  N   THR A 398     -22.485 -20.408  -8.505  1.00 98.48      A    N  
ATOM   3006  CA  THR A 398     -22.978 -20.758  -9.842  1.00 98.47      A    C  
ATOM   3007  C   THR A 398     -24.338 -20.101 -10.126  1.00 98.25      A    C  
ATOM   3008  O   THR A 398     -24.876 -19.348  -9.308  1.00 96.57      A    O  
ATOM   3009  CB  THR A 398     -23.064 -22.286 -10.005  1.00 97.77      A    C  
ATOM   3010  CG2 THR A 398     -21.717 -22.988  -9.877  1.00 93.65      A    C  
ATOM   3011  OG1 THR A 398     -23.921 -22.848  -9.044  1.00 93.36      A    O  
ATOM   3012  N   GLY A 399     -24.904 -20.389 -11.283  1.00 97.98      A    N  
ATOM   3013  CA  GLY A 399     -26.219 -19.870 -11.654  1.00 97.76      A    C  
ATOM   3014  C   GLY A 399     -26.173 -18.425 -12.141  1.00 98.11      A    C  
ATOM   3015  O   GLY A 399     -25.119 -17.844 -12.383  1.00 97.23      A    O  
ATOM   3016  N   ARG A 400     -27.369 -17.869 -12.332  1.00 97.99      A    N  
ATOM   3017  CA  ARG A 400     -27.548 -16.531 -12.897  1.00 97.74      A    C  
ATOM   3018  C   ARG A 400     -27.580 -15.467 -11.813  1.00 97.96      A    C  
ATOM   3019  O   ARG A 400     -27.908 -15.761 -10.668  1.00 97.13      A    O  
ATOM   3020  CB  ARG A 400     -28.827 -16.489 -13.754  1.00 96.47      A    C  
ATOM   3021  CG  ARG A 400     -28.755 -17.455 -14.954  1.00 90.16      A    C  
ATOM   3022  CD  ARG A 400     -29.997 -17.334 -15.833  1.00 85.67      A    C  
ATOM   3023  NE  ARG A 400     -29.916 -18.258 -16.972  1.00 74.79      A    N  
ATOM   3024  CZ  ARG A 400     -30.768 -18.319 -17.992  1.00 64.98      A    C  
ATOM   3025  NH1 ARG A 400     -31.805 -17.538 -18.062  1.00 58.00      A    N1+
ATOM   3026  NH2 ARG A 400     -30.571 -19.178 -18.956  1.00 56.63      A    N  
ATOM   3027  N   ILE A 401     -27.312 -14.220 -12.185  1.00 97.61      A    N  
ATOM   3028  CA  ILE A 401     -27.647 -13.066 -11.339  1.00 97.63      A    C  
ATOM   3029  C   ILE A 401     -29.166 -13.082 -11.121  1.00 97.59      A    C  
ATOM   3030  O   ILE A 401     -29.917 -13.144 -12.109  1.00 96.74      A    O  
ATOM   3031  CB  ILE A 401     -27.172 -11.754 -11.992  1.00 97.32      A    C  
ATOM   3032  CG1 ILE A 401     -25.638 -11.757 -12.171  1.00 96.19      A    C  
ATOM   3033  CG2 ILE A 401     -27.601 -10.556 -11.124  1.00 96.18      A    C  
ATOM   3034  CD1 ILE A 401     -25.078 -10.548 -12.929  1.00 94.36      A    C  
ATOM   3035  N   PRO A 402     -29.671 -13.077  -9.870  1.00 96.97      A    N  
ATOM   3036  CA  PRO A 402     -31.097 -13.088  -9.602  1.00 96.48      A    C  
ATOM   3037  C   PRO A 402     -31.765 -11.802 -10.101  1.00 96.41      A    C  
ATOM   3038  O   PRO A 402     -31.178 -10.721 -10.078  1.00 95.16      A    O  
ATOM   3039  CB  PRO A 402     -31.225 -13.256  -8.082  1.00 95.17      A    C  
ATOM   3040  CG  PRO A 402     -29.933 -12.646  -7.548  1.00 93.66      A    C  
ATOM   3041  CD  PRO A 402     -28.912 -12.997  -8.625  1.00 96.25      A    C  
ATOM   3042  N   GLN A 403     -33.025 -11.913 -10.512  1.00 94.52      A    N  
ATOM   3043  CA  GLN A 403     -33.823 -10.734 -10.827  1.00 93.63      A    C  
ATOM   3044  C   GLN A 403     -34.139  -9.922  -9.570  1.00 94.38      A    C  
ATOM   3045  O   GLN A 403     -34.194 -10.451  -8.458  1.00 91.33      A    O  
ATOM   3046  CB  GLN A 403     -35.114 -11.129 -11.550  1.00 90.19      A    C  
ATOM   3047  CG  GLN A 403     -34.836 -11.687 -12.958  1.00 80.51      A    C  
ATOM   3048  CD  GLN A 403     -36.110 -11.876 -13.788  1.00 72.78      A    C  
ATOM   3049  NE2 GLN A 403     -35.984 -12.198 -15.057  1.00 59.80      A    N  
ATOM   3050  OE1 GLN A 403     -37.225 -11.736 -13.321  1.00 63.62      A    O  
ATOM   3051  N   GLY A 404     -34.391  -8.642  -9.735  1.00 94.33      A    N  
ATOM   3052  CA  GLY A 404     -34.806  -7.746  -8.668  1.00 94.60      A    C  
ATOM   3053  C   GLY A 404     -33.667  -7.034  -7.947  1.00 96.00      A    C  
ATOM   3054  O   GLY A 404     -33.950  -6.260  -7.027  1.00 93.88      A    O  
ATOM   3055  N   LEU A 405     -32.417  -7.229  -8.355  1.00 95.67      A    N  
ATOM   3056  CA  LEU A 405     -31.292  -6.454  -7.801  1.00 95.89      A    C  
ATOM   3057  C   LEU A 405     -31.449  -4.947  -8.029  1.00 96.19      A    C  
ATOM   3058  O   LEU A 405     -31.011  -4.168  -7.194  1.00 93.69      A    O  
ATOM   3059  CB  LEU A 405     -29.950  -6.942  -8.372  1.00 94.20      A    C  
ATOM   3060  CG  LEU A 405     -29.496  -8.333  -7.891  1.00 92.07      A    C  
ATOM   3061  CD1 LEU A 405     -28.103  -8.609  -8.450  1.00 87.32      A    C  
ATOM   3062  CD2 LEU A 405     -29.410  -8.457  -6.372  1.00 86.22      A    C  
ATOM   3063  N   GLY A 406     -32.165  -4.535  -9.055  1.00 96.01      A    N  
ATOM   3064  CA  GLY A 406     -32.507  -3.122  -9.283  1.00 95.77      A    C  
ATOM   3065  C   GLY A 406     -33.324  -2.465  -8.163  1.00 96.42      A    C  
ATOM   3066  O   GLY A 406     -33.424  -1.241  -8.104  1.00 94.77      A    O  
ATOM   3067  N   ARG A 407     -33.879  -3.259  -7.230  1.00 96.43      A    N  
ATOM   3068  CA  ARG A 407     -34.542  -2.753  -6.011  1.00 96.21      A    C  
ATOM   3069  C   ARG A 407     -33.543  -2.243  -4.966  1.00 96.71      A    C  
ATOM   3070  O   ARG A 407     -33.958  -1.553  -4.034  1.00 95.19      A    O  
ATOM   3071  CB  ARG A 407     -35.436  -3.835  -5.399  1.00 94.49      A    C  
ATOM   3072  CG  ARG A 407     -36.550  -4.305  -6.352  1.00 88.58      A    C  
ATOM   3073  CD  ARG A 407     -37.374  -5.434  -5.728  1.00 85.41      A    C  
ATOM   3074  NE  ARG A 407     -38.121  -4.986  -4.535  1.00 77.50      A    N  
ATOM   3075  CZ  ARG A 407     -38.610  -5.756  -3.570  1.00 71.32      A    C  
ATOM   3076  NH1 ARG A 407     -38.489  -7.049  -3.598  1.00 63.68      A    N1+
ATOM   3077  NH2 ARG A 407     -39.226  -5.227  -2.555  1.00 62.46      A    N  
ATOM   3078  N   LEU A 408     -32.273  -2.585  -5.088  1.00 97.30      A    N  
ATOM   3079  CA  LEU A 408     -31.203  -2.181  -4.183  1.00 97.52      A    C  
ATOM   3080  C   LEU A 408     -30.690  -0.774  -4.543  1.00 97.47      A    C  
ATOM   3081  O   LEU A 408     -29.539  -0.573  -4.904  1.00 96.14      A    O  
ATOM   3082  CB  LEU A 408     -30.082  -3.235  -4.176  1.00 97.37      A    C  
ATOM   3083  CG  LEU A 408     -30.522  -4.696  -3.953  1.00 95.80      A    C  
ATOM   3084  CD1 LEU A 408     -29.290  -5.600  -3.874  1.00 93.19      A    C  
ATOM   3085  CD2 LEU A 408     -31.325  -4.887  -2.676  1.00 92.25      A    C  
ATOM   3086  N   ALA A 409     -31.589   0.216  -4.439  1.00 97.45      A    N  
ATOM   3087  CA  ALA A 409     -31.329   1.581  -4.907  1.00 97.00      A    C  
ATOM   3088  C   ALA A 409     -30.156   2.286  -4.201  1.00 97.49      A    C  
ATOM   3089  O   ALA A 409     -29.631   3.267  -4.716  1.00 95.65      A    O  
ATOM   3090  CB  ALA A 409     -32.625   2.386  -4.748  1.00 95.41      A    C  
ATOM   3091  N   ASN A 410     -29.744   1.800  -3.008  1.00 97.85      A    N  
ATOM   3092  CA  ASN A 410     -28.633   2.376  -2.244  1.00 97.85      A    C  
ATOM   3093  C   ASN A 410     -27.291   1.678  -2.510  1.00 97.96      A    C  
ATOM   3094  O   ASN A 410     -26.305   2.016  -1.857  1.00 96.86      A    O  
ATOM   3095  CB  ASN A 410     -28.982   2.330  -0.747  1.00 97.48      A    C  
ATOM   3096  CG  ASN A 410     -30.199   3.160  -0.399  1.00 96.30      A    C  
ATOM   3097  ND2 ASN A 410     -31.159   2.570   0.279  1.00 84.96      A    N  
ATOM   3098  OD1 ASN A 410     -30.318   4.330  -0.700  1.00 86.45      A    O  
ATOM   3099  N   LEU A 411     -27.264   0.672  -3.400  1.00 97.84      A    N  
ATOM   3100  CA  LEU A 411     -26.074  -0.137  -3.631  1.00 97.88      A    C  
ATOM   3101  C   LEU A 411     -24.968   0.719  -4.264  1.00 98.02      A    C  
ATOM   3102  O   LEU A 411     -25.171   1.313  -5.314  1.00 97.27      A    O  
ATOM   3103  CB  LEU A 411     -26.464  -1.345  -4.499  1.00 97.04      A    C  
ATOM   3104  CG  LEU A 411     -25.488  -2.531  -4.414  1.00 93.41      A    C  
ATOM   3105  CD1 LEU A 411     -25.542  -3.222  -3.056  1.00 92.66      A    C  
ATOM   3106  CD2 LEU A 411     -25.886  -3.572  -5.468  1.00 92.12      A    C  
ATOM   3107  N   ILE A 412     -23.818   0.758  -3.589  1.00 98.19      A    N  
ATOM   3108  CA  ILE A 412     -22.604   1.464  -4.030  1.00 97.94      A    C  
ATOM   3109  C   ILE A 412     -21.593   0.468  -4.600  1.00 98.00      A    C  
ATOM   3110  O   ILE A 412     -20.985   0.713  -5.635  1.00 97.18      A    O  
ATOM   3111  CB  ILE A 412     -22.015   2.288  -2.863  1.00 96.81      A    C  
ATOM   3112  CG1 ILE A 412     -22.993   3.414  -2.434  1.00 85.95      A    C  
ATOM   3113  CG2 ILE A 412     -20.647   2.875  -3.230  1.00 84.05      A    C  
ATOM   3114  CD1 ILE A 412     -22.529   4.216  -1.204  1.00 83.81      A    C  
ATOM   3115  N   PHE A 413     -21.436  -0.680  -3.936  1.00 98.02      A    N  
ATOM   3116  CA  PHE A 413     -20.512  -1.734  -4.318  1.00 98.07      A    C  
ATOM   3117  C   PHE A 413     -21.253  -3.043  -4.577  1.00 98.05      A    C  
ATOM   3118  O   PHE A 413     -22.001  -3.519  -3.716  1.00 97.79      A    O  
ATOM   3119  CB  PHE A 413     -19.452  -1.894  -3.222  1.00 97.62      A    C  
ATOM   3120  CG  PHE A 413     -18.449  -2.986  -3.498  1.00 97.49      A    C  
ATOM   3121  CD1 PHE A 413     -18.700  -4.306  -3.084  1.00 96.55      A    C  
ATOM   3122  CD2 PHE A 413     -17.247  -2.686  -4.169  1.00 96.48      A    C  
ATOM   3123  CE1 PHE A 413     -17.762  -5.316  -3.342  1.00 95.70      A    C  
ATOM   3124  CE2 PHE A 413     -16.315  -3.693  -4.429  1.00 95.42      A    C  
ATOM   3125  CZ  PHE A 413     -16.562  -5.013  -4.015  1.00 95.39      A    C  
ATOM   3126  N   LEU A 414     -21.006  -3.634  -5.736  1.00 97.70      A    N  
ATOM   3127  CA  LEU A 414     -21.481  -4.964  -6.086  1.00 97.97      A    C  
ATOM   3128  C   LEU A 414     -20.357  -5.765  -6.745  1.00 97.95      A    C  
ATOM   3129  O   LEU A 414     -19.893  -5.390  -7.824  1.00 97.41      A    O  
ATOM   3130  CB  LEU A 414     -22.702  -4.843  -7.010  1.00 97.81      A    C  
ATOM   3131  CG  LEU A 414     -23.255  -6.186  -7.519  1.00 97.42      A    C  
ATOM   3132  CD1 LEU A 414     -23.722  -7.103  -6.393  1.00 96.14      A    C  
ATOM   3133  CD2 LEU A 414     -24.457  -5.923  -8.425  1.00 95.59      A    C  
ATOM   3134  N   SER A 415     -19.979  -6.881  -6.137  1.00 97.70      A    N  
ATOM   3135  CA  SER A 415     -19.038  -7.815  -6.750  1.00 97.67      A    C  
ATOM   3136  C   SER A 415     -19.550  -9.247  -6.736  1.00 97.90      A    C  
ATOM   3137  O   SER A 415     -19.864  -9.809  -5.681  1.00 97.64      A    O  
ATOM   3138  CB  SER A 415     -17.650  -7.718  -6.122  1.00 96.59      A    C  
ATOM   3139  OG  SER A 415     -16.777  -8.587  -6.815  1.00 89.02      A    O  
ATOM   3140  N   PHE A 416     -19.565  -9.851  -7.923  1.00 97.80      A    N  
ATOM   3141  CA  PHE A 416     -19.653 -11.283  -8.155  1.00 98.07      A    C  
ATOM   3142  C   PHE A 416     -18.333 -11.852  -8.716  1.00 98.14      A    C  
ATOM   3143  O   PHE A 416     -18.301 -12.989  -9.175  1.00 97.14      A    O  
ATOM   3144  CB  PHE A 416     -20.817 -11.571  -9.112  1.00 97.86      A    C  
ATOM   3145  CG  PHE A 416     -22.171 -11.135  -8.611  1.00 97.82      A    C  
ATOM   3146  CD1 PHE A 416     -22.713 -11.704  -7.440  1.00 96.49      A    C  
ATOM   3147  CD2 PHE A 416     -22.935 -10.192  -9.325  1.00 96.33      A    C  
ATOM   3148  CE1 PHE A 416     -23.985 -11.340  -6.984  1.00 95.31      A    C  
ATOM   3149  CE2 PHE A 416     -24.214  -9.827  -8.879  1.00 95.54      A    C  
ATOM   3150  CZ  PHE A 416     -24.741 -10.395  -7.706  1.00 95.93      A    C  
ATOM   3151  N   GLY A 417     -17.277 -11.072  -8.724  1.00 97.62      A    N  
ATOM   3152  CA  GLY A 417     -16.023 -11.375  -9.394  1.00 97.54      A    C  
ATOM   3153  C   GLY A 417     -15.414 -12.714  -8.966  1.00 97.60      A    C  
ATOM   3154  O   GLY A 417     -15.522 -13.129  -7.817  1.00 96.58      A    O  
ATOM   3155  N   LYS A 418     -14.762 -13.392  -9.909  1.00 97.80      A    N  
ATOM   3156  CA  LYS A 418     -14.109 -14.700  -9.710  1.00 97.81      A    C  
ATOM   3157  C   LYS A 418     -15.032 -15.740  -9.051  1.00 97.97      A    C  
ATOM   3158  O   LYS A 418     -14.784 -16.221  -7.949  1.00 96.88      A    O  
ATOM   3159  CB  LYS A 418     -12.754 -14.517  -9.021  1.00 96.77      A    C  
ATOM   3160  CG  LYS A 418     -11.840 -15.739  -9.187  1.00 92.18      A    C  
ATOM   3161  CD  LYS A 418     -10.478 -15.439  -8.551  1.00 82.78      A    C  
ATOM   3162  CE  LYS A 418      -9.514 -16.604  -8.681  1.00 75.13      A    C  
ATOM   3163  NZ  LYS A 418      -8.213 -16.295  -8.013  1.00 64.51      A    N1+
ATOM   3164  N   ASN A 419     -16.083 -16.065  -9.766  1.00 97.82      A    N  
ATOM   3165  CA  ASN A 419     -17.026 -17.133  -9.448  1.00 98.19      A    C  
ATOM   3166  C   ASN A 419     -17.235 -18.024 -10.682  1.00 98.13      A    C  
ATOM   3167  O   ASN A 419     -16.423 -18.030 -11.615  1.00 96.68      A    O  
ATOM   3168  CB  ASN A 419     -18.314 -16.491  -8.882  1.00 98.07      A    C  
ATOM   3169  CG  ASN A 419     -18.225 -16.242  -7.398  1.00 98.06      A    C  
ATOM   3170  ND2 ASN A 419     -18.080 -15.009  -6.976  1.00 95.42      A    N  
ATOM   3171  OD1 ASN A 419     -18.295 -17.167  -6.603  1.00 95.38      A    O  
ATOM   3172  N   GLN A 420     -18.305 -18.791 -10.700  1.00 98.37      A    N  
ATOM   3173  CA  GLN A 420     -18.727 -19.636 -11.821  1.00 98.24      A    C  
ATOM   3174  C   GLN A 420     -20.159 -19.271 -12.267  1.00 98.45      A    C  
ATOM   3175  O   GLN A 420     -20.934 -20.126 -12.687  1.00 97.69      A    O  
ATOM   3176  CB  GLN A 420     -18.580 -21.122 -11.460  1.00 97.46      A    C  
ATOM   3177  CG  GLN A 420     -17.133 -21.509 -11.092  1.00 94.51      A    C  
ATOM   3178  CD  GLN A 420     -16.988 -22.973 -10.679  1.00 89.27      A    C  
ATOM   3179  NE2 GLN A 420     -15.816 -23.383 -10.248  1.00 74.40      A    N  
ATOM   3180  OE1 GLN A 420     -17.905 -23.774 -10.731  1.00 80.46      A    O  
ATOM   3181  N   MET A 421     -20.519 -18.002 -12.119  1.00 98.34      A    N  
ATOM   3182  CA  MET A 421     -21.838 -17.504 -12.491  1.00 98.32      A    C  
ATOM   3183  C   MET A 421     -21.996 -17.425 -14.011  1.00 98.37      A    C  
ATOM   3184  O   MET A 421     -21.027 -17.249 -14.740  1.00 97.64      A    O  
ATOM   3185  CB  MET A 421     -22.129 -16.156 -11.823  1.00 98.26      A    C  
ATOM   3186  CG  MET A 421     -22.165 -16.255 -10.289  1.00 97.50      A    C  
ATOM   3187  SD  MET A 421     -22.689 -14.732  -9.456  1.00 97.02      A    S  
ATOM   3188  CE  MET A 421     -24.438 -14.688  -9.927  1.00 93.17      A    C  
ATOM   3189  N   SER A 422     -23.234 -17.556 -14.476  1.00 98.35      A    N  
ATOM   3190  CA  SER A 422     -23.558 -17.675 -15.898  1.00 98.13      A    C  
ATOM   3191  C   SER A 422     -24.811 -16.880 -16.280  1.00 98.14      A    C  
ATOM   3192  O   SER A 422     -25.463 -16.245 -15.445  1.00 96.13      A    O  
ATOM   3193  CB  SER A 422     -23.693 -19.162 -16.256  1.00 96.76      A    C  
ATOM   3194  OG  SER A 422     -24.768 -19.759 -15.566  1.00 93.26      A    O  
ATOM   3195  N   GLY A 423     -25.167 -16.945 -17.556  1.00 97.67      A    N  
ATOM   3196  CA  GLY A 423     -26.310 -16.212 -18.091  1.00 97.37      A    C  
ATOM   3197  C   GLY A 423     -25.963 -14.772 -18.463  1.00 97.88      A    C  
ATOM   3198  O   GLY A 423     -24.802 -14.365 -18.445  1.00 96.58      A    O  
ATOM   3199  N   ASN A 424     -26.982 -14.012 -18.821  1.00 97.11      A    N  
ATOM   3200  CA  ASN A 424     -26.837 -12.621 -19.228  1.00 96.52      A    C  
ATOM   3201  C   ASN A 424     -26.818 -11.677 -18.014  1.00 97.21      A    C  
ATOM   3202  O   ASN A 424     -27.354 -11.990 -16.954  1.00 95.89      A    O  
ATOM   3203  CB  ASN A 424     -27.932 -12.253 -20.242  1.00 93.62      A    C  
ATOM   3204  CG  ASN A 424     -29.362 -12.412 -19.724  1.00 86.41      A    C  
ATOM   3205  ND2 ASN A 424     -30.307 -11.746 -20.342  1.00 74.17      A    N  
ATOM   3206  OD1 ASN A 424     -29.665 -13.144 -18.809  1.00 72.45      A    O  
ATOM   3207  N   ILE A 425     -26.261 -10.496 -18.214  1.00 97.32      A    N  
ATOM   3208  CA  ILE A 425     -26.371  -9.398 -17.256  1.00 97.26      A    C  
ATOM   3209  C   ILE A 425     -27.816  -8.857 -17.336  1.00 97.24      A    C  
ATOM   3210  O   ILE A 425     -28.240  -8.446 -18.422  1.00 96.31      A    O  
ATOM   3211  CB  ILE A 425     -25.322  -8.314 -17.550  1.00 96.70      A    C  
ATOM   3212  CG1 ILE A 425     -23.887  -8.905 -17.530  1.00 94.78      A    C  
ATOM   3213  CG2 ILE A 425     -25.449  -7.179 -16.520  1.00 95.10      A    C  
ATOM   3214  CD1 ILE A 425     -22.813  -7.956 -18.065  1.00 89.27      A    C  
ATOM   3215  N   PRO A 426     -28.607  -8.894 -16.231  1.00 96.91      A    N  
ATOM   3216  CA  PRO A 426     -29.995  -8.447 -16.251  1.00 96.33      A    C  
ATOM   3217  C   PRO A 426     -30.101  -6.915 -16.353  1.00 96.33      A    C  
ATOM   3218  O   PRO A 426     -29.295  -6.193 -15.771  1.00 94.95      A    O  
ATOM   3219  CB  PRO A 426     -30.613  -8.994 -14.962  1.00 94.97      A    C  
ATOM   3220  CG  PRO A 426     -29.430  -9.049 -14.000  1.00 92.73      A    C  
ATOM   3221  CD  PRO A 426     -28.252  -9.393 -14.909  1.00 95.88      A    C  
ATOM   3222  N   ASP A 427     -31.116  -6.418 -17.058  1.00 95.57      A    N  
ATOM   3223  CA  ASP A 427     -31.312  -4.977 -17.281  1.00 95.12      A    C  
ATOM   3224  C   ASP A 427     -31.618  -4.199 -16.002  1.00 95.96      A    C  
ATOM   3225  O   ASP A 427     -31.264  -3.029 -15.887  1.00 93.66      A    O  
ATOM   3226  CB  ASP A 427     -32.476  -4.746 -18.256  1.00 91.88      A    C  
ATOM   3227  CG  ASP A 427     -32.123  -5.143 -19.680  1.00 84.58      A    C  
ATOM   3228  OD1 ASP A 427     -31.064  -4.716 -20.180  1.00 76.55      A    O  
ATOM   3229  OD2 ASP A 427     -32.865  -5.940 -20.289  1.00 75.88      A    O1-
ATOM   3230  N   ASP A 428     -32.294  -4.837 -15.032  1.00 94.93      A    N  
ATOM   3231  CA  ASP A 428     -32.686  -4.188 -13.783  1.00 94.67      A    C  
ATOM   3232  C   ASP A 428     -31.475  -3.812 -12.917  1.00 96.08      A    C  
ATOM   3233  O   ASP A 428     -31.568  -2.854 -12.151  1.00 94.55      A    O  
ATOM   3234  CB  ASP A 428     -33.699  -5.064 -13.028  1.00 91.46      A    C  
ATOM   3235  CG  ASP A 428     -33.090  -6.313 -12.403  1.00 88.68      A    C  
ATOM   3236  OD1 ASP A 428     -32.319  -7.009 -13.099  1.00 80.25      A    O  
ATOM   3237  OD2 ASP A 428     -33.416  -6.589 -11.228  1.00 81.08      A    O1-
ATOM   3238  N   LEU A 429     -30.331  -4.471 -13.106  1.00 96.22      A    N  
ATOM   3239  CA  LEU A 429     -29.070  -4.107 -12.460  1.00 96.69      A    C  
ATOM   3240  C   LEU A 429     -28.671  -2.654 -12.750  1.00 97.00      A    C  
ATOM   3241  O   LEU A 429     -28.139  -1.968 -11.878  1.00 95.84      A    O  
ATOM   3242  CB  LEU A 429     -27.988  -5.087 -12.945  1.00 95.17      A    C  
ATOM   3243  CG  LEU A 429     -26.709  -5.049 -12.089  1.00 91.63      A    C  
ATOM   3244  CD1 LEU A 429     -26.954  -5.709 -10.744  1.00 87.32      A    C  
ATOM   3245  CD2 LEU A 429     -25.589  -5.816 -12.797  1.00 86.98      A    C  
ATOM   3246  N   PHE A 430     -29.000  -2.159 -13.935  1.00 97.29      A    N  
ATOM   3247  CA  PHE A 430     -28.709  -0.783 -14.346  1.00 97.15      A    C  
ATOM   3248  C   PHE A 430     -29.649   0.268 -13.735  1.00 97.19      A    C  
ATOM   3249  O   PHE A 430     -29.551   1.453 -14.052  1.00 95.86      A    O  
ATOM   3250  CB  PHE A 430     -28.695  -0.710 -15.878  1.00 96.59      A    C  
ATOM   3251  CG  PHE A 430     -27.853  -1.760 -16.568  1.00 96.42      A    C  
ATOM   3252  CD1 PHE A 430     -26.524  -2.008 -16.164  1.00 94.41      A    C  
ATOM   3253  CD2 PHE A 430     -28.394  -2.504 -17.633  1.00 94.24      A    C  
ATOM   3254  CE1 PHE A 430     -25.749  -2.980 -16.813  1.00 92.92      A    C  
ATOM   3255  CE2 PHE A 430     -27.618  -3.469 -18.287  1.00 93.03      A    C  
ATOM   3256  CZ  PHE A 430     -26.304  -3.707 -17.882  1.00 93.64      A    C  
ATOM   3257  N   ASN A 431     -30.570  -0.140 -12.851  1.00 97.39      A    N  
ATOM   3258  CA  ASN A 431     -31.340   0.774 -12.007  1.00 97.13      A    C  
ATOM   3259  C   ASN A 431     -30.633   1.076 -10.677  1.00 97.37      A    C  
ATOM   3260  O   ASN A 431     -31.064   1.982  -9.963  1.00 96.00      A    O  
ATOM   3261  CB  ASN A 431     -32.754   0.219 -11.798  1.00 96.22      A    C  
ATOM   3262  CG  ASN A 431     -33.525   0.003 -13.093  1.00 93.89      A    C  
ATOM   3263  ND2 ASN A 431     -34.333  -1.030 -13.136  1.00 84.11      A    N  
ATOM   3264  OD1 ASN A 431     -33.441   0.751 -14.051  1.00 86.59      A    O  
ATOM   3265  N   CYS A 432     -29.540   0.388 -10.355  1.00 97.49      A    N  
ATOM   3266  CA  CYS A 432     -28.698   0.665  -9.189  1.00 97.53      A    C  
ATOM   3267  C   CYS A 432     -27.806   1.896  -9.439  1.00 97.78      A    C  
ATOM   3268  O   CYS A 432     -26.580   1.801  -9.465  1.00 96.95      A    O  
ATOM   3269  CB  CYS A 432     -27.876  -0.585  -8.843  1.00 97.23      A    C  
ATOM   3270  SG  CYS A 432     -28.932  -2.017  -8.489  1.00 96.22      A    S  
ATOM   3271  N   SER A 433     -28.414   3.066  -9.623  1.00 97.30      A    N  
ATOM   3272  CA  SER A 433     -27.735   4.283 -10.087  1.00 97.03      A    C  
ATOM   3273  C   SER A 433     -26.669   4.844  -9.133  1.00 97.40      A    C  
ATOM   3274  O   SER A 433     -25.918   5.729  -9.523  1.00 96.10      A    O  
ATOM   3275  CB  SER A 433     -28.768   5.374 -10.366  1.00 95.08      A    C  
ATOM   3276  OG  SER A 433     -29.507   5.665  -9.200  1.00 86.85      A    O  
ATOM   3277  N   ASN A 434     -26.592   4.343  -7.884  1.00 97.72      A    N  
ATOM   3278  CA  ASN A 434     -25.567   4.737  -6.923  1.00 97.74      A    C  
ATOM   3279  C   ASN A 434     -24.306   3.859  -6.987  1.00 97.97      A    C  
ATOM   3280  O   ASN A 434     -23.384   4.091  -6.206  1.00 97.16      A    O  
ATOM   3281  CB  ASN A 434     -26.183   4.763  -5.513  1.00 97.53      A    C  
ATOM   3282  CG  ASN A 434     -27.184   5.885  -5.334  1.00 96.34      A    C  
ATOM   3283  ND2 ASN A 434     -28.391   5.571  -4.912  1.00 86.36      A    N  
ATOM   3284  OD1 ASN A 434     -26.918   7.042  -5.569  1.00 87.47      A    O  
ATOM   3285  N   LEU A 435     -24.254   2.863  -7.873  1.00 98.00      A    N  
ATOM   3286  CA  LEU A 435     -23.081   2.002  -8.017  1.00 98.16      A    C  
ATOM   3287  C   LEU A 435     -21.840   2.829  -8.387  1.00 98.12      A    C  
ATOM   3288  O   LEU A 435     -21.835   3.560  -9.372  1.00 97.57      A    O  
ATOM   3289  CB  LEU A 435     -23.314   0.896  -9.060  1.00 97.89      A    C  
ATOM   3290  CG  LEU A 435     -24.093  -0.332  -8.526  1.00 96.39      A    C  
ATOM   3291  CD1 LEU A 435     -24.436  -1.269  -9.684  1.00 96.02      A    C  
ATOM   3292  CD2 LEU A 435     -23.281  -1.121  -7.511  1.00 95.73      A    C  
ATOM   3293  N   ILE A 436     -20.794   2.646  -7.585  1.00 98.06      A    N  
ATOM   3294  CA  ILE A 436     -19.450   3.166  -7.826  1.00 97.88      A    C  
ATOM   3295  C   ILE A 436     -18.565   2.057  -8.402  1.00 97.98      A    C  
ATOM   3296  O   ILE A 436     -17.812   2.280  -9.340  1.00 97.17      A    O  
ATOM   3297  CB  ILE A 436     -18.873   3.767  -6.526  1.00 96.93      A    C  
ATOM   3298  CG1 ILE A 436     -19.723   4.990  -6.076  1.00 90.99      A    C  
ATOM   3299  CG2 ILE A 436     -17.403   4.164  -6.696  1.00 89.20      A    C  
ATOM   3300  CD1 ILE A 436     -19.286   5.603  -4.739  1.00 85.72      A    C  
ATOM   3301  N   ILE A 437     -18.692   0.835  -7.867  1.00 97.89      A    N  
ATOM   3302  CA  ILE A 437     -17.936  -0.335  -8.319  1.00 97.85      A    C  
ATOM   3303  C   ILE A 437     -18.909  -1.444  -8.704  1.00 97.83      A    C  
ATOM   3304  O   ILE A 437     -19.706  -1.897  -7.881  1.00 97.51      A    O  
ATOM   3305  CB  ILE A 437     -16.902  -0.786  -7.264  1.00 97.53      A    C  
ATOM   3306  CG1 ILE A 437     -15.909   0.361  -6.946  1.00 96.70      A    C  
ATOM   3307  CG2 ILE A 437     -16.171  -2.053  -7.747  1.00 97.04      A    C  
ATOM   3308  CD1 ILE A 437     -14.859   0.038  -5.875  1.00 93.99      A    C  
ATOM   3309  N   LEU A 438     -18.809  -1.901  -9.951  1.00 97.82      A    N  
ATOM   3310  CA  LEU A 438     -19.494  -3.084 -10.458  1.00 97.93      A    C  
ATOM   3311  C   LEU A 438     -18.461  -4.079 -10.986  1.00 97.92      A    C  
ATOM   3312  O   LEU A 438     -17.858  -3.850 -12.041  1.00 97.58      A    O  
ATOM   3313  CB  LEU A 438     -20.521  -2.667 -11.518  1.00 97.93      A    C  
ATOM   3314  CG  LEU A 438     -21.260  -3.846 -12.181  1.00 97.73      A    C  
ATOM   3315  CD1 LEU A 438     -21.993  -4.720 -11.174  1.00 97.26      A    C  
ATOM   3316  CD2 LEU A 438     -22.286  -3.299 -13.178  1.00 97.03      A    C  
ATOM   3317  N   ASP A 439     -18.292  -5.186 -10.277  1.00 98.09      A    N  
ATOM   3318  CA  ASP A 439     -17.379  -6.251 -10.666  1.00 98.01      A    C  
ATOM   3319  C   ASP A 439     -18.141  -7.537 -11.008  1.00 98.16      A    C  
ATOM   3320  O   ASP A 439     -18.714  -8.208 -10.150  1.00 97.75      A    O  
ATOM   3321  CB  ASP A 439     -16.310  -6.473  -9.585  1.00 97.62      A    C  
ATOM   3322  CG  ASP A 439     -15.279  -7.523 -10.011  1.00 96.72      A    C  
ATOM   3323  OD1 ASP A 439     -15.196  -7.841 -11.223  1.00 93.70      A    O  
ATOM   3324  OD2 ASP A 439     -14.568  -8.020  -9.129  1.00 92.40      A    O1-
ATOM   3325  N   LEU A 440     -18.121  -7.875 -12.295  1.00 98.15      A    N  
ATOM   3326  CA  LEU A 440     -18.675  -9.100 -12.867  1.00 98.13      A    C  
ATOM   3327  C   LEU A 440     -17.568  -9.995 -13.456  1.00 98.25      A    C  
ATOM   3328  O   LEU A 440     -17.867 -10.992 -14.114  1.00 97.34      A    O  
ATOM   3329  CB  LEU A 440     -19.725  -8.720 -13.936  1.00 97.90      A    C  
ATOM   3330  CG  LEU A 440     -20.852  -7.782 -13.458  1.00 97.47      A    C  
ATOM   3331  CD1 LEU A 440     -21.790  -7.478 -14.620  1.00 96.51      A    C  
ATOM   3332  CD2 LEU A 440     -21.683  -8.394 -12.329  1.00 95.96      A    C  
ATOM   3333  N   ALA A 441     -16.308  -9.633 -13.253  1.00 98.03      A    N  
ATOM   3334  CA  ALA A 441     -15.172 -10.242 -13.925  1.00 98.04      A    C  
ATOM   3335  C   ALA A 441     -14.959 -11.710 -13.542  1.00 98.17      A    C  
ATOM   3336  O   ALA A 441     -15.400 -12.174 -12.497  1.00 97.51      A    O  
ATOM   3337  CB  ALA A 441     -13.925  -9.414 -13.625  1.00 97.10      A    C  
ATOM   3338  N   LYS A 442     -14.242 -12.444 -14.378  1.00 98.25      A    N  
ATOM   3339  CA  LYS A 442     -13.823 -13.828 -14.106  1.00 98.24      A    C  
ATOM   3340  C   LYS A 442     -14.996 -14.746 -13.735  1.00 98.31      A    C  
ATOM   3341  O   LYS A 442     -14.987 -15.420 -12.708  1.00 97.53      A    O  
ATOM   3342  CB  LYS A 442     -12.684 -13.854 -13.068  1.00 97.78      A    C  
ATOM   3343  CG  LYS A 442     -11.446 -13.038 -13.470  1.00 96.56      A    C  
ATOM   3344  CD  LYS A 442     -10.405 -13.029 -12.332  1.00 94.45      A    C  
ATOM   3345  CE  LYS A 442      -9.300 -12.011 -12.612  1.00 89.05      A    C  
ATOM   3346  NZ  LYS A 442      -8.660 -11.528 -11.359  1.00 81.01      A    N1+
ATOM   3347  N   ASN A 443     -16.017 -14.753 -14.588  1.00 98.08      A    N  
ATOM   3348  CA  ASN A 443     -17.196 -15.615 -14.508  1.00 98.25      A    C  
ATOM   3349  C   ASN A 443     -17.452 -16.280 -15.866  1.00 98.29      A    C  
ATOM   3350  O   ASN A 443     -16.555 -16.339 -16.723  1.00 96.64      A    O  
ATOM   3351  CB  ASN A 443     -18.384 -14.769 -13.992  1.00 98.12      A    C  
ATOM   3352  CG  ASN A 443     -18.429 -14.702 -12.487  1.00 98.11      A    C  
ATOM   3353  ND2 ASN A 443     -18.035 -13.595 -11.893  1.00 95.30      A    N  
ATOM   3354  OD1 ASN A 443     -18.843 -15.649 -11.834  1.00 95.20      A    O  
ATOM   3355  N   ASN A 444     -18.649 -16.771 -16.081  1.00 98.34      A    N  
ATOM   3356  CA  ASN A 444     -19.115 -17.319 -17.356  1.00 98.22      A    C  
ATOM   3357  C   ASN A 444     -20.362 -16.569 -17.856  1.00 98.34      A    C  
ATOM   3358  O   ASN A 444     -21.286 -17.166 -18.412  1.00 97.30      A    O  
ATOM   3359  CB  ASN A 444     -19.292 -18.839 -17.200  1.00 97.50      A    C  
ATOM   3360  CG  ASN A 444     -19.154 -19.596 -18.510  1.00 93.03      A    C  
ATOM   3361  ND2 ASN A 444     -19.599 -20.830 -18.551  1.00 79.95      A    N  
ATOM   3362  OD1 ASN A 444     -18.614 -19.129 -19.492  1.00 83.61      A    O  
ATOM   3363  N   PHE A 445     -20.420 -15.255 -17.590  1.00 98.39      A    N  
ATOM   3364  CA  PHE A 445     -21.492 -14.407 -18.104  1.00 98.40      A    C  
ATOM   3365  C   PHE A 445     -21.440 -14.341 -19.626  1.00 98.32      A    C  
ATOM   3366  O   PHE A 445     -20.364 -14.261 -20.231  1.00 97.74      A    O  
ATOM   3367  CB  PHE A 445     -21.449 -13.003 -17.486  1.00 98.34      A    C  
ATOM   3368  CG  PHE A 445     -21.758 -12.962 -16.000  1.00 98.46      A    C  
ATOM   3369  CD1 PHE A 445     -22.977 -13.459 -15.519  1.00 98.13      A    C  
ATOM   3370  CD2 PHE A 445     -20.820 -12.423 -15.102  1.00 98.02      A    C  
ATOM   3371  CE1 PHE A 445     -23.260 -13.443 -14.142  1.00 97.80      A    C  
ATOM   3372  CE2 PHE A 445     -21.098 -12.398 -13.720  1.00 97.79      A    C  
ATOM   3373  CZ  PHE A 445     -22.316 -12.912 -13.235  1.00 97.93      A    C  
ATOM   3374  N   SER A 446     -22.611 -14.374 -20.248  1.00 98.36      A    N  
ATOM   3375  CA  SER A 446     -22.781 -14.450 -21.692  1.00 98.11      A    C  
ATOM   3376  C   SER A 446     -23.817 -13.441 -22.192  1.00 98.00      A    C  
ATOM   3377  O   SER A 446     -24.438 -12.710 -21.410  1.00 95.65      A    O  
ATOM   3378  CB  SER A 446     -23.147 -15.899 -22.083  1.00 96.69      A    C  
ATOM   3379  OG  SER A 446     -24.364 -16.296 -21.491  1.00 92.51      A    O  
ATOM   3380  N   GLY A 447     -24.007 -13.405 -23.501  1.00 97.70      A    N  
ATOM   3381  CA  GLY A 447     -24.880 -12.427 -24.126  1.00 97.69      A    C  
ATOM   3382  C   GLY A 447     -24.172 -11.088 -24.360  1.00 98.16      A    C  
ATOM   3383  O   GLY A 447     -22.949 -10.995 -24.316  1.00 97.24      A    O  
ATOM   3384  N   VAL A 448     -24.969 -10.069 -24.642  1.00 97.93      A    N  
ATOM   3385  CA  VAL A 448     -24.473  -8.734 -24.987  1.00 97.89      A    C  
ATOM   3386  C   VAL A 448     -24.365  -7.850 -23.754  1.00 97.96      A    C  
ATOM   3387  O   VAL A 448     -25.176  -7.945 -22.824  1.00 96.83      A    O  
ATOM   3388  CB  VAL A 448     -25.327  -8.068 -26.083  1.00 96.52      A    C  
ATOM   3389  CG1 VAL A 448     -25.295  -8.893 -27.375  1.00 89.67      A    C  
ATOM   3390  CG2 VAL A 448     -26.796  -7.872 -25.675  1.00 89.14      A    C  
ATOM   3391  N   LEU A 449     -23.392  -6.939 -23.756  1.00 97.63      A    N  
ATOM   3392  CA  LEU A 449     -23.393  -5.810 -22.842  1.00 97.46      A    C  
ATOM   3393  C   LEU A 449     -24.427  -4.793 -23.334  1.00 97.41      A    C  
ATOM   3394  O   LEU A 449     -24.302  -4.241 -24.425  1.00 96.18      A    O  
ATOM   3395  CB  LEU A 449     -21.968  -5.244 -22.749  1.00 95.97      A    C  
ATOM   3396  CG  LEU A 449     -21.824  -4.160 -21.666  1.00 88.41      A    C  
ATOM   3397  CD1 LEU A 449     -22.104  -4.702 -20.262  1.00 86.68      A    C  
ATOM   3398  CD2 LEU A 449     -20.396  -3.632 -21.690  1.00 86.72      A    C  
ATOM   3399  N   LYS A 450     -25.478  -4.580 -22.552  1.00 97.22      A    N  
ATOM   3400  CA  LYS A 450     -26.631  -3.798 -23.013  1.00 96.80      A    C  
ATOM   3401  C   LYS A 450     -26.426  -2.289 -22.821  1.00 97.40      A    C  
ATOM   3402  O   LYS A 450     -25.779  -1.894 -21.854  1.00 96.69      A    O  
ATOM   3403  CB  LYS A 450     -27.901  -4.272 -22.292  1.00 94.81      A    C  
ATOM   3404  CG  LYS A 450     -28.230  -5.756 -22.568  1.00 90.94      A    C  
ATOM   3405  CD  LYS A 450     -29.529  -6.084 -21.830  1.00 84.41      A    C  
ATOM   3406  CE  LYS A 450     -29.936  -7.546 -21.859  1.00 76.62      A    C  
ATOM   3407  NZ  LYS A 450     -31.118  -7.732 -21.003  1.00 67.47      A    N1+
ATOM   3408  N   PRO A 451     -27.091  -1.449 -23.638  1.00 97.35      A    N  
ATOM   3409  CA  PRO A 451     -27.027   0.012 -23.534  1.00 97.17      A    C  
ATOM   3410  C   PRO A 451     -27.392   0.583 -22.158  1.00 97.43      A    C  
ATOM   3411  O   PRO A 451     -26.923   1.648 -21.766  1.00 96.30      A    O  
ATOM   3412  CB  PRO A 451     -28.004   0.529 -24.591  1.00 95.87      A    C  
ATOM   3413  CG  PRO A 451     -28.020  -0.572 -25.642  1.00 92.73      A    C  
ATOM   3414  CD  PRO A 451     -27.864  -1.839 -24.812  1.00 96.15      A    C  
ATOM   3415  N   GLY A 452     -28.213  -0.148 -21.389  1.00 97.07      A    N  
ATOM   3416  CA  GLY A 452     -28.613   0.242 -20.039  1.00 96.88      A    C  
ATOM   3417  C   GLY A 452     -27.445   0.505 -19.080  1.00 97.41      A    C  
ATOM   3418  O   GLY A 452     -27.636   1.246 -18.114  1.00 96.46      A    O  
ATOM   3419  N   ILE A 453     -26.257   0.000 -19.365  1.00 97.42      A    N  
ATOM   3420  CA  ILE A 453     -25.033   0.291 -18.603  1.00 97.62      A    C  
ATOM   3421  C   ILE A 453     -24.782   1.801 -18.467  1.00 97.99      A    C  
ATOM   3422  O   ILE A 453     -24.330   2.255 -17.424  1.00 97.40      A    O  
ATOM   3423  CB  ILE A 453     -23.830  -0.436 -19.235  1.00 96.61      A    C  
ATOM   3424  CG1 ILE A 453     -22.555  -0.411 -18.364  1.00 91.71      A    C  
ATOM   3425  CG2 ILE A 453     -23.470   0.124 -20.629  1.00 89.86      A    C  
ATOM   3426  CD1 ILE A 453     -22.687  -1.189 -17.059  1.00 85.16      A    C  
ATOM   3427  N   GLY A 454     -25.172   2.584 -19.459  1.00 97.62      A    N  
ATOM   3428  CA  GLY A 454     -25.027   4.040 -19.470  1.00 97.66      A    C  
ATOM   3429  C   GLY A 454     -25.847   4.777 -18.403  1.00 97.97      A    C  
ATOM   3430  O   GLY A 454     -25.646   5.967 -18.195  1.00 96.89      A    O  
ATOM   3431  N   LYS A 455     -26.747   4.078 -17.687  1.00 97.88      A    N  
ATOM   3432  CA  LYS A 455     -27.496   4.643 -16.552  1.00 97.76      A    C  
ATOM   3433  C   LYS A 455     -26.671   4.702 -15.263  1.00 97.88      A    C  
ATOM   3434  O   LYS A 455     -27.056   5.415 -14.334  1.00 96.75      A    O  
ATOM   3435  CB  LYS A 455     -28.775   3.828 -16.296  1.00 96.81      A    C  
ATOM   3436  CG  LYS A 455     -29.755   3.826 -17.474  1.00 93.79      A    C  
ATOM   3437  CD  LYS A 455     -30.969   2.979 -17.073  1.00 90.61      A    C  
ATOM   3438  CE  LYS A 455     -32.017   2.899 -18.172  1.00 80.88      A    C  
ATOM   3439  NZ  LYS A 455     -33.145   2.035 -17.733  1.00 74.28      A    N1+
ATOM   3440  N   LEU A 456     -25.576   3.964 -15.178  1.00 98.01      A    N  
ATOM   3441  CA  LEU A 456     -24.720   3.897 -13.994  1.00 98.16      A    C  
ATOM   3442  C   LEU A 456     -23.716   5.070 -13.959  1.00 98.02      A    C  
ATOM   3443  O   LEU A 456     -22.515   4.879 -13.858  1.00 97.02      A    O  
ATOM   3444  CB  LEU A 456     -24.026   2.522 -13.922  1.00 97.87      A    C  
ATOM   3445  CG  LEU A 456     -24.958   1.298 -13.889  1.00 97.14      A    C  
ATOM   3446  CD1 LEU A 456     -24.125   0.029 -13.728  1.00 96.19      A    C  
ATOM   3447  CD2 LEU A 456     -25.958   1.356 -12.742  1.00 95.86      A    C  
ATOM   3448  N   TYR A 457     -24.243   6.301 -14.038  1.00 97.78      A    N  
ATOM   3449  CA  TYR A 457     -23.443   7.520 -14.234  1.00 97.32      A    C  
ATOM   3450  C   TYR A 457     -22.449   7.830 -13.097  1.00 97.63      A    C  
ATOM   3451  O   TYR A 457     -21.556   8.645 -13.292  1.00 96.16      A    O  
ATOM   3452  CB  TYR A 457     -24.394   8.703 -14.462  1.00 95.60      A    C  
ATOM   3453  CG  TYR A 457     -25.315   9.000 -13.295  1.00 88.58      A    C  
ATOM   3454  CD1 TYR A 457     -26.592   8.404 -13.222  1.00 78.13      A    C  
ATOM   3455  CD2 TYR A 457     -24.897   9.858 -12.260  1.00 79.90      A    C  
ATOM   3456  CE1 TYR A 457     -27.436   8.649 -12.131  1.00 69.17      A    C  
ATOM   3457  CE2 TYR A 457     -25.737  10.105 -11.157  1.00 70.30      A    C  
ATOM   3458  CZ  TYR A 457     -26.999   9.497 -11.097  1.00 68.47      A    C  
ATOM   3459  OH  TYR A 457     -27.811   9.717 -10.010  1.00 62.47      A    O  
ATOM   3460  N   ASN A 458     -22.583   7.184 -11.923  1.00 97.96      A    N  
ATOM   3461  CA  ASN A 458     -21.658   7.323 -10.797  1.00 97.86      A    C  
ATOM   3462  C   ASN A 458     -20.527   6.279 -10.801  1.00 98.08      A    C  
ATOM   3463  O   ASN A 458     -19.724   6.245  -9.872  1.00 97.09      A    O  
ATOM   3464  CB  ASN A 458     -22.455   7.247  -9.480  1.00 97.49      A    C  
ATOM   3465  CG  ASN A 458     -23.355   8.442  -9.255  1.00 96.34      A    C  
ATOM   3466  ND2 ASN A 458     -24.591   8.203  -8.853  1.00 86.67      A    N  
ATOM   3467  OD1 ASN A 458     -22.984   9.590  -9.408  1.00 87.89      A    O  
ATOM   3468  N   LEU A 459     -20.489   5.385 -11.804  1.00 98.07      A    N  
ATOM   3469  CA  LEU A 459     -19.562   4.264 -11.823  1.00 98.18      A    C  
ATOM   3470  C   LEU A 459     -18.114   4.758 -11.998  1.00 98.13      A    C  
ATOM   3471  O   LEU A 459     -17.817   5.502 -12.929  1.00 97.45      A    O  
ATOM   3472  CB  LEU A 459     -19.998   3.282 -12.921  1.00 97.64      A    C  
ATOM   3473  CG  LEU A 459     -19.545   1.838 -12.695  1.00 94.16      A    C  
ATOM   3474  CD1 LEU A 459     -20.284   1.173 -11.527  1.00 92.73      A    C  
ATOM   3475  CD2 LEU A 459     -19.860   1.000 -13.943  1.00 92.32      A    C  
ATOM   3476  N   HIS A 460     -17.226   4.311 -11.110  1.00 98.02      A    N  
ATOM   3477  CA  HIS A 460     -15.784   4.570 -11.184  1.00 97.95      A    C  
ATOM   3478  C   HIS A 460     -15.040   3.374 -11.792  1.00 97.95      A    C  
ATOM   3479  O   HIS A 460     -14.130   3.555 -12.597  1.00 97.34      A    O  
ATOM   3480  CB  HIS A 460     -15.227   4.853  -9.781  1.00 97.46      A    C  
ATOM   3481  CG  HIS A 460     -15.718   6.101  -9.096  1.00 96.61      A    C  
ATOM   3482  CD2 HIS A 460     -16.688   6.982  -9.491  1.00 88.33      A    C  
ATOM   3483  ND1 HIS A 460     -15.214   6.571  -7.887  1.00 87.60      A    N  
ATOM   3484  CE1 HIS A 460     -15.873   7.697  -7.568  1.00 89.79      A    C  
ATOM   3485  NE2 HIS A 460     -16.773   7.978  -8.516  1.00 91.35      A    N  
ATOM   3486  N   ILE A 461     -15.429   2.158 -11.411  1.00 97.90      A    N  
ATOM   3487  CA  ILE A 461     -14.812   0.908 -11.852  1.00 97.83      A    C  
ATOM   3488  C   ILE A 461     -15.895  -0.001 -12.426  1.00 97.99      A    C  
ATOM   3489  O   ILE A 461     -16.830  -0.381 -11.718  1.00 97.62      A    O  
ATOM   3490  CB  ILE A 461     -14.035   0.218 -10.708  1.00 97.44      A    C  
ATOM   3491  CG1 ILE A 461     -12.922   1.138 -10.145  1.00 96.69      A    C  
ATOM   3492  CG2 ILE A 461     -13.454  -1.125 -11.188  1.00 96.91      A    C  
ATOM   3493  CD1 ILE A 461     -12.173   0.570  -8.934  1.00 94.85      A    C  
ATOM   3494  N   PHE A 462     -15.726  -0.397 -13.680  1.00 98.00      A    N  
ATOM   3495  CA  PHE A 462     -16.532  -1.437 -14.300  1.00 98.16      A    C  
ATOM   3496  C   PHE A 462     -15.638  -2.579 -14.790  1.00 98.02      A    C  
ATOM   3497  O   PHE A 462     -14.823  -2.399 -15.699  1.00 97.73      A    O  
ATOM   3498  CB  PHE A 462     -17.400  -0.855 -15.423  1.00 98.10      A    C  
ATOM   3499  CG  PHE A 462     -18.287  -1.884 -16.109  1.00 98.23      A    C  
ATOM   3500  CD1 PHE A 462     -18.348  -1.935 -17.515  1.00 97.49      A    C  
ATOM   3501  CD2 PHE A 462     -19.031  -2.804 -15.354  1.00 97.48      A    C  
ATOM   3502  CE1 PHE A 462     -19.144  -2.903 -18.151  1.00 97.02      A    C  
ATOM   3503  CE2 PHE A 462     -19.818  -3.778 -15.986  1.00 96.96      A    C  
ATOM   3504  CZ  PHE A 462     -19.878  -3.832 -17.386  1.00 97.24      A    C  
ATOM   3505  N   GLN A 463     -15.813  -3.748 -14.199  1.00 98.07      A    N  
ATOM   3506  CA  GLN A 463     -15.100  -4.965 -14.564  1.00 97.70      A    C  
ATOM   3507  C   GLN A 463     -16.075  -6.015 -15.076  1.00 98.04      A    C  
ATOM   3508  O   GLN A 463     -16.951  -6.484 -14.349  1.00 97.61      A    O  
ATOM   3509  CB  GLN A 463     -14.269  -5.490 -13.390  1.00 96.32      A    C  
ATOM   3510  CG  GLN A 463     -13.230  -4.478 -12.883  1.00 92.54      A    C  
ATOM   3511  CD  GLN A 463     -12.204  -5.099 -11.935  1.00 93.95      A    C  
ATOM   3512  NE2 GLN A 463     -11.245  -4.338 -11.468  1.00 86.31      A    N  
ATOM   3513  OE1 GLN A 463     -12.205  -6.268 -11.628  1.00 87.30      A    O  
ATOM   3514  N   ALA A 464     -15.898  -6.403 -16.341  1.00 97.90      A    N  
ATOM   3515  CA  ALA A 464     -16.607  -7.528 -16.950  1.00 98.10      A    C  
ATOM   3516  C   ALA A 464     -15.650  -8.425 -17.759  1.00 98.23      A    C  
ATOM   3517  O   ALA A 464     -16.080  -9.223 -18.584  1.00 97.68      A    O  
ATOM   3518  CB  ALA A 464     -17.780  -6.980 -17.775  1.00 97.82      A    C  
ATOM   3519  N   HIS A 465     -14.355  -8.291 -17.511  1.00 98.20      A    N  
ATOM   3520  CA  HIS A 465     -13.316  -9.048 -18.204  1.00 98.24      A    C  
ATOM   3521  C   HIS A 465     -13.357 -10.536 -17.863  1.00 98.49      A    C  
ATOM   3522  O   HIS A 465     -13.861 -10.941 -16.817  1.00 98.07      A    O  
ATOM   3523  CB  HIS A 465     -11.943  -8.438 -17.906  1.00 97.74      A    C  
ATOM   3524  CG  HIS A 465     -11.519  -8.488 -16.462  1.00 97.61      A    C  
ATOM   3525  CD2 HIS A 465     -10.734  -9.430 -15.861  1.00 92.17      A    C  
ATOM   3526  ND1 HIS A 465     -11.803  -7.537 -15.496  1.00 93.24      A    N  
ATOM   3527  CE1 HIS A 465     -11.195  -7.895 -14.359  1.00 92.85      A    C  
ATOM   3528  NE2 HIS A 465     -10.533  -9.054 -14.533  1.00 94.13      A    N  
ATOM   3529  N   LYS A 466     -12.794 -11.352 -18.750  1.00 98.27      A    N  
ATOM   3530  CA  LYS A 466     -12.719 -12.803 -18.566  1.00 98.31      A    C  
ATOM   3531  C   LYS A 466     -14.103 -13.444 -18.348  1.00 98.44      A    C  
ATOM   3532  O   LYS A 466     -14.359 -14.084 -17.327  1.00 97.50      A    O  
ATOM   3533  CB  LYS A 466     -11.650 -13.127 -17.503  1.00 97.65      A    C  
ATOM   3534  CG  LYS A 466     -11.120 -14.556 -17.632  1.00 90.43      A    C  
ATOM   3535  CD  LYS A 466      -9.974 -14.786 -16.631  1.00 86.43      A    C  
ATOM   3536  CE  LYS A 466      -9.340 -16.149 -16.881  1.00 75.81      A    C  
ATOM   3537  NZ  LYS A 466      -8.133 -16.353 -16.045  1.00 65.45      A    N1+
ATOM   3538  N   ASN A 467     -14.973 -13.222 -19.312  1.00 98.23      A    N  
ATOM   3539  CA  ASN A 467     -16.320 -13.785 -19.416  1.00 98.36      A    C  
ATOM   3540  C   ASN A 467     -16.541 -14.340 -20.839  1.00 98.20      A    C  
ATOM   3541  O   ASN A 467     -15.580 -14.607 -21.569  1.00 96.50      A    O  
ATOM   3542  CB  ASN A 467     -17.333 -12.694 -18.995  1.00 98.22      A    C  
ATOM   3543  CG  ASN A 467     -17.563 -12.646 -17.503  1.00 98.27      A    C  
ATOM   3544  ND2 ASN A 467     -17.101 -11.613 -16.825  1.00 95.88      A    N  
ATOM   3545  OD1 ASN A 467     -18.183 -13.527 -16.928  1.00 95.95      A    O  
ATOM   3546  N   SER A 468     -17.781 -14.509 -21.235  1.00 98.47      A    N  
ATOM   3547  CA  SER A 468     -18.182 -14.937 -22.580  1.00 98.22      A    C  
ATOM   3548  C   SER A 468     -19.125 -13.923 -23.239  1.00 98.38      A    C  
ATOM   3549  O   SER A 468     -20.097 -14.290 -23.898  1.00 96.92      A    O  
ATOM   3550  CB  SER A 468     -18.795 -16.347 -22.537  1.00 97.33      A    C  
ATOM   3551  OG  SER A 468     -17.881 -17.272 -21.969  1.00 91.06      A    O  
ATOM   3552  N   LEU A 469     -18.872 -12.631 -22.997  1.00 98.46      A    N  
ATOM   3553  CA  LEU A 469     -19.673 -11.539 -23.563  1.00 98.55      A    C  
ATOM   3554  C   LEU A 469     -19.410 -11.405 -25.067  1.00 98.52      A    C  
ATOM   3555  O   LEU A 469     -18.267 -11.521 -25.519  1.00 98.01      A    O  
ATOM   3556  CB  LEU A 469     -19.397 -10.218 -22.827  1.00 98.32      A    C  
ATOM   3557  CG  LEU A 469     -19.738 -10.227 -21.323  1.00 97.72      A    C  
ATOM   3558  CD1 LEU A 469     -19.324  -8.893 -20.699  1.00 96.95      A    C  
ATOM   3559  CD2 LEU A 469     -21.228 -10.426 -21.062  1.00 96.45      A    C  
ATOM   3560  N   VAL A 470     -20.472 -11.138 -25.820  1.00 98.54      A    N  
ATOM   3561  CA  VAL A 470     -20.460 -11.021 -27.282  1.00 98.55      A    C  
ATOM   3562  C   VAL A 470     -21.089  -9.707 -27.738  1.00 98.58      A    C  
ATOM   3563  O   VAL A 470     -21.692  -8.974 -26.952  1.00 97.64      A    O  
ATOM   3564  CB  VAL A 470     -21.161 -12.225 -27.952  1.00 97.96      A    C  
ATOM   3565  CG1 VAL A 470     -20.459 -13.553 -27.629  1.00 95.66      A    C  
ATOM   3566  CG2 VAL A 470     -22.640 -12.349 -27.577  1.00 95.41      A    C  
ATOM   3567  N   GLY A 471     -20.993  -9.424 -29.032  1.00 98.19      A    N  
ATOM   3568  CA  GLY A 471     -21.577  -8.221 -29.618  1.00 98.11      A    C  
ATOM   3569  C   GLY A 471     -20.712  -6.972 -29.420  1.00 98.42      A    C  
ATOM   3570  O   GLY A 471     -19.587  -7.070 -28.925  1.00 97.77      A    O  
ATOM   3571  N   PRO A 472     -21.211  -5.809 -29.840  1.00 98.40      A    N  
ATOM   3572  CA  PRO A 472     -20.444  -4.571 -29.794  1.00 98.24      A    C  
ATOM   3573  C   PRO A 472     -20.325  -4.013 -28.371  1.00 98.45      A    C  
ATOM   3574  O   PRO A 472     -21.170  -4.255 -27.510  1.00 97.87      A    O  
ATOM   3575  CB  PRO A 472     -21.187  -3.613 -30.724  1.00 97.21      A    C  
ATOM   3576  CG  PRO A 472     -22.640  -4.063 -30.587  1.00 94.46      A    C  
ATOM   3577  CD  PRO A 472     -22.523  -5.582 -30.424  1.00 97.36      A    C  
ATOM   3578  N   ILE A 473     -19.305  -3.197 -28.152  1.00 98.49      A    N  
ATOM   3579  CA  ILE A 473     -19.222  -2.310 -26.989  1.00 98.45      A    C  
ATOM   3580  C   ILE A 473     -20.292  -1.224 -27.154  1.00 98.48      A    C  
ATOM   3581  O   ILE A 473     -20.267  -0.514 -28.162  1.00 98.04      A    O  
ATOM   3582  CB  ILE A 473     -17.812  -1.694 -26.867  1.00 98.27      A    C  
ATOM   3583  CG1 ILE A 473     -16.732  -2.797 -26.728  1.00 97.57      A    C  
ATOM   3584  CG2 ILE A 473     -17.753  -0.739 -25.665  1.00 97.62      A    C  
ATOM   3585  CD1 ILE A 473     -15.300  -2.271 -26.828  1.00 96.02      A    C  
ATOM   3586  N   PRO A 474     -21.242  -1.081 -26.211  1.00 98.35      A    N  
ATOM   3587  CA  PRO A 474     -22.291  -0.083 -26.337  1.00 98.27      A    C  
ATOM   3588  C   PRO A 474     -21.717   1.336 -26.187  1.00 98.20      A    C  
ATOM   3589  O   PRO A 474     -21.005   1.606 -25.212  1.00 97.77      A    O  
ATOM   3590  CB  PRO A 474     -23.309  -0.431 -25.248  1.00 97.33      A    C  
ATOM   3591  CG  PRO A 474     -22.464  -1.124 -24.182  1.00 95.56      A    C  
ATOM   3592  CD  PRO A 474     -21.398  -1.856 -24.992  1.00 97.67      A    C  
ATOM   3593  N   PRO A 475     -22.053   2.266 -27.085  1.00 98.28      A    N  
ATOM   3594  CA  PRO A 475     -21.581   3.655 -27.012  1.00 98.10      A    C  
ATOM   3595  C   PRO A 475     -22.049   4.385 -25.753  1.00 98.16      A    C  
ATOM   3596  O   PRO A 475     -21.397   5.323 -25.290  1.00 97.35      A    O  
ATOM   3597  CB  PRO A 475     -22.104   4.312 -28.289  1.00 97.29      A    C  
ATOM   3598  CG  PRO A 475     -23.324   3.481 -28.670  1.00 94.99      A    C  
ATOM   3599  CD  PRO A 475     -22.922   2.070 -28.231  1.00 97.60      A    C  
ATOM   3600  N   GLU A 476     -23.126   3.919 -25.114  1.00 98.24      A    N  
ATOM   3601  CA  GLU A 476     -23.664   4.450 -23.867  1.00 98.29      A    C  
ATOM   3602  C   GLU A 476     -22.675   4.365 -22.685  1.00 98.20      A    C  
ATOM   3603  O   GLU A 476     -22.836   5.114 -21.719  1.00 97.65      A    O  
ATOM   3604  CB  GLU A 476     -24.969   3.728 -23.499  1.00 97.92      A    C  
ATOM   3605  CG  GLU A 476     -26.145   3.995 -24.461  1.00 96.01      A    C  
ATOM   3606  CD  GLU A 476     -26.139   3.168 -25.753  1.00 96.13      A    C  
ATOM   3607  OE1 GLU A 476     -27.074   3.364 -26.561  1.00 91.08      A    O  
ATOM   3608  OE2 GLU A 476     -25.247   2.318 -25.943  1.00 92.27      A    O1-
ATOM   3609  N   ILE A 477     -21.642   3.520 -22.762  1.00 98.10      A    N  
ATOM   3610  CA  ILE A 477     -20.542   3.547 -21.793  1.00 98.17      A    C  
ATOM   3611  C   ILE A 477     -19.914   4.943 -21.708  1.00 98.21      A    C  
ATOM   3612  O   ILE A 477     -19.520   5.373 -20.629  1.00 97.69      A    O  
ATOM   3613  CB  ILE A 477     -19.492   2.457 -22.123  1.00 97.30      A    C  
ATOM   3614  CG1 ILE A 477     -20.088   1.068 -21.788  1.00 93.56      A    C  
ATOM   3615  CG2 ILE A 477     -18.174   2.665 -21.352  1.00 94.26      A    C  
ATOM   3616  CD1 ILE A 477     -19.170  -0.122 -22.098  1.00 86.20      A    C  
ATOM   3617  N   GLY A 478     -19.914   5.702 -22.789  1.00 98.10      A    N  
ATOM   3618  CA  GLY A 478     -19.439   7.087 -22.816  1.00 97.90      A    C  
ATOM   3619  C   GLY A 478     -20.209   8.052 -21.898  1.00 98.07      A    C  
ATOM   3620  O   GLY A 478     -19.747   9.169 -21.669  1.00 97.13      A    O  
ATOM   3621  N   ASN A 479     -21.349   7.636 -21.332  1.00 98.04      A    N  
ATOM   3622  CA  ASN A 479     -22.110   8.430 -20.356  1.00 97.77      A    C  
ATOM   3623  C   ASN A 479     -21.567   8.303 -18.921  1.00 97.99      A    C  
ATOM   3624  O   ASN A 479     -21.969   9.067 -18.046  1.00 96.76      A    O  
ATOM   3625  CB  ASN A 479     -23.591   8.026 -20.406  1.00 96.81      A    C  
ATOM   3626  CG  ASN A 479     -24.242   8.261 -21.760  1.00 94.33      A    C  
ATOM   3627  ND2 ASN A 479     -25.302   7.527 -22.048  1.00 84.99      A    N  
ATOM   3628  OD1 ASN A 479     -23.859   9.107 -22.551  1.00 87.25      A    O  
ATOM   3629  N   LEU A 480     -20.657   7.361 -18.667  1.00 98.14      A    N  
ATOM   3630  CA  LEU A 480     -20.086   7.090 -17.352  1.00 98.28      A    C  
ATOM   3631  C   LEU A 480     -18.961   8.091 -17.019  1.00 98.17      A    C  
ATOM   3632  O   LEU A 480     -17.799   7.728 -16.902  1.00 97.12      A    O  
ATOM   3633  CB  LEU A 480     -19.614   5.623 -17.274  1.00 98.08      A    C  
ATOM   3634  CG  LEU A 480     -20.650   4.556 -17.675  1.00 96.96      A    C  
ATOM   3635  CD1 LEU A 480     -20.049   3.164 -17.531  1.00 95.43      A    C  
ATOM   3636  CD2 LEU A 480     -21.905   4.625 -16.818  1.00 94.91      A    C  
ATOM   3637  N   SER A 481     -19.317   9.363 -16.864  1.00 97.84      A    N  
ATOM   3638  CA  SER A 481     -18.357  10.477 -16.788  1.00 97.37      A    C  
ATOM   3639  C   SER A 481     -17.357  10.415 -15.629  1.00 97.27      A    C  
ATOM   3640  O   SER A 481     -16.352  11.126 -15.658  1.00 95.46      A    O  
ATOM   3641  CB  SER A 481     -19.122  11.802 -16.712  1.00 95.93      A    C  
ATOM   3642  OG  SER A 481     -19.962  11.825 -15.565  1.00 88.23      A    O  
ATOM   3643  N   GLN A 482     -17.617   9.586 -14.612  1.00 97.49      A    N  
ATOM   3644  CA  GLN A 482     -16.728   9.370 -13.462  1.00 97.33      A    C  
ATOM   3645  C   GLN A 482     -15.843   8.115 -13.612  1.00 97.71      A    C  
ATOM   3646  O   GLN A 482     -15.051   7.807 -12.725  1.00 96.66      A    O  
ATOM   3647  CB  GLN A 482     -17.568   9.288 -12.174  1.00 96.28      A    C  
ATOM   3648  CG  GLN A 482     -18.442  10.525 -11.905  1.00 93.12      A    C  
ATOM   3649  CD  GLN A 482     -17.621  11.810 -11.817  1.00 85.98      A    C  
ATOM   3650  NE2 GLN A 482     -17.951  12.813 -12.591  1.00 70.41      A    N  
ATOM   3651  OE1 GLN A 482     -16.675  11.926 -11.062  1.00 75.58      A    O  
ATOM   3652  N   LEU A 483     -15.984   7.362 -14.709  1.00 97.89      A    N  
ATOM   3653  CA  LEU A 483     -15.301   6.087 -14.898  1.00 98.19      A    C  
ATOM   3654  C   LEU A 483     -13.802   6.307 -15.114  1.00 98.09      A    C  
ATOM   3655  O   LEU A 483     -13.397   6.991 -16.046  1.00 97.55      A    O  
ATOM   3656  CB  LEU A 483     -15.946   5.344 -16.080  1.00 98.15      A    C  
ATOM   3657  CG  LEU A 483     -15.590   3.845 -16.146  1.00 97.62      A    C  
ATOM   3658  CD1 LEU A 483     -16.364   3.042 -15.096  1.00 96.88      A    C  
ATOM   3659  CD2 LEU A 483     -15.968   3.284 -17.520  1.00 96.60      A    C  
ATOM   3660  N   PHE A 484     -12.977   5.678 -14.271  1.00 98.10      A    N  
ATOM   3661  CA  PHE A 484     -11.527   5.687 -14.444  1.00 97.90      A    C  
ATOM   3662  C   PHE A 484     -10.946   4.313 -14.811  1.00 98.14      A    C  
ATOM   3663  O   PHE A 484      -9.832   4.239 -15.306  1.00 97.35      A    O  
ATOM   3664  CB  PHE A 484     -10.851   6.298 -13.212  1.00 97.01      A    C  
ATOM   3665  CG  PHE A 484     -11.101   5.572 -11.901  1.00 96.69      A    C  
ATOM   3666  CD1 PHE A 484     -11.925   6.155 -10.921  1.00 94.15      A    C  
ATOM   3667  CD2 PHE A 484     -10.461   4.360 -11.638  1.00 93.77      A    C  
ATOM   3668  CE1 PHE A 484     -12.096   5.537  -9.677  1.00 92.40      A    C  
ATOM   3669  CE2 PHE A 484     -10.633   3.725 -10.396  1.00 92.52      A    C  
ATOM   3670  CZ  PHE A 484     -11.448   4.317  -9.411  1.00 92.93      A    C  
ATOM   3671  N   SER A 485     -11.697   3.228 -14.625  1.00 98.04      A    N  
ATOM   3672  CA  SER A 485     -11.275   1.878 -14.999  1.00 98.18      A    C  
ATOM   3673  C   SER A 485     -12.368   1.142 -15.768  1.00 98.20      A    C  
ATOM   3674  O   SER A 485     -13.440   0.869 -15.224  1.00 97.93      A    O  
ATOM   3675  CB  SER A 485     -10.852   1.096 -13.754  1.00 97.62      A    C  
ATOM   3676  OG  SER A 485     -10.348  -0.181 -14.099  1.00 95.91      A    O  
ATOM   3677  N   LEU A 486     -12.072   0.772 -17.011  1.00 98.27      A    N  
ATOM   3678  CA  LEU A 486     -12.925  -0.046 -17.863  1.00 98.40      A    C  
ATOM   3679  C   LEU A 486     -12.170  -1.304 -18.305  1.00 98.47      A    C  
ATOM   3680  O   LEU A 486     -11.266  -1.240 -19.145  1.00 98.01      A    O  
ATOM   3681  CB  LEU A 486     -13.425   0.791 -19.051  1.00 98.36      A    C  
ATOM   3682  CG  LEU A 486     -14.333   0.028 -20.022  1.00 98.08      A    C  
ATOM   3683  CD1 LEU A 486     -15.584  -0.536 -19.341  1.00 97.59      A    C  
ATOM   3684  CD2 LEU A 486     -14.803   0.970 -21.138  1.00 97.40      A    C  
ATOM   3685  N   LYS A 487     -12.559  -2.464 -17.763  1.00 98.48      A    N  
ATOM   3686  CA  LYS A 487     -11.966  -3.761 -18.095  1.00 98.31      A    C  
ATOM   3687  C   LYS A 487     -12.997  -4.653 -18.778  1.00 98.44      A    C  
ATOM   3688  O   LYS A 487     -13.919  -5.152 -18.131  1.00 97.98      A    O  
ATOM   3689  CB  LYS A 487     -11.361  -4.422 -16.850  1.00 98.03      A    C  
ATOM   3690  CG  LYS A 487     -10.260  -3.585 -16.188  1.00 96.76      A    C  
ATOM   3691  CD  LYS A 487      -9.619  -4.351 -15.018  1.00 94.52      A    C  
ATOM   3692  CE  LYS A 487      -8.586  -3.486 -14.306  1.00 90.17      A    C  
ATOM   3693  NZ  LYS A 487      -8.088  -4.128 -13.063  1.00 82.65      A    N1+
ATOM   3694  N   LEU A 488     -12.818  -4.865 -20.074  1.00 98.42      A    N  
ATOM   3695  CA  LEU A 488     -13.669  -5.709 -20.923  1.00 98.41      A    C  
ATOM   3696  C   LEU A 488     -12.874  -6.803 -21.660  1.00 98.45      A    C  
ATOM   3697  O   LEU A 488     -13.430  -7.525 -22.482  1.00 97.76      A    O  
ATOM   3698  CB  LEU A 488     -14.434  -4.820 -21.939  1.00 98.31      A    C  
ATOM   3699  CG  LEU A 488     -15.365  -3.758 -21.330  1.00 97.99      A    C  
ATOM   3700  CD1 LEU A 488     -16.041  -2.967 -22.460  1.00 97.38      A    C  
ATOM   3701  CD2 LEU A 488     -16.475  -4.376 -20.477  1.00 97.00      A    C  
ATOM   3702  N   HIS A 489     -11.587  -6.938 -21.348  1.00 98.54      A    N  
ATOM   3703  CA  HIS A 489     -10.680  -7.887 -22.002  1.00 98.46      A    C  
ATOM   3704  C   HIS A 489     -11.050  -9.348 -21.739  1.00 98.51      A    C  
ATOM   3705  O   HIS A 489     -11.775  -9.649 -20.799  1.00 98.21      A    O  
ATOM   3706  CB  HIS A 489      -9.241  -7.574 -21.573  1.00 97.99      A    C  
ATOM   3707  CG  HIS A 489      -8.967  -7.720 -20.103  1.00 97.79      A    C  
ATOM   3708  CD2 HIS A 489      -8.408  -8.795 -19.460  1.00 92.33      A    C  
ATOM   3709  ND1 HIS A 489      -9.161  -6.742 -19.139  1.00 93.29      A    N  
ATOM   3710  CE1 HIS A 489      -8.722  -7.224 -17.964  1.00 93.06      A    C  
ATOM   3711  NE2 HIS A 489      -8.260  -8.462 -18.116  1.00 94.32      A    N  
ATOM   3712  N   LEU A 490     -10.542 -10.265 -22.546  1.00 98.31      A    N  
ATOM   3713  CA  LEU A 490     -10.839 -11.696 -22.451  1.00 98.46      A    C  
ATOM   3714  C   LEU A 490     -12.350 -11.984 -22.534  1.00 98.48      A    C  
ATOM   3715  O   LEU A 490     -12.952 -12.575 -21.630  1.00 97.85      A    O  
ATOM   3716  CB  LEU A 490     -10.155 -12.307 -21.209  1.00 98.04      A    C  
ATOM   3717  CG  LEU A 490      -8.617 -12.363 -21.298  1.00 96.92      A    C  
ATOM   3718  CD1 LEU A 490      -8.023 -12.514 -19.895  1.00 94.74      A    C  
ATOM   3719  CD2 LEU A 490      -8.167 -13.551 -22.125  1.00 94.26      A    C  
ATOM   3720  N   ASN A 491     -12.956 -11.546 -23.625  1.00 98.26      A    N  
ATOM   3721  CA  ASN A 491     -14.337 -11.801 -24.008  1.00 98.33      A    C  
ATOM   3722  C   ASN A 491     -14.403 -12.140 -25.507  1.00 98.29      A    C  
ATOM   3723  O   ASN A 491     -13.392 -12.496 -26.120  1.00 96.37      A    O  
ATOM   3724  CB  ASN A 491     -15.201 -10.579 -23.602  1.00 98.25      A    C  
ATOM   3725  CG  ASN A 491     -15.661 -10.629 -22.160  1.00 98.35      A    C  
ATOM   3726  ND2 ASN A 491     -15.129  -9.784 -21.306  1.00 96.29      A    N  
ATOM   3727  OD1 ASN A 491     -16.525 -11.410 -21.799  1.00 96.24      A    O  
ATOM   3728  N   SER A 492     -15.569 -12.042 -26.102  1.00 98.55      A    N  
ATOM   3729  CA  SER A 492     -15.774 -12.179 -27.546  1.00 98.43      A    C  
ATOM   3730  C   SER A 492     -16.498 -10.956 -28.124  1.00 98.59      A    C  
ATOM   3731  O   SER A 492     -17.344 -11.082 -29.008  1.00 97.36      A    O  
ATOM   3732  CB  SER A 492     -16.495 -13.498 -27.874  1.00 97.74      A    C  
ATOM   3733  OG  SER A 492     -15.747 -14.599 -27.402  1.00 93.29      A    O  
ATOM   3734  N   LEU A 493     -16.184  -9.771 -27.587  1.00 98.56      A    N  
ATOM   3735  CA  LEU A 493     -16.737  -8.506 -28.070  1.00 98.55      A    C  
ATOM   3736  C   LEU A 493     -16.255  -8.235 -29.498  1.00 98.50      A    C  
ATOM   3737  O   LEU A 493     -15.103  -8.513 -29.828  1.00 97.98      A    O  
ATOM   3738  CB  LEU A 493     -16.367  -7.353 -27.124  1.00 98.45      A    C  
ATOM   3739  CG  LEU A 493     -16.912  -7.496 -25.692  1.00 97.99      A    C  
ATOM   3740  CD1 LEU A 493     -16.307  -6.414 -24.795  1.00 97.37      A    C  
ATOM   3741  CD2 LEU A 493     -18.434  -7.360 -25.637  1.00 96.85      A    C  
ATOM   3742  N   SER A 494     -17.135  -7.703 -30.331  1.00 98.41      A    N  
ATOM   3743  CA  SER A 494     -16.913  -7.524 -31.765  1.00 98.35      A    C  
ATOM   3744  C   SER A 494     -17.310  -6.127 -32.246  1.00 98.33      A    C  
ATOM   3745  O   SER A 494     -17.846  -5.322 -31.488  1.00 97.27      A    O  
ATOM   3746  CB  SER A 494     -17.669  -8.621 -32.532  1.00 97.16      A    C  
ATOM   3747  OG  SER A 494     -19.065  -8.524 -32.343  1.00 94.35      A    O  
ATOM   3748  N   GLY A 495     -17.055  -5.849 -33.515  1.00 97.92      A    N  
ATOM   3749  CA  GLY A 495     -17.295  -4.530 -34.086  1.00 97.87      A    C  
ATOM   3750  C   GLY A 495     -16.160  -3.549 -33.771  1.00 98.14      A    C  
ATOM   3751  O   GLY A 495     -15.055  -3.942 -33.392  1.00 97.13      A    O  
ATOM   3752  N   THR A 496     -16.439  -2.270 -33.946  1.00 97.96      A    N  
ATOM   3753  CA  THR A 496     -15.457  -1.198 -33.762  1.00 97.83      A    C  
ATOM   3754  C   THR A 496     -15.493  -0.642 -32.345  1.00 98.02      A    C  
ATOM   3755  O   THR A 496     -16.506  -0.713 -31.651  1.00 97.20      A    O  
ATOM   3756  CB  THR A 496     -15.677  -0.072 -34.781  1.00 96.59      A    C  
ATOM   3757  CG2 THR A 496     -15.510  -0.553 -36.214  1.00 90.26      A    C  
ATOM   3758  OG1 THR A 496     -16.983   0.444 -34.672  1.00 90.95      A    O  
ATOM   3759  N   VAL A 497     -14.386  -0.039 -31.910  1.00 97.91      A    N  
ATOM   3760  CA  VAL A 497     -14.361   0.742 -30.665  1.00 97.93      A    C  
ATOM   3761  C   VAL A 497     -15.231   1.999 -30.855  1.00 98.05      A    C  
ATOM   3762  O   VAL A 497     -14.959   2.772 -31.780  1.00 97.53      A    O  
ATOM   3763  CB  VAL A 497     -12.930   1.120 -30.275  1.00 97.46      A    C  
ATOM   3764  CG1 VAL A 497     -12.889   1.984 -29.012  1.00 96.00      A    C  
ATOM   3765  CG2 VAL A 497     -12.099  -0.141 -29.994  1.00 96.24      A    C  
ATOM   3766  N   PRO A 498     -16.258   2.219 -30.014  1.00 98.10      A    N  
ATOM   3767  CA  PRO A 498     -17.123   3.382 -30.169  1.00 97.99      A    C  
ATOM   3768  C   PRO A 498     -16.373   4.682 -29.830  1.00 98.05      A    C  
ATOM   3769  O   PRO A 498     -15.721   4.761 -28.780  1.00 97.45      A    O  
ATOM   3770  CB  PRO A 498     -18.313   3.127 -29.238  1.00 97.11      A    C  
ATOM   3771  CG  PRO A 498     -17.748   2.206 -28.165  1.00 94.74      A    C  
ATOM   3772  CD  PRO A 498     -16.713   1.380 -28.914  1.00 97.56      A    C  
ATOM   3773  N   PRO A 499     -16.484   5.729 -30.649  1.00 97.99      A    N  
ATOM   3774  CA  PRO A 499     -15.827   7.013 -30.410  1.00 97.74      A    C  
ATOM   3775  C   PRO A 499     -16.317   7.704 -29.129  1.00 97.77      A    C  
ATOM   3776  O   PRO A 499     -15.590   8.497 -28.536  1.00 96.92      A    O  
ATOM   3777  CB  PRO A 499     -16.114   7.853 -31.663  1.00 96.90      A    C  
ATOM   3778  CG  PRO A 499     -17.401   7.254 -32.210  1.00 94.97      A    C  
ATOM   3779  CD  PRO A 499     -17.260   5.763 -31.878  1.00 97.32      A    C  
ATOM   3780  N   GLU A 500     -17.507   7.357 -28.642  1.00 97.92      A    N  
ATOM   3781  CA  GLU A 500     -18.092   7.857 -27.398  1.00 97.90      A    C  
ATOM   3782  C   GLU A 500     -17.234   7.553 -26.157  1.00 98.03      A    C  
ATOM   3783  O   GLU A 500     -17.343   8.279 -25.167  1.00 97.38      A    O  
ATOM   3784  CB  GLU A 500     -19.496   7.273 -27.200  1.00 97.64      A    C  
ATOM   3785  CG  GLU A 500     -20.558   7.806 -28.173  1.00 95.63      A    C  
ATOM   3786  CD  GLU A 500     -20.505   7.244 -29.605  1.00 95.81      A    C  
ATOM   3787  OE1 GLU A 500     -21.241   7.786 -30.453  1.00 90.50      A    O  
ATOM   3788  OE2 GLU A 500     -19.718   6.303 -29.863  1.00 91.70      A    O1-
ATOM   3789  N   LEU A 501     -16.349   6.554 -26.206  1.00 97.88      A    N  
ATOM   3790  CA  LEU A 501     -15.388   6.309 -25.129  1.00 97.81      A    C  
ATOM   3791  C   LEU A 501     -14.468   7.511 -24.880  1.00 97.79      A    C  
ATOM   3792  O   LEU A 501     -13.979   7.675 -23.762  1.00 96.87      A    O  
ATOM   3793  CB  LEU A 501     -14.553   5.050 -25.418  1.00 97.31      A    C  
ATOM   3794  CG  LEU A 501     -15.321   3.719 -25.470  1.00 95.95      A    C  
ATOM   3795  CD1 LEU A 501     -14.332   2.558 -25.624  1.00 94.14      A    C  
ATOM   3796  CD2 LEU A 501     -16.148   3.448 -24.216  1.00 93.63      A    C  
ATOM   3797  N   SER A 502     -14.298   8.405 -25.846  1.00 97.84      A    N  
ATOM   3798  CA  SER A 502     -13.541   9.652 -25.670  1.00 97.64      A    C  
ATOM   3799  C   SER A 502     -14.148  10.609 -24.637  1.00 97.53      A    C  
ATOM   3800  O   SER A 502     -13.452  11.487 -24.125  1.00 96.50      A    O  
ATOM   3801  CB  SER A 502     -13.399  10.381 -27.005  1.00 96.78      A    C  
ATOM   3802  OG  SER A 502     -14.645  10.860 -27.474  1.00 93.35      A    O  
ATOM   3803  N   LYS A 503     -15.435  10.440 -24.285  1.00 97.82      A    N  
ATOM   3804  CA  LYS A 503     -16.121  11.241 -23.263  1.00 97.76      A    C  
ATOM   3805  C   LYS A 503     -15.707  10.873 -21.837  1.00 97.74      A    C  
ATOM   3806  O   LYS A 503     -16.010  11.621 -20.908  1.00 96.76      A    O  
ATOM   3807  CB  LYS A 503     -17.640  11.085 -23.416  1.00 97.20      A    C  
ATOM   3808  CG  LYS A 503     -18.176  11.531 -24.784  1.00 94.85      A    C  
ATOM   3809  CD  LYS A 503     -19.670  11.227 -24.867  1.00 91.58      A    C  
ATOM   3810  CE  LYS A 503     -20.224  11.582 -26.237  1.00 82.17      A    C  
ATOM   3811  NZ  LYS A 503     -21.590  11.025 -26.410  1.00 74.91      A    N1+
ATOM   3812  N   LEU A 504     -15.026   9.744 -21.649  1.00 97.90      A    N  
ATOM   3813  CA  LEU A 504     -14.564   9.258 -20.350  1.00 97.99      A    C  
ATOM   3814  C   LEU A 504     -13.301  10.010 -19.898  1.00 97.62      A    C  
ATOM   3815  O   LEU A 504     -12.224   9.432 -19.777  1.00 96.57      A    O  
ATOM   3816  CB  LEU A 504     -14.344   7.731 -20.410  1.00 97.98      A    C  
ATOM   3817  CG  LEU A 504     -15.562   6.894 -20.850  1.00 97.57      A    C  
ATOM   3818  CD1 LEU A 504     -15.176   5.422 -20.911  1.00 96.97      A    C  
ATOM   3819  CD2 LEU A 504     -16.728   7.045 -19.880  1.00 96.64      A    C  
ATOM   3820  N   SER A 505     -13.428  11.307 -19.648  1.00 97.35      A    N  
ATOM   3821  CA  SER A 505     -12.294  12.212 -19.409  1.00 96.69      A    C  
ATOM   3822  C   SER A 505     -11.417  11.846 -18.202  1.00 96.55      A    C  
ATOM   3823  O   SER A 505     -10.274  12.295 -18.127  1.00 94.79      A    O  
ATOM   3824  CB  SER A 505     -12.811  13.642 -19.240  1.00 95.27      A    C  
ATOM   3825  OG  SER A 505     -13.734  13.722 -18.171  1.00 87.49      A    O  
ATOM   3826  N   LEU A 506     -11.928  11.033 -17.266  1.00 97.07      A    N  
ATOM   3827  CA  LEU A 506     -11.195  10.551 -16.094  1.00 97.03      A    C  
ATOM   3828  C   LEU A 506     -10.578   9.155 -16.300  1.00 97.49      A    C  
ATOM   3829  O   LEU A 506      -9.974   8.621 -15.373  1.00 96.61      A    O  
ATOM   3830  CB  LEU A 506     -12.120  10.568 -14.861  1.00 96.53      A    C  
ATOM   3831  CG  LEU A 506     -12.691  11.950 -14.479  1.00 95.18      A    C  
ATOM   3832  CD1 LEU A 506     -13.517  11.807 -13.197  1.00 92.10      A    C  
ATOM   3833  CD2 LEU A 506     -11.606  12.992 -14.238  1.00 91.19      A    C  
ATOM   3834  N   LEU A 507     -10.735   8.546 -17.482  1.00 97.60      A    N  
ATOM   3835  CA  LEU A 507     -10.316   7.173 -17.725  1.00 98.07      A    C  
ATOM   3836  C   LEU A 507      -8.792   7.034 -17.631  1.00 97.93      A    C  
ATOM   3837  O   LEU A 507      -8.057   7.686 -18.370  1.00 97.46      A    O  
ATOM   3838  CB  LEU A 507     -10.874   6.701 -19.082  1.00 98.06      A    C  
ATOM   3839  CG  LEU A 507     -10.851   5.178 -19.275  1.00 97.58      A    C  
ATOM   3840  CD1 LEU A 507     -11.885   4.471 -18.394  1.00 96.88      A    C  
ATOM   3841  CD2 LEU A 507     -11.186   4.841 -20.728  1.00 96.60      A    C  
ATOM   3842  N   GLN A 508      -8.339   6.158 -16.731  1.00 98.13      A    N  
ATOM   3843  CA  GLN A 508      -6.928   5.807 -16.561  1.00 98.01      A    C  
ATOM   3844  C   GLN A 508      -6.595   4.459 -17.198  1.00 98.07      A    C  
ATOM   3845  O   GLN A 508      -5.507   4.296 -17.750  1.00 97.45      A    O  
ATOM   3846  CB  GLN A 508      -6.560   5.779 -15.071  1.00 97.38      A    C  
ATOM   3847  CG  GLN A 508      -6.656   7.148 -14.407  1.00 95.39      A    C  
ATOM   3848  CD  GLN A 508      -6.131   7.094 -12.970  1.00 95.07      A    C  
ATOM   3849  NE2 GLN A 508      -4.911   7.505 -12.744  1.00 84.97      A    N  
ATOM   3850  OE1 GLN A 508      -6.813   6.676 -12.051  1.00 87.46      A    O  
ATOM   3851  N   GLY A 509      -7.511   3.494 -17.149  1.00 98.13      A    N  
ATOM   3852  CA  GLY A 509      -7.311   2.162 -17.700  1.00 98.24      A    C  
ATOM   3853  C   GLY A 509      -8.412   1.751 -18.663  1.00 98.43      A    C  
ATOM   3854  O   GLY A 509      -9.584   1.683 -18.285  1.00 98.01      A    O  
ATOM   3855  N   LEU A 510      -8.027   1.428 -19.894  1.00 98.22      A    N  
ATOM   3856  CA  LEU A 510      -8.896   0.862 -20.915  1.00 98.32      A    C  
ATOM   3857  C   LEU A 510      -8.309  -0.460 -21.407  1.00 98.38      A    C  
ATOM   3858  O   LEU A 510      -7.347  -0.491 -22.170  1.00 97.87      A    O  
ATOM   3859  CB  LEU A 510      -9.068   1.883 -22.056  1.00 98.23      A    C  
ATOM   3860  CG  LEU A 510      -9.942   1.387 -23.217  1.00 97.95      A    C  
ATOM   3861  CD1 LEU A 510     -11.356   1.007 -22.769  1.00 97.22      A    C  
ATOM   3862  CD2 LEU A 510     -10.073   2.488 -24.267  1.00 96.95      A    C  
ATOM   3863  N   TYR A 511      -8.920  -1.563 -20.981  1.00 98.56      A    N  
ATOM   3864  CA  TYR A 511      -8.491  -2.905 -21.345  1.00 98.47      A    C  
ATOM   3865  C   TYR A 511      -9.551  -3.564 -22.220  1.00 98.54      A    C  
ATOM   3866  O   TYR A 511     -10.631  -3.933 -21.743  1.00 98.02      A    O  
ATOM   3867  CB  TYR A 511      -8.181  -3.724 -20.100  1.00 97.97      A    C  
ATOM   3868  CG  TYR A 511      -7.203  -3.097 -19.133  1.00 96.70      A    C  
ATOM   3869  CD1 TYR A 511      -5.826  -3.390 -19.202  1.00 93.32      A    C  
ATOM   3870  CD2 TYR A 511      -7.676  -2.237 -18.131  1.00 93.22      A    C  
ATOM   3871  CE1 TYR A 511      -4.936  -2.848 -18.264  1.00 90.81      A    C  
ATOM   3872  CE2 TYR A 511      -6.789  -1.684 -17.186  1.00 91.06      A    C  
ATOM   3873  CZ  TYR A 511      -5.424  -2.002 -17.252  1.00 91.01      A    C  
ATOM   3874  OH  TYR A 511      -4.583  -1.486 -16.302  1.00 88.22      A    O  
ATOM   3875  N   LEU A 512      -9.234  -3.694 -23.494  1.00 98.46      A    N  
ATOM   3876  CA  LEU A 512     -10.070  -4.290 -24.531  1.00 98.41      A    C  
ATOM   3877  C   LEU A 512      -9.393  -5.490 -25.207  1.00 98.43      A    C  
ATOM   3878  O   LEU A 512      -9.941  -6.045 -26.156  1.00 97.72      A    O  
ATOM   3879  CB  LEU A 512     -10.442  -3.217 -25.578  1.00 98.27      A    C  
ATOM   3880  CG  LEU A 512     -11.149  -1.959 -25.043  1.00 97.95      A    C  
ATOM   3881  CD1 LEU A 512     -11.481  -1.028 -26.213  1.00 97.36      A    C  
ATOM   3882  CD2 LEU A 512     -12.458  -2.283 -24.323  1.00 96.95      A    C  
ATOM   3883  N   ASN A 513      -8.217  -5.875 -24.743  1.00 98.41      A    N  
ATOM   3884  CA  ASN A 513      -7.425  -6.959 -25.316  1.00 98.46      A    C  
ATOM   3885  C   ASN A 513      -8.157  -8.305 -25.270  1.00 98.56      A    C  
ATOM   3886  O   ASN A 513      -9.090  -8.494 -24.489  1.00 98.16      A    O  
ATOM   3887  CB  ASN A 513      -6.051  -7.011 -24.635  1.00 97.69      A    C  
ATOM   3888  CG  ASN A 513      -6.134  -7.298 -23.148  1.00 96.27      A    C  
ATOM   3889  ND2 ASN A 513      -5.910  -8.525 -22.745  1.00 87.71      A    N  
ATOM   3890  OD1 ASN A 513      -6.387  -6.409 -22.359  1.00 88.77      A    O  
ATOM   3891  N   ASP A 514      -7.731  -9.245 -26.105  1.00 98.20      A    N  
ATOM   3892  CA  ASP A 514      -8.307 -10.587 -26.184  1.00 98.37      A    C  
ATOM   3893  C   ASP A 514      -9.821 -10.572 -26.439  1.00 98.48      A    C  
ATOM   3894  O   ASP A 514     -10.627 -11.092 -25.654  1.00 97.66      A    O  
ATOM   3895  CB  ASP A 514      -7.880 -11.446 -24.984  1.00 98.04      A    C  
ATOM   3896  CG  ASP A 514      -6.359 -11.529 -24.840  1.00 97.14      A    C  
ATOM   3897  OD1 ASP A 514      -5.755 -12.391 -25.516  1.00 92.92      A    O  
ATOM   3898  OD2 ASP A 514      -5.795 -10.733 -24.060  1.00 92.99      A    O1-
ATOM   3899  N   ASN A 515     -10.223  -9.941 -27.538  1.00 98.37      A    N  
ATOM   3900  CA  ASN A 515     -11.588  -9.872 -28.045  1.00 98.43      A    C  
ATOM   3901  C   ASN A 515     -11.609 -10.125 -29.566  1.00 98.36      A    C  
ATOM   3902  O   ASN A 515     -10.641 -10.626 -30.148  1.00 96.50      A    O  
ATOM   3903  CB  ASN A 515     -12.202  -8.509 -27.627  1.00 98.34      A    C  
ATOM   3904  CG  ASN A 515     -12.811  -8.531 -26.241  1.00 98.46      A    C  
ATOM   3905  ND2 ASN A 515     -12.206  -7.863 -25.285  1.00 96.57      A    N  
ATOM   3906  OD1 ASN A 515     -13.859  -9.112 -26.023  1.00 96.61      A    O  
ATOM   3907  N   ALA A 516     -12.698  -9.795 -30.226  1.00 98.43      A    N  
ATOM   3908  CA  ALA A 516     -12.841  -9.846 -31.680  1.00 98.33      A    C  
ATOM   3909  C   ALA A 516     -13.125  -8.452 -32.277  1.00 98.39      A    C  
ATOM   3910  O   ALA A 516     -13.846  -8.329 -33.267  1.00 97.21      A    O  
ATOM   3911  CB  ALA A 516     -13.896 -10.911 -32.034  1.00 97.64      A    C  
ATOM   3912  N   LEU A 517     -12.587  -7.410 -31.632  1.00 98.47      A    N  
ATOM   3913  CA  LEU A 517     -12.734  -6.022 -32.082  1.00 98.49      A    C  
ATOM   3914  C   LEU A 517     -11.942  -5.789 -33.367  1.00 98.32      A    C  
ATOM   3915  O   LEU A 517     -10.853  -6.339 -33.540  1.00 97.57      A    O  
ATOM   3916  CB  LEU A 517     -12.285  -5.052 -30.972  1.00 98.36      A    C  
ATOM   3917  CG  LEU A 517     -13.095  -5.147 -29.676  1.00 97.96      A    C  
ATOM   3918  CD1 LEU A 517     -12.404  -4.350 -28.566  1.00 97.47      A    C  
ATOM   3919  CD2 LEU A 517     -14.514  -4.599 -29.843  1.00 96.92      A    C  
ATOM   3920  N   GLU A 518     -12.490  -4.960 -34.248  1.00 98.06      A    N  
ATOM   3921  CA  GLU A 518     -11.967  -4.763 -35.600  1.00 97.55      A    C  
ATOM   3922  C   GLU A 518     -11.999  -3.294 -36.046  1.00 97.42      A    C  
ATOM   3923  O   GLU A 518     -12.413  -2.388 -35.305  1.00 95.15      A    O  
ATOM   3924  CB  GLU A 518     -12.717  -5.703 -36.572  1.00 94.61      A    C  
ATOM   3925  CG  GLU A 518     -14.209  -5.375 -36.732  1.00 87.93      A    C  
ATOM   3926  CD  GLU A 518     -14.953  -6.359 -37.659  1.00 89.24      A    C  
ATOM   3927  OE1 GLU A 518     -16.161  -6.114 -37.910  1.00 81.94      A    O  
ATOM   3928  OE2 GLU A 518     -14.345  -7.359 -38.114  1.00 82.68      A    O1-
ATOM   3929  N   GLY A 519     -11.551  -3.064 -37.259  1.00 95.46      A    N  
ATOM   3930  CA  GLY A 519     -11.536  -1.740 -37.865  1.00 94.74      A    C  
ATOM   3931  C   GLY A 519     -10.399  -0.850 -37.362  1.00 95.48      A    C  
ATOM   3932  O   GLY A 519      -9.438  -1.297 -36.738  1.00 93.20      A    O  
ATOM   3933  N   ALA A 520     -10.503   0.429 -37.689  1.00 94.06      A    N  
ATOM   3934  CA  ALA A 520      -9.554   1.438 -37.240  1.00 93.70      A    C  
ATOM   3935  C   ALA A 520      -9.941   1.974 -35.853  1.00 94.73      A    C  
ATOM   3936  O   ALA A 520     -11.115   2.098 -35.521  1.00 92.83      A    O  
ATOM   3937  CB  ALA A 520      -9.484   2.553 -38.285  1.00 90.78      A    C  
ATOM   3938  N   LEU A 521      -8.931   2.336 -35.058  1.00 93.69      A    N  
ATOM   3939  CA  LEU A 521      -9.157   3.035 -33.798  1.00 93.83      A    C  
ATOM   3940  C   LEU A 521      -9.659   4.457 -34.085  1.00 94.62      A    C  
ATOM   3941  O   LEU A 521      -9.022   5.169 -34.859  1.00 93.44      A    O  
ATOM   3942  CB  LEU A 521      -7.854   3.058 -32.978  1.00 92.05      A    C  
ATOM   3943  CG  LEU A 521      -7.402   1.669 -32.493  1.00 89.39      A    C  
ATOM   3944  CD1 LEU A 521      -5.997   1.761 -31.893  1.00 85.65      A    C  
ATOM   3945  CD2 LEU A 521      -8.350   1.094 -31.437  1.00 85.43      A    C  
ATOM   3946  N   PRO A 522     -10.769   4.905 -33.469  1.00 94.96      A    N  
ATOM   3947  CA  PRO A 522     -11.259   6.264 -33.658  1.00 94.84      A    C  
ATOM   3948  C   PRO A 522     -10.271   7.269 -33.043  1.00 95.11      A    C  
ATOM   3949  O   PRO A 522      -9.918   7.156 -31.873  1.00 94.05      A    O  
ATOM   3950  CB  PRO A 522     -12.629   6.291 -32.982  1.00 93.59      A    C  
ATOM   3951  CG  PRO A 522     -12.552   5.196 -31.926  1.00 91.51      A    C  
ATOM   3952  CD  PRO A 522     -11.615   4.163 -32.542  1.00 94.47      A    C  
ATOM   3953  N   GLU A 523      -9.830   8.266 -33.806  1.00 94.93      A    N  
ATOM   3954  CA  GLU A 523      -8.790   9.210 -33.359  1.00 94.81      A    C  
ATOM   3955  C   GLU A 523      -9.149   9.965 -32.070  1.00 95.63      A    C  
ATOM   3956  O   GLU A 523      -8.270  10.304 -31.286  1.00 93.72      A    O  
ATOM   3957  CB  GLU A 523      -8.487  10.243 -34.442  1.00 92.15      A    C  
ATOM   3958  CG  GLU A 523      -7.766   9.667 -35.663  1.00 82.69      A    C  
ATOM   3959  CD  GLU A 523      -7.152  10.753 -36.561  1.00 77.39      A    C  
ATOM   3960  OE1 GLU A 523      -6.312  10.386 -37.405  1.00 71.67      A    O  
ATOM   3961  OE2 GLU A 523      -7.486  11.941 -36.370  1.00 71.17      A    O1-
ATOM   3962  N   VAL A 524     -10.448  10.182 -31.818  1.00 96.21      A    N  
ATOM   3963  CA  VAL A 524     -10.936  10.883 -30.620  1.00 96.43      A    C  
ATOM   3964  C   VAL A 524     -10.603  10.140 -29.317  1.00 96.76      A    C  
ATOM   3965  O   VAL A 524     -10.531  10.774 -28.272  1.00 95.47      A    O  
ATOM   3966  CB  VAL A 524     -12.450  11.165 -30.705  1.00 95.41      A    C  
ATOM   3967  CG1 VAL A 524     -12.757  12.136 -31.837  1.00 89.46      A    C  
ATOM   3968  CG2 VAL A 524     -13.280   9.889 -30.908  1.00 89.93      A    C  
ATOM   3969  N   ILE A 525     -10.341   8.832 -29.370  1.00 96.05      A    N  
ATOM   3970  CA  ILE A 525      -9.942   8.054 -28.186  1.00 95.71      A    C  
ATOM   3971  C   ILE A 525      -8.594   8.525 -27.617  1.00 96.30      A    C  
ATOM   3972  O   ILE A 525      -8.343   8.386 -26.427  1.00 95.55      A    O  
ATOM   3973  CB  ILE A 525      -9.945   6.553 -28.512  1.00 93.39      A    C  
ATOM   3974  CG1 ILE A 525     -10.274   5.744 -27.240  1.00 81.68      A    C  
ATOM   3975  CG2 ILE A 525      -8.618   6.076 -29.133  1.00 76.72      A    C  
ATOM   3976  CD1 ILE A 525     -10.504   4.260 -27.529  1.00 71.19      A    C  
ATOM   3977  N   PHE A 526      -7.773   9.136 -28.457  1.00 96.89      A    N  
ATOM   3978  CA  PHE A 526      -6.471   9.661 -28.060  1.00 96.67      A    C  
ATOM   3979  C   PHE A 526      -6.548  11.050 -27.392  1.00 96.52      A    C  
ATOM   3980  O   PHE A 526      -5.525  11.654 -27.100  1.00 94.91      A    O  
ATOM   3981  CB  PHE A 526      -5.533   9.645 -29.271  1.00 95.95      A    C  
ATOM   3982  CG  PHE A 526      -5.449   8.304 -29.969  1.00 95.82      A    C  
ATOM   3983  CD1 PHE A 526      -4.980   7.173 -29.282  1.00 93.22      A    C  
ATOM   3984  CD2 PHE A 526      -5.872   8.170 -31.295  1.00 93.16      A    C  
ATOM   3985  CE1 PHE A 526      -4.938   5.918 -29.907  1.00 91.54      A    C  
ATOM   3986  CE2 PHE A 526      -5.832   6.918 -31.937  1.00 91.66      A    C  
ATOM   3987  CZ  PHE A 526      -5.365   5.789 -31.237  1.00 92.54      A    C  
ATOM   3988  N   GLU A 527      -7.757  11.539 -27.099  1.00 96.78      A    N  
ATOM   3989  CA  GLU A 527      -7.984  12.735 -26.278  1.00 96.34      A    C  
ATOM   3990  C   GLU A 527      -8.062  12.415 -24.776  1.00 96.56      A    C  
ATOM   3991  O   GLU A 527      -8.099  13.328 -23.950  1.00 94.70      A    O  
ATOM   3992  CB  GLU A 527      -9.222  13.491 -26.772  1.00 95.27      A    C  
ATOM   3993  CG  GLU A 527      -9.067  13.887 -28.252  1.00 91.10      A    C  
ATOM   3994  CD  GLU A 527     -10.131  14.844 -28.767  1.00 84.46      A    C  
ATOM   3995  OE1 GLU A 527      -9.864  15.411 -29.861  1.00 76.61      A    O  
ATOM   3996  OE2 GLU A 527     -11.168  15.025 -28.101  1.00 76.38      A    O1-
ATOM   3997  N   LEU A 528      -8.009  11.133 -24.403  1.00 96.70      A    N  
ATOM   3998  CA  LEU A 528      -8.028  10.644 -23.022  1.00 96.85      A    C  
ATOM   3999  C   LEU A 528      -6.687  10.910 -22.319  1.00 96.44      A    C  
ATOM   4000  O   LEU A 528      -5.888  10.009 -22.076  1.00 94.54      A    O  
ATOM   4001  CB  LEU A 528      -8.400   9.146 -23.010  1.00 96.76      A    C  
ATOM   4002  CG  LEU A 528      -9.785   8.809 -23.592  1.00 96.24      A    C  
ATOM   4003  CD1 LEU A 528      -9.985   7.289 -23.585  1.00 94.85      A    C  
ATOM   4004  CD2 LEU A 528     -10.915   9.447 -22.776  1.00 94.46      A    C  
ATOM   4005  N   LYS A 529      -6.433  12.168 -21.950  1.00 95.48      A    N  
ATOM   4006  CA  LYS A 529      -5.146  12.622 -21.410  1.00 94.31      A    C  
ATOM   4007  C   LYS A 529      -4.709  11.928 -20.122  1.00 94.86      A    C  
ATOM   4008  O   LYS A 529      -3.517  11.889 -19.831  1.00 91.74      A    O  
ATOM   4009  CB  LYS A 529      -5.185  14.127 -21.156  1.00 91.49      A    C  
ATOM   4010  CG  LYS A 529      -5.285  14.932 -22.448  1.00 80.77      A    C  
ATOM   4011  CD  LYS A 529      -4.975  16.391 -22.133  1.00 71.54      A    C  
ATOM   4012  CE  LYS A 529      -4.855  17.199 -23.423  1.00 61.73      A    C  
ATOM   4013  NZ  LYS A 529      -4.083  18.432 -23.168  1.00 53.68      A    N1+
ATOM   4014  N   GLN A 530      -5.656  11.405 -19.336  1.00 95.57      A    N  
ATOM   4015  CA  GLN A 530      -5.355  10.703 -18.088  1.00 95.38      A    C  
ATOM   4016  C   GLN A 530      -5.063   9.210 -18.286  1.00 96.25      A    C  
ATOM   4017  O   GLN A 530      -4.716   8.534 -17.323  1.00 94.97      A    O  
ATOM   4018  CB  GLN A 530      -6.475  10.905 -17.069  1.00 93.39      A    C  
ATOM   4019  CG  GLN A 530      -6.638  12.380 -16.660  1.00 87.01      A    C  
ATOM   4020  CD  GLN A 530      -7.124  12.539 -15.217  1.00 81.33      A    C  
ATOM   4021  NE2 GLN A 530      -7.529  13.720 -14.816  1.00 68.05      A    N  
ATOM   4022  OE1 GLN A 530      -7.109  11.616 -14.441  1.00 72.76      A    O  
ATOM   4023  N   LEU A 531      -5.202   8.690 -19.511  1.00 97.08      A    N  
ATOM   4024  CA  LEU A 531      -5.042   7.272 -19.776  1.00 97.53      A    C  
ATOM   4025  C   LEU A 531      -3.596   6.831 -19.490  1.00 97.28      A    C  
ATOM   4026  O   LEU A 531      -2.658   7.292 -20.136  1.00 96.29      A    O  
ATOM   4027  CB  LEU A 531      -5.492   6.971 -21.218  1.00 97.43      A    C  
ATOM   4028  CG  LEU A 531      -5.776   5.484 -21.482  1.00 96.30      A    C  
ATOM   4029  CD1 LEU A 531      -7.046   5.014 -20.777  1.00 95.04      A    C  
ATOM   4030  CD2 LEU A 531      -5.984   5.270 -22.979  1.00 94.45      A    C  
ATOM   4031  N   SER A 532      -3.450   5.943 -18.517  1.00 97.62      A    N  
ATOM   4032  CA  SER A 532      -2.185   5.319 -18.125  1.00 97.29      A    C  
ATOM   4033  C   SER A 532      -1.982   3.983 -18.830  1.00 97.46      A    C  
ATOM   4034  O   SER A 532      -0.901   3.695 -19.335  1.00 96.32      A    O  
ATOM   4035  CB  SER A 532      -2.177   5.132 -16.607  1.00 95.68      A    C  
ATOM   4036  OG  SER A 532      -1.040   4.422 -16.176  1.00 83.05      A    O  
ATOM   4037  N   ASP A 533      -3.044   3.185 -18.909  1.00 97.74      A    N  
ATOM   4038  CA  ASP A 533      -2.998   1.815 -19.403  1.00 97.74      A    C  
ATOM   4039  C   ASP A 533      -3.972   1.636 -20.571  1.00 98.02      A    C  
ATOM   4040  O   ASP A 533      -5.188   1.810 -20.426  1.00 97.57      A    O  
ATOM   4041  CB  ASP A 533      -3.328   0.840 -18.267  1.00 97.00      A    C  
ATOM   4042  CG  ASP A 533      -2.260   0.681 -17.181  1.00 94.74      A    C  
ATOM   4043  OD1 ASP A 533      -1.561   1.658 -16.848  1.00 90.02      A    O  
ATOM   4044  OD2 ASP A 533      -2.164  -0.454 -16.653  1.00 88.73      A    O1-
ATOM   4045  N   LEU A 534      -3.442   1.240 -21.723  1.00 98.00      A    N  
ATOM   4046  CA  LEU A 534      -4.212   0.939 -22.921  1.00 98.10      A    C  
ATOM   4047  C   LEU A 534      -3.862  -0.457 -23.448  1.00 98.23      A    C  
ATOM   4048  O   LEU A 534      -2.833  -0.670 -24.087  1.00 97.70      A    O  
ATOM   4049  CB  LEU A 534      -4.000   2.046 -23.962  1.00 98.03      A    C  
ATOM   4050  CG  LEU A 534      -4.764   1.851 -25.277  1.00 97.81      A    C  
ATOM   4051  CD1 LEU A 534      -6.269   1.752 -25.065  1.00 97.18      A    C  
ATOM   4052  CD2 LEU A 534      -4.501   3.034 -26.213  1.00 96.94      A    C  
ATOM   4053  N   GLY A 535      -4.757  -1.416 -23.199  1.00 98.12      A    N  
ATOM   4054  CA  GLY A 535      -4.663  -2.783 -23.686  1.00 98.17      A    C  
ATOM   4055  C   GLY A 535      -5.585  -3.019 -24.876  1.00 98.38      A    C  
ATOM   4056  O   GLY A 535      -6.802  -3.082 -24.707  1.00 97.77      A    O  
ATOM   4057  N   LEU A 536      -5.013  -3.169 -26.068  1.00 98.16      A    N  
ATOM   4058  CA  LEU A 536      -5.725  -3.440 -27.320  1.00 98.19      A    C  
ATOM   4059  C   LEU A 536      -5.243  -4.726 -28.013  1.00 98.26      A    C  
ATOM   4060  O   LEU A 536      -5.699  -5.039 -29.108  1.00 97.34      A    O  
ATOM   4061  CB  LEU A 536      -5.579  -2.226 -28.259  1.00 97.66      A    C  
ATOM   4062  CG  LEU A 536      -6.162  -0.905 -27.729  1.00 97.01      A    C  
ATOM   4063  CD1 LEU A 536      -5.882   0.209 -28.724  1.00 95.48      A    C  
ATOM   4064  CD2 LEU A 536      -7.678  -0.979 -27.528  1.00 94.88      A    C  
ATOM   4065  N   GLY A 537      -4.323  -5.459 -27.387  1.00 98.10      A    N  
ATOM   4066  CA  GLY A 537      -3.713  -6.660 -27.939  1.00 98.38      A    C  
ATOM   4067  C   GLY A 537      -4.710  -7.786 -28.230  1.00 98.42      A    C  
ATOM   4068  O   GLY A 537      -5.808  -7.807 -27.680  1.00 97.94      A    O  
ATOM   4069  N   ASN A 538      -4.333  -8.711 -29.079  1.00 98.40      A    N  
ATOM   4070  CA  ASN A 538      -5.141  -9.874 -29.469  1.00 98.47      A    C  
ATOM   4071  C   ASN A 538      -6.578  -9.513 -29.882  1.00 98.52      A    C  
ATOM   4072  O   ASN A 538      -7.569  -9.958 -29.304  1.00 97.58      A    O  
ATOM   4073  CB  ASN A 538      -5.067 -10.953 -28.376  1.00 98.03      A    C  
ATOM   4074  CG  ASN A 538      -3.683 -11.519 -28.171  1.00 96.51      A    C  
ATOM   4075  ND2 ASN A 538      -3.415 -12.019 -26.978  1.00 88.77      A    N  
ATOM   4076  OD1 ASN A 538      -2.838 -11.552 -29.047  1.00 90.12      A    O  
ATOM   4077  N   ASN A 539      -6.686  -8.679 -30.909  1.00 98.39      A    N  
ATOM   4078  CA  ASN A 539      -7.924  -8.310 -31.571  1.00 98.49      A    C  
ATOM   4079  C   ASN A 539      -7.752  -8.420 -33.096  1.00 98.22      A    C  
ATOM   4080  O   ASN A 539      -6.870  -9.132 -33.587  1.00 96.30      A    O  
ATOM   4081  CB  ASN A 539      -8.337  -6.895 -31.088  1.00 98.26      A    C  
ATOM   4082  CG  ASN A 539      -9.128  -6.923 -29.795  1.00 98.37      A    C  
ATOM   4083  ND2 ASN A 539      -8.544  -6.494 -28.701  1.00 96.42      A    N  
ATOM   4084  OD1 ASN A 539     -10.289  -7.290 -29.781  1.00 96.38      A    O  
ATOM   4085  N   ARG A 540      -8.578  -7.732 -33.859  1.00 98.39      A    N  
ATOM   4086  CA  ARG A 540      -8.518  -7.661 -35.327  1.00 98.03      A    C  
ATOM   4087  C   ARG A 540      -8.354  -6.224 -35.827  1.00 98.08      A    C  
ATOM   4088  O   ARG A 540      -8.791  -5.909 -36.934  1.00 96.40      A    O  
ATOM   4089  CB  ARG A 540      -9.739  -8.356 -35.943  1.00 96.71      A    C  
ATOM   4090  CG  ARG A 540      -9.856  -9.818 -35.511  1.00 91.65      A    C  
ATOM   4091  CD  ARG A 540     -11.081 -10.451 -36.174  1.00 86.95      A    C  
ATOM   4092  NE  ARG A 540     -11.292 -11.824 -35.718  1.00 76.41      A    N  
ATOM   4093  CZ  ARG A 540     -12.315 -12.592 -36.034  1.00 67.63      A    C  
ATOM   4094  NH1 ARG A 540     -13.258 -12.181 -36.846  1.00 61.74      A    N1+
ATOM   4095  NH2 ARG A 540     -12.408 -13.792 -35.532  1.00 58.47      A    N  
ATOM   4096  N   PHE A 541      -7.776  -5.346 -35.008  1.00 98.03      A    N  
ATOM   4097  CA  PHE A 541      -7.531  -3.966 -35.415  1.00 97.91      A    C  
ATOM   4098  C   PHE A 541      -6.605  -3.912 -36.624  1.00 97.71      A    C  
ATOM   4099  O   PHE A 541      -5.586  -4.604 -36.669  1.00 96.78      A    O  
ATOM   4100  CB  PHE A 541      -6.956  -3.145 -34.256  1.00 97.94      A    C  
ATOM   4101  CG  PHE A 541      -7.912  -2.941 -33.104  1.00 98.21      A    C  
ATOM   4102  CD1 PHE A 541      -9.132  -2.276 -33.309  1.00 97.73      A    C  
ATOM   4103  CD2 PHE A 541      -7.589  -3.422 -31.823  1.00 97.64      A    C  
ATOM   4104  CE1 PHE A 541     -10.035  -2.093 -32.252  1.00 97.36      A    C  
ATOM   4105  CE2 PHE A 541      -8.489  -3.241 -30.751  1.00 97.32      A    C  
ATOM   4106  CZ  PHE A 541      -9.707  -2.580 -30.965  1.00 97.63      A    C  
ATOM   4107  N   ALA A 542      -6.961  -3.077 -37.593  1.00 97.22      A    N  
ATOM   4108  CA  ALA A 542      -6.270  -2.949 -38.860  1.00 96.68      A    C  
ATOM   4109  C   ALA A 542      -5.973  -1.481 -39.193  1.00 96.51      A    C  
ATOM   4110  O   ALA A 542      -6.480  -0.553 -38.562  1.00 94.02      A    O  
ATOM   4111  CB  ALA A 542      -7.115  -3.639 -39.942  1.00 94.58      A    C  
ATOM   4112  N   GLY A 543      -5.159  -1.294 -40.211  1.00 96.07      A    N  
ATOM   4113  CA  GLY A 543      -4.691   0.033 -40.618  1.00 95.89      A    C  
ATOM   4114  C   GLY A 543      -3.391   0.430 -39.916  1.00 96.72      A    C  
ATOM   4115  O   GLY A 543      -2.811  -0.362 -39.169  1.00 96.17      A    O  
ATOM   4116  N   PRO A 544      -2.892   1.640 -40.179  1.00 96.81      A    N  
ATOM   4117  CA  PRO A 544      -1.695   2.133 -39.519  1.00 96.63      A    C  
ATOM   4118  C   PRO A 544      -1.961   2.452 -38.044  1.00 96.95      A    C  
ATOM   4119  O   PRO A 544      -3.082   2.805 -37.669  1.00 95.98      A    O  
ATOM   4120  CB  PRO A 544      -1.289   3.378 -40.309  1.00 95.33      A    C  
ATOM   4121  CG  PRO A 544      -2.630   3.906 -40.824  1.00 92.15      A    C  
ATOM   4122  CD  PRO A 544      -3.445   2.641 -41.075  1.00 95.56      A    C  
ATOM   4123  N   ILE A 545      -0.912   2.384 -37.214  1.00 96.96      A    N  
ATOM   4124  CA  ILE A 545      -0.961   2.960 -35.861  1.00 97.07      A    C  
ATOM   4125  C   ILE A 545      -1.183   4.473 -36.012  1.00 96.99      A    C  
ATOM   4126  O   ILE A 545      -0.361   5.143 -36.642  1.00 96.26      A    O  
ATOM   4127  CB  ILE A 545       0.325   2.653 -35.063  1.00 96.93      A    C  
ATOM   4128  CG1 ILE A 545       0.540   1.136 -34.919  1.00 96.07      A    C  
ATOM   4129  CG2 ILE A 545       0.249   3.316 -33.672  1.00 96.03      A    C  
ATOM   4130  CD1 ILE A 545       1.889   0.750 -34.295  1.00 94.30      A    C  
ATOM   4131  N   PRO A 546      -2.270   5.035 -35.446  1.00 96.58      A    N  
ATOM   4132  CA  PRO A 546      -2.582   6.442 -35.650  1.00 96.03      A    C  
ATOM   4133  C   PRO A 546      -1.523   7.375 -35.062  1.00 96.23      A    C  
ATOM   4134  O   PRO A 546      -1.120   7.224 -33.910  1.00 95.56      A    O  
ATOM   4135  CB  PRO A 546      -3.956   6.659 -34.996  1.00 94.56      A    C  
ATOM   4136  CG  PRO A 546      -4.579   5.255 -34.979  1.00 91.85      A    C  
ATOM   4137  CD  PRO A 546      -3.367   4.360 -34.775  1.00 94.95      A    C  
ATOM   4138  N   HIS A 547      -1.134   8.410 -35.808  1.00 96.03      A    N  
ATOM   4139  CA  HIS A 547      -0.226   9.445 -35.300  1.00 95.60      A    C  
ATOM   4140  C   HIS A 547      -0.745  10.130 -34.034  1.00 96.03      A    C  
ATOM   4141  O   HIS A 547       0.044  10.514 -33.168  1.00 94.68      A    O  
ATOM   4142  CB  HIS A 547       0.024  10.491 -36.391  1.00 93.72      A    C  
ATOM   4143  CG  HIS A 547       1.109  10.096 -37.335  1.00 85.58      A    C  
ATOM   4144  CD2 HIS A 547       0.987   9.679 -38.640  1.00 71.34      A    C  
ATOM   4145  ND1 HIS A 547       2.460  10.104 -37.054  1.00 72.38      A    N  
ATOM   4146  CE1 HIS A 547       3.123   9.704 -38.154  1.00 67.59      A    C  
ATOM   4147  NE2 HIS A 547       2.264   9.439 -39.133  1.00 68.44      A    N  
ATOM   4148  N   ALA A 548      -2.078  10.241 -33.881  1.00 96.24      A    N  
ATOM   4149  CA  ALA A 548      -2.742  10.827 -32.726  1.00 96.35      A    C  
ATOM   4150  C   ALA A 548      -2.457  10.088 -31.402  1.00 96.60      A    C  
ATOM   4151  O   ALA A 548      -2.647  10.688 -30.340  1.00 95.35      A    O  
ATOM   4152  CB  ALA A 548      -4.237  10.891 -33.029  1.00 95.07      A    C  
ATOM   4153  N   ILE A 549      -1.933   8.857 -31.436  1.00 96.05      A    N  
ATOM   4154  CA  ILE A 549      -1.546   8.101 -30.237  1.00 95.94      A    C  
ATOM   4155  C   ILE A 549      -0.551   8.869 -29.355  1.00 96.28      A    C  
ATOM   4156  O   ILE A 549      -0.535   8.708 -28.143  1.00 95.43      A    O  
ATOM   4157  CB  ILE A 549      -1.018   6.710 -30.637  1.00 94.78      A    C  
ATOM   4158  CG1 ILE A 549      -1.155   5.724 -29.464  1.00 88.45      A    C  
ATOM   4159  CG2 ILE A 549       0.443   6.759 -31.149  1.00 87.57      A    C  
ATOM   4160  CD1 ILE A 549      -1.009   4.258 -29.892  1.00 81.95      A    C  
ATOM   4161  N   SER A 550       0.219   9.769 -29.947  1.00 95.78      A    N  
ATOM   4162  CA  SER A 550       1.151  10.649 -29.236  1.00 95.18      A    C  
ATOM   4163  C   SER A 550       0.487  11.623 -28.256  1.00 95.59      A    C  
ATOM   4164  O   SER A 550       1.173  12.173 -27.397  1.00 93.84      A    O  
ATOM   4165  CB  SER A 550       1.974  11.445 -30.242  1.00 92.82      A    C  
ATOM   4166  OG  SER A 550       1.165  12.274 -31.046  1.00 82.91      A    O  
ATOM   4167  N   LYS A 551      -0.826  11.847 -28.370  1.00 96.61      A    N  
ATOM   4168  CA  LYS A 551      -1.593  12.699 -27.450  1.00 96.67      A    C  
ATOM   4169  C   LYS A 551      -1.799  12.054 -26.075  1.00 96.54      A    C  
ATOM   4170  O   LYS A 551      -2.136  12.763 -25.128  1.00 95.24      A    O  
ATOM   4171  CB  LYS A 551      -2.956  13.050 -28.055  1.00 96.08      A    C  
ATOM   4172  CG  LYS A 551      -2.890  13.864 -29.363  1.00 93.94      A    C  
ATOM   4173  CD  LYS A 551      -4.331  14.144 -29.820  1.00 91.21      A    C  
ATOM   4174  CE  LYS A 551      -4.422  14.955 -31.104  1.00 83.86      A    C  
ATOM   4175  NZ  LYS A 551      -5.849  15.150 -31.480  1.00 76.68      A    N1+
ATOM   4176  N   LEU A 552      -1.595  10.740 -25.954  1.00 96.53      A    N  
ATOM   4177  CA  LEU A 552      -1.716   9.987 -24.699  1.00 96.39      A    C  
ATOM   4178  C   LEU A 552      -0.479  10.195 -23.811  1.00 95.54      A    C  
ATOM   4179  O   LEU A 552       0.263   9.275 -23.487  1.00 93.26      A    O  
ATOM   4180  CB  LEU A 552      -1.975   8.494 -24.997  1.00 96.35      A    C  
ATOM   4181  CG  LEU A 552      -3.244   8.196 -25.808  1.00 96.07      A    C  
ATOM   4182  CD1 LEU A 552      -3.358   6.685 -26.035  1.00 95.11      A    C  
ATOM   4183  CD2 LEU A 552      -4.512   8.653 -25.090  1.00 94.72      A    C  
ATOM   4184  N   GLU A 553      -0.265  11.439 -23.386  1.00 94.02      A    N  
ATOM   4185  CA  GLU A 553       0.944  11.879 -22.679  1.00 92.38      A    C  
ATOM   4186  C   GLU A 553       1.149  11.216 -21.310  1.00 92.82      A    C  
ATOM   4187  O   GLU A 553       2.266  11.210 -20.794  1.00 90.16      A    O  
ATOM   4188  CB  GLU A 553       0.916  13.416 -22.566  1.00 88.40      A    C  
ATOM   4189  CG  GLU A 553      -0.304  13.974 -21.807  1.00 77.97      A    C  
ATOM   4190  CD  GLU A 553      -0.402  15.518 -21.837  1.00 74.79      A    C  
ATOM   4191  OE1 GLU A 553      -1.526  16.041 -21.667  1.00 68.96      A    O  
ATOM   4192  OE2 GLU A 553       0.630  16.184 -22.051  1.00 69.95      A    O1-
ATOM   4193  N   SER A 554       0.091  10.611 -20.727  1.00 94.16      A    N  
ATOM   4194  CA  SER A 554       0.155   9.907 -19.440  1.00 94.16      A    C  
ATOM   4195  C   SER A 554       0.397   8.399 -19.571  1.00 94.96      A    C  
ATOM   4196  O   SER A 554       0.499   7.718 -18.558  1.00 93.41      A    O  
ATOM   4197  CB  SER A 554      -1.120  10.164 -18.624  1.00 92.93      A    C  
ATOM   4198  OG  SER A 554      -1.260  11.550 -18.367  1.00 87.21      A    O  
ATOM   4199  N   LEU A 555       0.492   7.872 -20.786  1.00 95.85      A    N  
ATOM   4200  CA  LEU A 555       0.509   6.434 -21.035  1.00 96.31      A    C  
ATOM   4201  C   LEU A 555       1.777   5.780 -20.464  1.00 96.48      A    C  
ATOM   4202  O   LEU A 555       2.902   6.156 -20.805  1.00 95.32      A    O  
ATOM   4203  CB  LEU A 555       0.351   6.206 -22.547  1.00 95.83      A    C  
ATOM   4204  CG  LEU A 555      -0.196   4.817 -22.924  1.00 92.46      A    C  
ATOM   4205  CD1 LEU A 555      -1.648   4.634 -22.504  1.00 91.23      A    C  
ATOM   4206  CD2 LEU A 555      -0.145   4.678 -24.443  1.00 90.48      A    C  
ATOM   4207  N   LEU A 556       1.563   4.776 -19.607  1.00 96.64      A    N  
ATOM   4208  CA  LEU A 556       2.586   3.952 -18.975  1.00 96.43      A    C  
ATOM   4209  C   LEU A 556       2.656   2.551 -19.609  1.00 96.76      A    C  
ATOM   4210  O   LEU A 556       3.738   1.991 -19.768  1.00 95.64      A    O  
ATOM   4211  CB  LEU A 556       2.241   3.864 -17.474  1.00 94.92      A    C  
ATOM   4212  CG  LEU A 556       3.392   3.314 -16.605  1.00 86.65      A    C  
ATOM   4213  CD1 LEU A 556       4.396   4.414 -16.280  1.00 81.20      A    C  
ATOM   4214  CD2 LEU A 556       2.845   2.765 -15.285  1.00 81.01      A    C  
ATOM   4215  N   TYR A 557       1.499   2.011 -19.990  1.00 97.35      A    N  
ATOM   4216  CA  TYR A 557       1.340   0.676 -20.553  1.00 97.48      A    C  
ATOM   4217  C   TYR A 557       0.570   0.740 -21.872  1.00 97.52      A    C  
ATOM   4218  O   TYR A 557      -0.574   1.209 -21.913  1.00 97.24      A    O  
ATOM   4219  CB  TYR A 557       0.622  -0.195 -19.511  1.00 96.82      A    C  
ATOM   4220  CG  TYR A 557       0.329  -1.605 -19.945  1.00 92.32      A    C  
ATOM   4221  CD1 TYR A 557      -0.873  -1.920 -20.605  1.00 89.63      A    C  
ATOM   4222  CD2 TYR A 557       1.258  -2.630 -19.665  1.00 88.71      A    C  
ATOM   4223  CE1 TYR A 557      -1.158  -3.251 -20.980  1.00 81.50      A    C  
ATOM   4224  CE2 TYR A 557       0.988  -3.955 -20.031  1.00 81.46      A    C  
ATOM   4225  CZ  TYR A 557      -0.219  -4.260 -20.689  1.00 79.36      A    C  
ATOM   4226  OH  TYR A 557      -0.491  -5.561 -21.053  1.00 73.33      A    O  
ATOM   4227  N   LEU A 558       1.177   0.260 -22.938  1.00 97.63      A    N  
ATOM   4228  CA  LEU A 558       0.558   0.183 -24.255  1.00 97.86      A    C  
ATOM   4229  C   LEU A 558       0.815  -1.188 -24.884  1.00 98.06      A    C  
ATOM   4230  O   LEU A 558       1.954  -1.523 -25.211  1.00 97.64      A    O  
ATOM   4231  CB  LEU A 558       1.095   1.314 -25.147  1.00 97.74      A    C  
ATOM   4232  CG  LEU A 558       0.583   1.286 -26.601  1.00 97.55      A    C  
ATOM   4233  CD1 LEU A 558      -0.935   1.400 -26.698  1.00 96.75      A    C  
ATOM   4234  CD2 LEU A 558       1.195   2.451 -27.382  1.00 96.45      A    C  
ATOM   4235  N   THR A 559      -0.261  -1.936 -25.126  1.00 98.18      A    N  
ATOM   4236  CA  THR A 559      -0.190  -3.194 -25.872  1.00 97.91      A    C  
ATOM   4237  C   THR A 559      -1.072  -3.141 -27.110  1.00 98.10      A    C  
ATOM   4238  O   THR A 559      -2.293  -2.963 -27.021  1.00 97.55      A    O  
ATOM   4239  CB  THR A 559      -0.507  -4.420 -25.010  1.00 96.92      A    C  
ATOM   4240  CG2 THR A 559       0.466  -4.560 -23.847  1.00 90.71      A    C  
ATOM   4241  OG1 THR A 559      -1.812  -4.369 -24.485  1.00 91.71      A    O  
ATOM   4242  N   LEU A 560      -0.446  -3.305 -28.263  1.00 98.04      A    N  
ATOM   4243  CA  LEU A 560      -1.087  -3.383 -29.579  1.00 98.07      A    C  
ATOM   4244  C   LEU A 560      -0.798  -4.730 -30.273  1.00 98.28      A    C  
ATOM   4245  O   LEU A 560      -1.134  -4.895 -31.438  1.00 97.42      A    O  
ATOM   4246  CB  LEU A 560      -0.620  -2.201 -30.456  1.00 97.54      A    C  
ATOM   4247  CG  LEU A 560      -0.876  -0.791 -29.892  1.00 96.57      A    C  
ATOM   4248  CD1 LEU A 560      -0.410   0.262 -30.909  1.00 94.49      A    C  
ATOM   4249  CD2 LEU A 560      -2.346  -0.526 -29.614  1.00 93.89      A    C  
ATOM   4250  N   HIS A 561      -0.191  -5.671 -29.573  1.00 98.37      A    N  
ATOM   4251  CA  HIS A 561       0.245  -6.959 -30.111  1.00 98.35      A    C  
ATOM   4252  C   HIS A 561      -0.916  -7.818 -30.622  1.00 98.53      A    C  
ATOM   4253  O   HIS A 561      -2.061  -7.640 -30.220  1.00 98.01      A    O  
ATOM   4254  CB  HIS A 561       1.043  -7.714 -29.040  1.00 97.69      A    C  
ATOM   4255  CG  HIS A 561       0.236  -8.106 -27.836  1.00 97.12      A    C  
ATOM   4256  CD2 HIS A 561      -0.482  -9.258 -27.639  1.00 88.48      A    C  
ATOM   4257  ND1 HIS A 561       0.053  -7.342 -26.686  1.00 89.23      A    N  
ATOM   4258  CE1 HIS A 561      -0.743  -8.020 -25.851  1.00 89.57      A    C  
ATOM   4259  NE2 HIS A 561      -1.094  -9.184 -26.397  1.00 91.72      A    N  
ATOM   4260  N   GLY A 562      -0.617  -8.759 -31.503  1.00 98.22      A    N  
ATOM   4261  CA  GLY A 562      -1.614  -9.713 -31.979  1.00 98.39      A    C  
ATOM   4262  C   GLY A 562      -2.791  -9.064 -32.714  1.00 98.47      A    C  
ATOM   4263  O   GLY A 562      -3.946  -9.408 -32.471  1.00 97.45      A    O  
ATOM   4264  N   ASN A 563      -2.510  -8.106 -33.578  1.00 98.22      A    N  
ATOM   4265  CA  ASN A 563      -3.482  -7.412 -34.420  1.00 98.15      A    C  
ATOM   4266  C   ASN A 563      -3.058  -7.448 -35.895  1.00 97.96      A    C  
ATOM   4267  O   ASN A 563      -2.164  -8.209 -36.292  1.00 95.88      A    O  
ATOM   4268  CB  ASN A 563      -3.692  -5.986 -33.866  1.00 98.01      A    C  
ATOM   4269  CG  ASN A 563      -4.669  -5.937 -32.714  1.00 98.13      A    C  
ATOM   4270  ND2 ASN A 563      -4.202  -5.687 -31.511  1.00 95.80      A    N  
ATOM   4271  OD1 ASN A 563      -5.865  -6.095 -32.891  1.00 95.76      A    O  
ATOM   4272  N   LEU A 564      -3.687  -6.632 -36.721  1.00 98.04      A    N  
ATOM   4273  CA  LEU A 564      -3.396  -6.477 -38.150  1.00 97.71      A    C  
ATOM   4274  C   LEU A 564      -2.877  -5.065 -38.467  1.00 97.83      A    C  
ATOM   4275  O   LEU A 564      -3.080  -4.564 -39.572  1.00 96.48      A    O  
ATOM   4276  CB  LEU A 564      -4.658  -6.847 -38.973  1.00 96.92      A    C  
ATOM   4277  CG  LEU A 564      -5.241  -8.246 -38.716  1.00 95.23      A    C  
ATOM   4278  CD1 LEU A 564      -6.566  -8.404 -39.485  1.00 90.71      A    C  
ATOM   4279  CD2 LEU A 564      -4.302  -9.362 -39.171  1.00 89.64      A    C  
ATOM   4280  N   PHE A 565      -2.236  -4.408 -37.486  1.00 97.79      A    N  
ATOM   4281  CA  PHE A 565      -1.654  -3.086 -37.705  1.00 97.85      A    C  
ATOM   4282  C   PHE A 565      -0.570  -3.143 -38.775  1.00 97.89      A    C  
ATOM   4283  O   PHE A 565       0.294  -4.023 -38.770  1.00 97.30      A    O  
ATOM   4284  CB  PHE A 565      -1.096  -2.489 -36.401  1.00 97.73      A    C  
ATOM   4285  CG  PHE A 565      -2.147  -2.031 -35.421  1.00 97.84      A    C  
ATOM   4286  CD1 PHE A 565      -3.006  -0.956 -35.746  1.00 97.09      A    C  
ATOM   4287  CD2 PHE A 565      -2.275  -2.653 -34.166  1.00 96.95      A    C  
ATOM   4288  CE1 PHE A 565      -3.985  -0.519 -34.840  1.00 96.55      A    C  
ATOM   4289  CE2 PHE A 565      -3.251  -2.222 -33.253  1.00 96.45      A    C  
ATOM   4290  CZ  PHE A 565      -4.105  -1.163 -33.590  1.00 96.94      A    C  
ATOM   4291  N   ASN A 566      -0.605  -2.174 -39.699  1.00 97.75      A    N  
ATOM   4292  CA  ASN A 566       0.301  -2.087 -40.826  1.00 97.38      A    C  
ATOM   4293  C   ASN A 566       0.960  -0.700 -40.926  1.00 97.40      A    C  
ATOM   4294  O   ASN A 566       0.775   0.156 -40.063  1.00 95.66      A    O  
ATOM   4295  CB  ASN A 566      -0.451  -2.550 -42.095  1.00 95.88      A    C  
ATOM   4296  CG  ASN A 566      -1.597  -1.638 -42.515  1.00 95.44      A    C  
ATOM   4297  ND2 ASN A 566      -2.647  -2.194 -43.068  1.00 87.63      A    N  
ATOM   4298  OD1 ASN A 566      -1.559  -0.431 -42.408  1.00 90.01      A    O  
ATOM   4299  N   GLY A 567       1.742  -0.505 -41.973  1.00 97.16      A    N  
ATOM   4300  CA  GLY A 567       2.529   0.722 -42.104  1.00 97.28      A    C  
ATOM   4301  C   GLY A 567       3.741   0.727 -41.173  1.00 97.83      A    C  
ATOM   4302  O   GLY A 567       4.146  -0.299 -40.622  1.00 96.91      A    O  
ATOM   4303  N   SER A 568       4.352   1.890 -41.040  1.00 97.79      A    N  
ATOM   4304  CA  SER A 568       5.544   2.074 -40.210  1.00 97.62      A    C  
ATOM   4305  C   SER A 568       5.201   2.505 -38.785  1.00 97.87      A    C  
ATOM   4306  O   SER A 568       4.148   3.102 -38.548  1.00 96.67      A    O  
ATOM   4307  CB  SER A 568       6.491   3.084 -40.865  1.00 96.08      A    C  
ATOM   4308  OG  SER A 568       5.828   4.317 -41.106  1.00 85.70      A    O  
ATOM   4309  N   ILE A 569       6.118   2.261 -37.841  1.00 97.75      A    N  
ATOM   4310  CA  ILE A 569       6.030   2.838 -36.493  1.00 97.73      A    C  
ATOM   4311  C   ILE A 569       6.026   4.375 -36.624  1.00 97.58      A    C  
ATOM   4312  O   ILE A 569       6.992   4.937 -37.146  1.00 96.71      A    O  
ATOM   4313  CB  ILE A 569       7.196   2.348 -35.613  1.00 97.38      A    C  
ATOM   4314  CG1 ILE A 569       7.167   0.810 -35.456  1.00 96.36      A    C  
ATOM   4315  CG2 ILE A 569       7.137   3.025 -34.231  1.00 96.38      A    C  
ATOM   4316  CD1 ILE A 569       8.398   0.227 -34.768  1.00 94.06      A    C  
ATOM   4317  N   PRO A 570       4.973   5.062 -36.177  1.00 97.42      A    N  
ATOM   4318  CA  PRO A 570       4.879   6.501 -36.335  1.00 96.83      A    C  
ATOM   4319  C   PRO A 570       5.915   7.221 -35.453  1.00 96.88      A    C  
ATOM   4320  O   PRO A 570       6.035   6.952 -34.262  1.00 95.57      A    O  
ATOM   4321  CB  PRO A 570       3.431   6.865 -35.968  1.00 95.30      A    C  
ATOM   4322  CG  PRO A 570       3.002   5.741 -35.043  1.00 92.98      A    C  
ATOM   4323  CD  PRO A 570       3.764   4.527 -35.562  1.00 96.19      A    C  
ATOM   4324  N   THR A 571       6.627   8.183 -36.032  1.00 96.60      A    N  
ATOM   4325  CA  THR A 571       7.673   8.942 -35.325  1.00 95.94      A    C  
ATOM   4326  C   THR A 571       7.135   9.737 -34.136  1.00 95.91      A    C  
ATOM   4327  O   THR A 571       7.864   9.980 -33.180  1.00 93.65      A    O  
ATOM   4328  CB  THR A 571       8.384   9.911 -36.280  1.00 93.89      A    C  
ATOM   4329  CG2 THR A 571       9.205   9.171 -37.333  1.00 81.40      A    C  
ATOM   4330  OG1 THR A 571       7.441  10.708 -36.964  1.00 83.68      A    O  
ATOM   4331  N   SER A 572       5.841  10.078 -34.153  1.00 96.12      A    N  
ATOM   4332  CA  SER A 572       5.147  10.751 -33.060  1.00 95.50      A    C  
ATOM   4333  C   SER A 572       5.109   9.930 -31.762  1.00 95.99      A    C  
ATOM   4334  O   SER A 572       5.046  10.520 -30.692  1.00 94.38      A    O  
ATOM   4335  CB  SER A 572       3.715  11.094 -33.484  1.00 93.62      A    C  
ATOM   4336  OG  SER A 572       3.029   9.923 -33.881  1.00 87.46      A    O  
ATOM   4337  N   MET A 573       5.245   8.600 -31.831  1.00 95.88      A    N  
ATOM   4338  CA  MET A 573       5.323   7.758 -30.624  1.00 95.81      A    C  
ATOM   4339  C   MET A 573       6.494   8.130 -29.710  1.00 95.80      A    C  
ATOM   4340  O   MET A 573       6.437   7.850 -28.524  1.00 94.24      A    O  
ATOM   4341  CB  MET A 573       5.429   6.277 -30.999  1.00 94.95      A    C  
ATOM   4342  CG  MET A 573       4.110   5.713 -31.526  1.00 91.32      A    C  
ATOM   4343  SD  MET A 573       4.135   3.923 -31.823  1.00 90.53      A    S  
ATOM   4344  CE  MET A 573       4.084   3.307 -30.131  1.00 82.33      A    C  
ATOM   4345  N   GLY A 574       7.505   8.814 -30.211  1.00 95.63      A    N  
ATOM   4346  CA  GLY A 574       8.594   9.340 -29.390  1.00 95.22      A    C  
ATOM   4347  C   GLY A 574       8.157  10.347 -28.317  1.00 95.42      A    C  
ATOM   4348  O   GLY A 574       8.914  10.597 -27.380  1.00 93.33      A    O  
ATOM   4349  N   HIS A 575       6.938  10.884 -28.414  1.00 95.91      A    N  
ATOM   4350  CA  HIS A 575       6.367  11.764 -27.387  1.00 95.66      A    C  
ATOM   4351  C   HIS A 575       5.802  10.996 -26.178  1.00 95.58      A    C  
ATOM   4352  O   HIS A 575       5.548  11.615 -25.143  1.00 93.43      A    O  
ATOM   4353  CB  HIS A 575       5.281  12.648 -28.015  1.00 94.55      A    C  
ATOM   4354  CG  HIS A 575       5.767  13.529 -29.128  1.00 91.40      A    C  
ATOM   4355  CD2 HIS A 575       6.831  14.393 -29.107  1.00 77.74      A    C  
ATOM   4356  ND1 HIS A 575       5.207  13.638 -30.386  1.00 78.51      A    N  
ATOM   4357  CE1 HIS A 575       5.907  14.533 -31.094  1.00 79.23      A    C  
ATOM   4358  NE2 HIS A 575       6.902  15.019 -30.347  1.00 81.07      A    N  
ATOM   4359  N   LEU A 576       5.644   9.675 -26.260  1.00 95.91      A    N  
ATOM   4360  CA  LEU A 576       5.181   8.818 -25.157  1.00 96.15      A    C  
ATOM   4361  C   LEU A 576       6.315   8.591 -24.138  1.00 95.60      A    C  
ATOM   4362  O   LEU A 576       6.791   7.478 -23.920  1.00 93.71      A    O  
ATOM   4363  CB  LEU A 576       4.600   7.507 -25.718  1.00 96.04      A    C  
ATOM   4364  CG  LEU A 576       3.442   7.663 -26.721  1.00 95.69      A    C  
ATOM   4365  CD1 LEU A 576       2.999   6.284 -27.211  1.00 94.64      A    C  
ATOM   4366  CD2 LEU A 576       2.238   8.362 -26.106  1.00 94.05      A    C  
ATOM   4367  N   SER A 577       6.764   9.675 -23.531  1.00 94.97      A    N  
ATOM   4368  CA  SER A 577       7.972   9.703 -22.692  1.00 93.91      A    C  
ATOM   4369  C   SER A 577       7.829   8.993 -21.346  1.00 94.03      A    C  
ATOM   4370  O   SER A 577       8.830   8.775 -20.666  1.00 91.40      A    O  
ATOM   4371  CB  SER A 577       8.394  11.156 -22.467  1.00 91.41      A    C  
ATOM   4372  OG  SER A 577       7.389  11.883 -21.787  1.00 83.95      A    O  
ATOM   4373  N   ARG A 578       6.596   8.652 -20.951  1.00 94.13      A    N  
ATOM   4374  CA  ARG A 578       6.285   7.956 -19.690  1.00 94.09      A    C  
ATOM   4375  C   ARG A 578       6.170   6.444 -19.861  1.00 94.74      A    C  
ATOM   4376  O   ARG A 578       6.032   5.742 -18.866  1.00 93.21      A    O  
ATOM   4377  CB  ARG A 578       4.998   8.527 -19.069  1.00 92.55      A    C  
ATOM   4378  CG  ARG A 578       5.125  10.018 -18.742  1.00 87.76      A    C  
ATOM   4379  CD  ARG A 578       3.833  10.538 -18.105  1.00 83.05      A    C  
ATOM   4380  NE  ARG A 578       3.862  11.998 -17.936  1.00 75.81      A    N  
ATOM   4381  CZ  ARG A 578       2.881  12.747 -17.476  1.00 68.98      A    C  
ATOM   4382  NH1 ARG A 578       1.760  12.250 -17.055  1.00 61.62      A    N1+
ATOM   4383  NH2 ARG A 578       3.003  14.041 -17.437  1.00 61.25      A    N  
ATOM   4384  N   LEU A 579       6.213   5.942 -21.094  1.00 95.34      A    N  
ATOM   4385  CA  LEU A 579       5.951   4.539 -21.391  1.00 95.72      A    C  
ATOM   4386  C   LEU A 579       6.961   3.635 -20.683  1.00 95.89      A    C  
ATOM   4387  O   LEU A 579       8.172   3.807 -20.835  1.00 94.39      A    O  
ATOM   4388  CB  LEU A 579       5.966   4.335 -22.919  1.00 95.08      A    C  
ATOM   4389  CG  LEU A 579       4.848   3.397 -23.397  1.00 91.59      A    C  
ATOM   4390  CD1 LEU A 579       3.513   4.119 -23.491  1.00 90.28      A    C  
ATOM   4391  CD2 LEU A 579       5.170   2.883 -24.799  1.00 89.51      A    C  
ATOM   4392  N   ALA A 580       6.454   2.668 -19.916  1.00 96.34      A    N  
ATOM   4393  CA  ALA A 580       7.253   1.634 -19.262  1.00 96.08      A    C  
ATOM   4394  C   ALA A 580       7.153   0.288 -19.993  1.00 96.24      A    C  
ATOM   4395  O   ALA A 580       8.115  -0.475 -20.028  1.00 94.97      A    O  
ATOM   4396  CB  ALA A 580       6.794   1.512 -17.807  1.00 94.92      A    C  
ATOM   4397  N   THR A 581       6.002   0.011 -20.610  1.00 96.92      A    N  
ATOM   4398  CA  THR A 581       5.739  -1.196 -21.402  1.00 97.23      A    C  
ATOM   4399  C   THR A 581       5.186  -0.823 -22.775  1.00 97.49      A    C  
ATOM   4400  O   THR A 581       4.184  -0.112 -22.864  1.00 96.67      A    O  
ATOM   4401  CB  THR A 581       4.764  -2.131 -20.678  1.00 96.29      A    C  
ATOM   4402  CG2 THR A 581       4.446  -3.396 -21.468  1.00 91.51      A    C  
ATOM   4403  OG1 THR A 581       5.330  -2.552 -19.459  1.00 90.98      A    O  
ATOM   4404  N   LEU A 582       5.821  -1.328 -23.823  1.00 97.63      A    N  
ATOM   4405  CA  LEU A 582       5.364  -1.207 -25.201  1.00 97.94      A    C  
ATOM   4406  C   LEU A 582       5.426  -2.570 -25.884  1.00 98.14      A    C  
ATOM   4407  O   LEU A 582       6.517  -3.101 -26.105  1.00 97.82      A    O  
ATOM   4408  CB  LEU A 582       6.213  -0.167 -25.938  1.00 97.73      A    C  
ATOM   4409  CG  LEU A 582       5.886  -0.010 -27.436  1.00 97.55      A    C  
ATOM   4410  CD1 LEU A 582       4.443   0.433 -27.673  1.00 96.67      A    C  
ATOM   4411  CD2 LEU A 582       6.803   1.037 -28.051  1.00 96.41      A    C  
ATOM   4412  N   ASP A 583       4.271  -3.098 -26.282  1.00 98.29      A    N  
ATOM   4413  CA  ASP A 583       4.180  -4.316 -27.080  1.00 98.34      A    C  
ATOM   4414  C   ASP A 583       3.483  -4.029 -28.417  1.00 98.37      A    C  
ATOM   4415  O   ASP A 583       2.291  -3.721 -28.465  1.00 97.93      A    O  
ATOM   4416  CB  ASP A 583       3.500  -5.434 -26.273  1.00 98.27      A    C  
ATOM   4417  CG  ASP A 583       3.692  -6.817 -26.909  1.00 97.97      A    C  
ATOM   4418  OD1 ASP A 583       4.094  -6.893 -28.096  1.00 96.28      A    O  
ATOM   4419  OD2 ASP A 583       3.477  -7.821 -26.196  1.00 95.41      A    O1-
ATOM   4420  N   LEU A 584       4.253  -4.101 -29.488  1.00 98.38      A    N  
ATOM   4421  CA  LEU A 584       3.802  -3.979 -30.871  1.00 98.38      A    C  
ATOM   4422  C   LEU A 584       3.945  -5.301 -31.633  1.00 98.51      A    C  
ATOM   4423  O   LEU A 584       3.805  -5.320 -32.857  1.00 97.88      A    O  
ATOM   4424  CB  LEU A 584       4.584  -2.852 -31.586  1.00 97.88      A    C  
ATOM   4425  CG  LEU A 584       4.511  -1.452 -30.954  1.00 97.28      A    C  
ATOM   4426  CD1 LEU A 584       5.235  -0.458 -31.858  1.00 96.24      A    C  
ATOM   4427  CD2 LEU A 584       3.082  -0.963 -30.778  1.00 95.95      A    C  
ATOM   4428  N   SER A 585       4.242  -6.394 -30.940  1.00 98.49      A    N  
ATOM   4429  CA  SER A 585       4.552  -7.678 -31.559  1.00 98.49      A    C  
ATOM   4430  C   SER A 585       3.366  -8.283 -32.304  1.00 98.41      A    C  
ATOM   4431  O   SER A 585       2.218  -7.893 -32.115  1.00 97.82      A    O  
ATOM   4432  CB  SER A 585       5.102  -8.647 -30.512  1.00 97.89      A    C  
ATOM   4433  OG  SER A 585       4.090  -9.062 -29.613  1.00 96.16      A    O  
ATOM   4434  N   HIS A 586       3.632  -9.244 -33.162  1.00 98.59      A    N  
ATOM   4435  CA  HIS A 586       2.593  -9.949 -33.905  1.00 98.56      A    C  
ATOM   4436  C   HIS A 586       1.636  -9.005 -34.659  1.00 98.52      A    C  
ATOM   4437  O   HIS A 586       0.418  -9.037 -34.478  1.00 97.69      A    O  
ATOM   4438  CB  HIS A 586       1.881 -10.952 -32.992  1.00 98.14      A    C  
ATOM   4439  CG  HIS A 586       2.754 -12.077 -32.523  1.00 97.41      A    C  
ATOM   4440  CD2 HIS A 586       3.467 -12.156 -31.351  1.00 89.41      A    C  
ATOM   4441  ND1 HIS A 586       2.973 -13.259 -33.208  1.00 88.25      A    N  
ATOM   4442  CE1 HIS A 586       3.780 -14.026 -32.458  1.00 90.70      A    C  
ATOM   4443  NE2 HIS A 586       4.104 -13.398 -31.323  1.00 92.50      A    N  
ATOM   4444  N   ASN A 587       2.202  -8.162 -35.505  1.00 98.26      A    N  
ATOM   4445  CA  ASN A 587       1.489  -7.265 -36.411  1.00 98.36      A    C  
ATOM   4446  C   ASN A 587       2.097  -7.335 -37.823  1.00 98.26      A    C  
ATOM   4447  O   ASN A 587       2.916  -8.210 -38.125  1.00 96.68      A    O  
ATOM   4448  CB  ASN A 587       1.486  -5.846 -35.802  1.00 98.05      A    C  
ATOM   4449  CG  ASN A 587       0.385  -5.638 -34.786  1.00 98.11      A    C  
ATOM   4450  ND2 ASN A 587       0.708  -5.538 -33.513  1.00 95.35      A    N  
ATOM   4451  OD1 ASN A 587      -0.782  -5.538 -35.135  1.00 95.37      A    O  
ATOM   4452  N   HIS A 588       1.706  -6.420 -38.694  1.00 98.30      A    N  
ATOM   4453  CA  HIS A 588       2.233  -6.286 -40.054  1.00 98.23      A    C  
ATOM   4454  C   HIS A 588       3.037  -4.981 -40.242  1.00 98.36      A    C  
ATOM   4455  O   HIS A 588       3.007  -4.373 -41.313  1.00 97.22      A    O  
ATOM   4456  CB  HIS A 588       1.087  -6.432 -41.066  1.00 97.47      A    C  
ATOM   4457  CG  HIS A 588       0.382  -7.762 -40.987  1.00 96.03      A    C  
ATOM   4458  CD2 HIS A 588      -0.946  -7.985 -40.752  1.00 83.54      A    C  
ATOM   4459  ND1 HIS A 588       0.969  -9.000 -41.140  1.00 83.99      A    N  
ATOM   4460  CE1 HIS A 588       0.016  -9.935 -40.997  1.00 85.01      A    C  
ATOM   4461  NE2 HIS A 588      -1.164  -9.356 -40.763  1.00 87.42      A    N  
ATOM   4462  N   LEU A 589       3.740  -4.543 -39.186  1.00 98.39      A    N  
ATOM   4463  CA  LEU A 589       4.524  -3.312 -39.215  1.00 98.41      A    C  
ATOM   4464  C   LEU A 589       5.755  -3.459 -40.113  1.00 98.43      A    C  
ATOM   4465  O   LEU A 589       6.457  -4.472 -40.072  1.00 97.81      A    O  
ATOM   4466  CB  LEU A 589       4.923  -2.895 -37.785  1.00 98.17      A    C  
ATOM   4467  CG  LEU A 589       3.738  -2.600 -36.852  1.00 97.63      A    C  
ATOM   4468  CD1 LEU A 589       4.246  -2.375 -35.436  1.00 96.79      A    C  
ATOM   4469  CD2 LEU A 589       2.941  -1.366 -37.282  1.00 96.20      A    C  
ATOM   4470  N   VAL A 590       6.015  -2.427 -40.903  1.00 98.44      A    N  
ATOM   4471  CA  VAL A 590       7.105  -2.363 -41.878  1.00 98.37      A    C  
ATOM   4472  C   VAL A 590       8.006  -1.146 -41.647  1.00 98.36      A    C  
ATOM   4473  O   VAL A 590       7.712  -0.273 -40.822  1.00 97.00      A    O  
ATOM   4474  CB  VAL A 590       6.564  -2.377 -43.337  1.00 97.60      A    C  
ATOM   4475  CG1 VAL A 590       5.799  -3.660 -43.656  1.00 94.07      A    C  
ATOM   4476  CG2 VAL A 590       5.673  -1.173 -43.652  1.00 94.06      A    C  
ATOM   4477  N   GLY A 591       9.091  -1.065 -42.417  1.00 97.86      A    N  
ATOM   4478  CA  GLY A 591      10.042   0.035 -42.306  1.00 97.64      A    C  
ATOM   4479  C   GLY A 591      11.025  -0.147 -41.146  1.00 97.91      A    C  
ATOM   4480  O   GLY A 591      11.086  -1.208 -40.515  1.00 96.70      A    O  
ATOM   4481  N   SER A 592      11.828   0.866 -40.896  1.00 97.86      A    N  
ATOM   4482  CA  SER A 592      12.841   0.835 -39.847  1.00 97.62      A    C  
ATOM   4483  C   SER A 592      12.261   1.202 -38.477  1.00 97.89      A    C  
ATOM   4484  O   SER A 592      11.314   1.979 -38.383  1.00 96.60      A    O  
ATOM   4485  CB  SER A 592      13.997   1.780 -40.198  1.00 95.77      A    C  
ATOM   4486  OG  SER A 592      13.518   3.092 -40.403  1.00 86.27      A    O  
ATOM   4487  N   ILE A 593      12.909   0.718 -37.413  1.00 97.67      A    N  
ATOM   4488  CA  ILE A 593      12.666   1.203 -36.059  1.00 97.61      A    C  
ATOM   4489  C   ILE A 593      13.256   2.624 -35.949  1.00 97.47      A    C  
ATOM   4490  O   ILE A 593      14.476   2.781 -36.075  1.00 96.63      A    O  
ATOM   4491  CB  ILE A 593      13.281   0.257 -35.017  1.00 97.28      A    C  
ATOM   4492  CG1 ILE A 593      12.725  -1.179 -35.164  1.00 96.19      A    C  
ATOM   4493  CG2 ILE A 593      12.999   0.796 -33.598  1.00 96.21      A    C  
ATOM   4494  CD1 ILE A 593      13.462  -2.220 -34.325  1.00 94.21      A    C  
ATOM   4495  N   PRO A 594      12.440   3.668 -35.721  1.00 97.52      A    N  
ATOM   4496  CA  PRO A 594      12.962   5.029 -35.698  1.00 97.03      A    C  
ATOM   4497  C   PRO A 594      13.780   5.280 -34.429  1.00 97.00      A    C  
ATOM   4498  O   PRO A 594      13.245   5.242 -33.321  1.00 96.23      A    O  
ATOM   4499  CB  PRO A 594      11.738   5.952 -35.813  1.00 95.80      A    C  
ATOM   4500  CG  PRO A 594      10.580   5.029 -36.220  1.00 93.85      A    C  
ATOM   4501  CD  PRO A 594      10.987   3.680 -35.639  1.00 96.32      A    C  
ATOM   4502  N   GLY A 595      15.054   5.618 -34.584  1.00 96.88      A    N  
ATOM   4503  CA  GLY A 595      15.935   5.952 -33.455  1.00 96.79      A    C  
ATOM   4504  C   GLY A 595      15.385   7.049 -32.529  1.00 96.96      A    C  
ATOM   4505  O   GLY A 595      15.422   6.882 -31.306  1.00 95.85      A    O  
ATOM   4506  N   PRO A 596      14.796   8.137 -33.067  1.00 97.07      A    N  
ATOM   4507  CA  PRO A 596      14.178   9.173 -32.244  1.00 96.63      A    C  
ATOM   4508  C   PRO A 596      13.011   8.686 -31.372  1.00 96.53      A    C  
ATOM   4509  O   PRO A 596      12.828   9.206 -30.274  1.00 94.87      A    O  
ATOM   4510  CB  PRO A 596      13.714  10.255 -33.232  1.00 95.68      A    C  
ATOM   4511  CG  PRO A 596      14.668  10.086 -34.407  1.00 93.68      A    C  
ATOM   4512  CD  PRO A 596      14.872   8.574 -34.457  1.00 96.19      A    C  
ATOM   4513  N   VAL A 597      12.254   7.682 -31.831  1.00 96.76      A    N  
ATOM   4514  CA  VAL A 597      11.164   7.082 -31.040  1.00 96.59      A    C  
ATOM   4515  C   VAL A 597      11.736   6.389 -29.808  1.00 96.53      A    C  
ATOM   4516  O   VAL A 597      11.338   6.702 -28.690  1.00 95.57      A    O  
ATOM   4517  CB  VAL A 597      10.318   6.100 -31.880  1.00 95.74      A    C  
ATOM   4518  CG1 VAL A 597       9.305   5.315 -31.046  1.00 93.38      A    C  
ATOM   4519  CG2 VAL A 597       9.548   6.865 -32.951  1.00 93.98      A    C  
ATOM   4520  N   ILE A 598      12.747   5.541 -30.010  1.00 97.05      A    N  
ATOM   4521  CA  ILE A 598      13.437   4.866 -28.909  1.00 96.88      A    C  
ATOM   4522  C   ILE A 598      14.063   5.884 -27.938  1.00 96.63      A    C  
ATOM   4523  O   ILE A 598      13.944   5.753 -26.725  1.00 95.58      A    O  
ATOM   4524  CB  ILE A 598      14.500   3.887 -29.470  1.00 96.32      A    C  
ATOM   4525  CG1 ILE A 598      13.898   2.816 -30.420  1.00 94.17      A    C  
ATOM   4526  CG2 ILE A 598      15.275   3.205 -28.337  1.00 95.06      A    C  
ATOM   4527  CD1 ILE A 598      12.811   1.937 -29.801  1.00 88.22      A    C  
ATOM   4528  N   ALA A 599      14.670   6.940 -28.472  1.00 96.87      A    N  
ATOM   4529  CA  ALA A 599      15.270   7.985 -27.650  1.00 96.32      A    C  
ATOM   4530  C   ALA A 599      14.243   8.767 -26.811  1.00 96.06      A    C  
ATOM   4531  O   ALA A 599      14.570   9.188 -25.695  1.00 94.13      A    O  
ATOM   4532  CB  ALA A 599      16.046   8.933 -28.570  1.00 95.59      A    C  
ATOM   4533  N   GLY A 600      13.037   8.963 -27.330  1.00 95.80      A    N  
ATOM   4534  CA  GLY A 600      11.934   9.582 -26.602  1.00 95.18      A    C  
ATOM   4535  C   GLY A 600      11.433   8.722 -25.443  1.00 95.14      A    C  
ATOM   4536  O   GLY A 600      11.056   9.248 -24.398  1.00 93.07      A    O  
ATOM   4537  N   MET A 601      11.528   7.410 -25.585  1.00 94.52      A    N  
ATOM   4538  CA  MET A 601      11.130   6.407 -24.587  1.00 93.91      A    C  
ATOM   4539  C   MET A 601      12.266   6.027 -23.626  1.00 93.61      A    C  
ATOM   4540  O   MET A 601      12.284   4.920 -23.096  1.00 90.47      A    O  
ATOM   4541  CB  MET A 601      10.561   5.182 -25.306  1.00 92.45      A    C  
ATOM   4542  CG  MET A 601       9.304   5.487 -26.110  1.00 90.38      A    C  
ATOM   4543  SD  MET A 601       8.754   4.067 -27.100  1.00 88.94      A    S  
ATOM   4544  CE  MET A 601       7.356   4.829 -27.945  1.00 81.23      A    C  
ATOM   4545  N   LYS A 602      13.208   6.918 -23.363  1.00 92.62      A    N  
ATOM   4546  CA  LYS A 602      14.401   6.624 -22.546  1.00 91.36      A    C  
ATOM   4547  C   LYS A 602      14.103   6.102 -21.132  1.00 91.65      A    C  
ATOM   4548  O   LYS A 602      14.960   5.458 -20.533  1.00 87.28      A    O  
ATOM   4549  CB  LYS A 602      15.300   7.864 -22.475  1.00 87.21      A    C  
ATOM   4550  CG  LYS A 602      14.652   9.020 -21.691  1.00 78.43      A    C  
ATOM   4551  CD  LYS A 602      15.577  10.225 -21.574  1.00 74.64      A    C  
ATOM   4552  CE  LYS A 602      14.869  11.259 -20.701  1.00 64.16      A    C  
ATOM   4553  NZ  LYS A 602      15.735  12.423 -20.389  1.00 57.34      A    N1+
ATOM   4554  N   ASN A 603      12.911   6.380 -20.615  1.00 91.56      A    N  
ATOM   4555  CA  ASN A 603      12.457   5.926 -19.301  1.00 90.70      A    C  
ATOM   4556  C   ASN A 603      11.746   4.555 -19.347  1.00 92.15      A    C  
ATOM   4557  O   ASN A 603      11.187   4.134 -18.346  1.00 89.41      A    O  
ATOM   4558  CB  ASN A 603      11.561   7.005 -18.674  1.00 87.72      A    C  
ATOM   4559  CG  ASN A 603      12.278   8.319 -18.393  1.00 83.11      A    C  
ATOM   4560  ND2 ASN A 603      11.547   9.412 -18.423  1.00 72.72      A    N  
ATOM   4561  OD1 ASN A 603      13.467   8.400 -18.137  1.00 74.95      A    O  
ATOM   4562  N   MET A 604      11.763   3.861 -20.492  1.00 92.97      A    N  
ATOM   4563  CA  MET A 604      11.239   2.501 -20.620  1.00 93.97      A    C  
ATOM   4564  C   MET A 604      11.914   1.589 -19.596  1.00 94.32      A    C  
ATOM   4565  O   MET A 604      13.143   1.473 -19.586  1.00 91.64      A    O  
ATOM   4566  CB  MET A 604      11.514   1.991 -22.046  1.00 92.60      A    C  
ATOM   4567  CG  MET A 604      10.835   0.648 -22.351  1.00 89.13      A    C  
ATOM   4568  SD  MET A 604       9.051   0.735 -22.624  1.00 87.94      A    S  
ATOM   4569  CE  MET A 604       8.998   1.593 -24.206  1.00 81.33      A    C  
ATOM   4570  N   GLN A 605      11.128   0.945 -18.725  1.00 93.15      A    N  
ATOM   4571  CA  GLN A 605      11.664   0.172 -17.602  1.00 92.99      A    C  
ATOM   4572  C   GLN A 605      11.359  -1.318 -17.673  1.00 94.07      A    C  
ATOM   4573  O   GLN A 605      12.100  -2.107 -17.086  1.00 90.97      A    O  
ATOM   4574  CB  GLN A 605      11.176   0.726 -16.265  1.00 89.40      A    C  
ATOM   4575  CG  GLN A 605      11.589   2.175 -16.019  1.00 84.16      A    C  
ATOM   4576  CD  GLN A 605      11.597   2.539 -14.548  1.00 81.66      A    C  
ATOM   4577  NE2 GLN A 605      12.043   3.718 -14.196  1.00 71.91      A    N  
ATOM   4578  OE1 GLN A 605      11.223   1.750 -13.684  1.00 75.84      A    O  
ATOM   4579  N   ILE A 606      10.270  -1.722 -18.331  1.00 92.85      A    N  
ATOM   4580  CA  ILE A 606       9.771  -3.088 -18.184  1.00 93.91      A    C  
ATOM   4581  C   ILE A 606       9.990  -3.892 -19.465  1.00 95.14      A    C  
ATOM   4582  O   ILE A 606      10.869  -4.760 -19.502  1.00 92.92      A    O  
ATOM   4583  CB  ILE A 606       8.305  -3.112 -17.666  1.00 91.68      A    C  
ATOM   4584  CG1 ILE A 606       8.169  -2.281 -16.366  1.00 87.99      A    C  
ATOM   4585  CG2 ILE A 606       7.856  -4.567 -17.443  1.00 86.91      A    C  
ATOM   4586  CD1 ILE A 606       6.725  -2.152 -15.841  1.00 80.29      A    C  
ATOM   4587  N   TYR A 607       9.213  -3.625 -20.496  1.00 95.63      A    N  
ATOM   4588  CA  TYR A 607       9.100  -4.502 -21.649  1.00 96.44      A    C  
ATOM   4589  C   TYR A 607       8.996  -3.709 -22.951  1.00 97.16      A    C  
ATOM   4590  O   TYR A 607       8.133  -2.843 -23.088  1.00 96.31      A    O  
ATOM   4591  CB  TYR A 607       7.874  -5.397 -21.437  1.00 94.68      A    C  
ATOM   4592  CG  TYR A 607       7.672  -6.477 -22.471  1.00 94.68      A    C  
ATOM   4593  CD1 TYR A 607       6.438  -6.594 -23.148  1.00 89.79      A    C  
ATOM   4594  CD2 TYR A 607       8.685  -7.425 -22.724  1.00 88.85      A    C  
ATOM   4595  CE1 TYR A 607       6.215  -7.656 -24.044  1.00 84.74      A    C  
ATOM   4596  CE2 TYR A 607       8.479  -8.482 -23.620  1.00 84.79      A    C  
ATOM   4597  CZ  TYR A 607       7.233  -8.605 -24.264  1.00 85.66      A    C  
ATOM   4598  OH  TYR A 607       7.017  -9.666 -25.117  1.00 83.89      A    O  
ATOM   4599  N   LEU A 608       9.866  -4.018 -23.897  1.00 97.07      A    N  
ATOM   4600  CA  LEU A 608       9.832  -3.496 -25.249  1.00 97.41      A    C  
ATOM   4601  C   LEU A 608       9.796  -4.672 -26.228  1.00 97.81      A    C  
ATOM   4602  O   LEU A 608      10.804  -5.370 -26.380  1.00 97.42      A    O  
ATOM   4603  CB  LEU A 608      11.068  -2.604 -25.470  1.00 96.61      A    C  
ATOM   4604  CG  LEU A 608      11.161  -2.014 -26.885  1.00 95.31      A    C  
ATOM   4605  CD1 LEU A 608      10.023  -1.034 -27.168  1.00 90.22      A    C  
ATOM   4606  CD2 LEU A 608      12.482  -1.264 -27.053  1.00 89.52      A    C  
ATOM   4607  N   ASN A 609       8.661  -4.878 -26.898  1.00 98.29      A    N  
ATOM   4608  CA  ASN A 609       8.491  -5.987 -27.830  1.00 98.32      A    C  
ATOM   4609  C   ASN A 609       8.031  -5.502 -29.215  1.00 98.39      A    C  
ATOM   4610  O   ASN A 609       6.928  -4.983 -29.378  1.00 98.11      A    O  
ATOM   4611  CB  ASN A 609       7.553  -7.034 -27.205  1.00 98.16      A    C  
ATOM   4612  CG  ASN A 609       7.504  -8.330 -28.013  1.00 97.85      A    C  
ATOM   4613  ND2 ASN A 609       6.751  -9.298 -27.554  1.00 94.12      A    N  
ATOM   4614  OD1 ASN A 609       8.138  -8.487 -29.029  1.00 95.47      A    O  
ATOM   4615  N   PHE A 610       8.888  -5.699 -30.203  1.00 98.16      A    N  
ATOM   4616  CA  PHE A 610       8.621  -5.464 -31.618  1.00 98.23      A    C  
ATOM   4617  C   PHE A 610       8.646  -6.758 -32.441  1.00 98.44      A    C  
ATOM   4618  O   PHE A 610       8.656  -6.697 -33.675  1.00 97.74      A    O  
ATOM   4619  CB  PHE A 610       9.625  -4.441 -32.169  1.00 97.70      A    C  
ATOM   4620  CG  PHE A 610       9.610  -3.048 -31.567  1.00 97.45      A    C  
ATOM   4621  CD1 PHE A 610       8.452  -2.511 -30.967  1.00 94.85      A    C  
ATOM   4622  CD2 PHE A 610      10.755  -2.240 -31.666  1.00 94.64      A    C  
ATOM   4623  CE1 PHE A 610       8.439  -1.204 -30.466  1.00 93.20      A    C  
ATOM   4624  CE2 PHE A 610      10.741  -0.929 -31.173  1.00 93.68      A    C  
ATOM   4625  CZ  PHE A 610       9.586  -0.410 -30.575  1.00 94.80      A    C  
ATOM   4626  N   SER A 611       8.667  -7.910 -31.799  1.00 98.43      A    N  
ATOM   4627  CA  SER A 611       8.824  -9.206 -32.459  1.00 98.56      A    C  
ATOM   4628  C   SER A 611       7.671  -9.537 -33.405  1.00 98.55      A    C  
ATOM   4629  O   SER A 611       6.591  -8.953 -33.327  1.00 97.95      A    O  
ATOM   4630  CB  SER A 611       9.024 -10.312 -31.422  1.00 97.77      A    C  
ATOM   4631  OG  SER A 611       7.824 -10.579 -30.720  1.00 95.02      A    O  
ATOM   4632  N   HIS A 612       7.901 -10.460 -34.309  1.00 98.56      A    N  
ATOM   4633  CA  HIS A 612       6.880 -10.925 -35.244  1.00 98.58      A    C  
ATOM   4634  C   HIS A 612       6.223  -9.790 -36.054  1.00 98.52      A    C  
ATOM   4635  O   HIS A 612       4.998  -9.638 -36.085  1.00 97.85      A    O  
ATOM   4636  CB  HIS A 612       5.884 -11.845 -34.529  1.00 98.25      A    C  
ATOM   4637  CG  HIS A 612       6.486 -13.130 -34.039  1.00 97.80      A    C  
ATOM   4638  CD2 HIS A 612       6.987 -13.396 -32.786  1.00 90.14      A    C  
ATOM   4639  ND1 HIS A 612       6.618 -14.284 -34.770  1.00 88.37      A    N  
ATOM   4640  CE1 HIS A 612       7.176 -15.218 -33.990  1.00 91.34      A    C  
ATOM   4641  NE2 HIS A 612       7.421 -14.718 -32.772  1.00 93.19      A    N  
ATOM   4642  N   ASN A 613       7.052  -9.004 -36.720  1.00 98.23      A    N  
ATOM   4643  CA  ASN A 613       6.661  -7.960 -37.662  1.00 98.33      A    C  
ATOM   4644  C   ASN A 613       7.493  -8.084 -38.953  1.00 98.20      A    C  
ATOM   4645  O   ASN A 613       8.219  -9.069 -39.162  1.00 96.67      A    O  
ATOM   4646  CB  ASN A 613       6.792  -6.587 -36.965  1.00 98.15      A    C  
ATOM   4647  CG  ASN A 613       5.579  -6.231 -36.137  1.00 98.29      A    C  
ATOM   4648  ND2 ASN A 613       5.671  -6.301 -34.831  1.00 95.58      A    N  
ATOM   4649  OD1 ASN A 613       4.541  -5.860 -36.670  1.00 95.64      A    O  
ATOM   4650  N   PHE A 614       7.417  -7.097 -39.832  1.00 98.57      A    N  
ATOM   4651  CA  PHE A 614       8.240  -6.975 -41.039  1.00 98.42      A    C  
ATOM   4652  C   PHE A 614       9.185  -5.767 -40.963  1.00 98.53      A    C  
ATOM   4653  O   PHE A 614       9.499  -5.136 -41.971  1.00 97.49      A    O  
ATOM   4654  CB  PHE A 614       7.343  -6.958 -42.281  1.00 97.90      A    C  
ATOM   4655  CG  PHE A 614       6.427  -8.164 -42.408  1.00 97.15      A    C  
ATOM   4656  CD1 PHE A 614       6.942  -9.395 -42.858  1.00 92.91      A    C  
ATOM   4657  CD2 PHE A 614       5.068  -8.062 -42.080  1.00 92.84      A    C  
ATOM   4658  CE1 PHE A 614       6.099 -10.518 -42.974  1.00 90.61      A    C  
ATOM   4659  CE2 PHE A 614       4.223  -9.181 -42.191  1.00 90.81      A    C  
ATOM   4660  CZ  PHE A 614       4.736 -10.411 -42.646  1.00 92.27      A    C  
ATOM   4661  N   LEU A 615       9.627  -5.430 -39.738  1.00 98.34      A    N  
ATOM   4662  CA  LEU A 615      10.551  -4.317 -39.503  1.00 98.37      A    C  
ATOM   4663  C   LEU A 615      11.913  -4.617 -40.129  1.00 98.28      A    C  
ATOM   4664  O   LEU A 615      12.422  -5.734 -40.063  1.00 97.44      A    O  
ATOM   4665  CB  LEU A 615      10.677  -4.034 -37.994  1.00 98.18      A    C  
ATOM   4666  CG  LEU A 615       9.365  -3.591 -37.321  1.00 97.86      A    C  
ATOM   4667  CD1 LEU A 615       9.546  -3.569 -35.803  1.00 97.06      A    C  
ATOM   4668  CD2 LEU A 615       8.929  -2.197 -37.768  1.00 96.49      A    C  
ATOM   4669  N   SER A 616      12.509  -3.601 -40.742  1.00 98.30      A    N  
ATOM   4670  CA  SER A 616      13.756  -3.695 -41.494  1.00 97.95      A    C  
ATOM   4671  C   SER A 616      14.759  -2.615 -41.083  1.00 97.80      A    C  
ATOM   4672  O   SER A 616      14.464  -1.739 -40.262  1.00 95.64      A    O  
ATOM   4673  CB  SER A 616      13.437  -3.658 -43.003  1.00 96.24      A    C  
ATOM   4674  OG  SER A 616      12.846  -2.429 -43.370  1.00 91.39      A    O  
ATOM   4675  N   GLY A 617      15.960  -2.675 -41.663  1.00 97.51      A    N  
ATOM   4676  CA  GLY A 617      17.023  -1.739 -41.310  1.00 97.41      A    C  
ATOM   4677  C   GLY A 617      17.758  -2.130 -40.020  1.00 97.97      A    C  
ATOM   4678  O   GLY A 617      17.572  -3.230 -39.500  1.00 96.86      A    O  
ATOM   4679  N   PRO A 618      18.631  -1.255 -39.521  1.00 97.94      A    N  
ATOM   4680  CA  PRO A 618      19.458  -1.567 -38.368  1.00 97.61      A    C  
ATOM   4681  C   PRO A 618      18.679  -1.468 -37.050  1.00 97.96      A    C  
ATOM   4682  O   PRO A 618      17.750  -0.676 -36.915  1.00 97.01      A    O  
ATOM   4683  CB  PRO A 618      20.611  -0.555 -38.429  1.00 96.27      A    C  
ATOM   4684  CG  PRO A 618      19.954   0.666 -39.072  1.00 93.45      A    C  
ATOM   4685  CD  PRO A 618      18.958   0.057 -40.059  1.00 96.66      A    C  
ATOM   4686  N   ILE A 619      19.154  -2.201 -36.033  1.00 97.75      A    N  
ATOM   4687  CA  ILE A 619      18.792  -1.927 -34.643  1.00 97.65      A    C  
ATOM   4688  C   ILE A 619      19.342  -0.538 -34.285  1.00 97.55      A    C  
ATOM   4689  O   ILE A 619      20.543  -0.307 -34.438  1.00 96.68      A    O  
ATOM   4690  CB  ILE A 619      19.337  -3.014 -33.696  1.00 96.92      A    C  
ATOM   4691  CG1 ILE A 619      18.771  -4.398 -34.072  1.00 94.84      A    C  
ATOM   4692  CG2 ILE A 619      18.990  -2.671 -32.234  1.00 95.36      A    C  
ATOM   4693  CD1 ILE A 619      19.393  -5.554 -33.287  1.00 89.16      A    C  
ATOM   4694  N   PRO A 620      18.505   0.391 -33.813  1.00 97.46      A    N  
ATOM   4695  CA  PRO A 620      18.942   1.756 -33.560  1.00 96.91      A    C  
ATOM   4696  C   PRO A 620      19.924   1.837 -32.393  1.00 96.97      A    C  
ATOM   4697  O   PRO A 620      19.722   1.229 -31.340  1.00 96.03      A    O  
ATOM   4698  CB  PRO A 620      17.651   2.545 -33.304  1.00 95.59      A    C  
ATOM   4699  CG  PRO A 620      16.680   1.491 -32.779  1.00 93.06      A    C  
ATOM   4700  CD  PRO A 620      17.086   0.238 -33.539  1.00 96.15      A    C  
ATOM   4701  N   ASN A 621      20.957   2.652 -32.542  1.00 97.17      A    N  
ATOM   4702  CA  ASN A 621      21.929   2.908 -31.473  1.00 96.60      A    C  
ATOM   4703  C   ASN A 621      21.290   3.519 -30.213  1.00 96.67      A    C  
ATOM   4704  O   ASN A 621      21.804   3.349 -29.113  1.00 95.02      A    O  
ATOM   4705  CB  ASN A 621      23.016   3.849 -32.012  1.00 95.18      A    C  
ATOM   4706  CG  ASN A 621      23.994   3.152 -32.949  1.00 91.23      A    C  
ATOM   4707  ND2 ASN A 621      24.358   3.789 -34.033  1.00 79.47      A    N  
ATOM   4708  OD1 ASN A 621      24.461   2.061 -32.692  1.00 82.20      A    O  
ATOM   4709  N   GLU A 622      20.167   4.201 -30.387  1.00 96.93      A    N  
ATOM   4710  CA  GLU A 622      19.354   4.789 -29.329  1.00 97.06      A    C  
ATOM   4711  C   GLU A 622      18.817   3.756 -28.329  1.00 96.98      A    C  
ATOM   4712  O   GLU A 622      18.512   4.133 -27.206  1.00 95.91      A    O  
ATOM   4713  CB  GLU A 622      18.188   5.566 -29.956  1.00 96.94      A    C  
ATOM   4714  CG  GLU A 622      18.602   6.864 -30.665  1.00 95.23      A    C  
ATOM   4715  CD  GLU A 622      19.166   6.706 -32.091  1.00 95.65      A    C  
ATOM   4716  OE1 GLU A 622      19.440   7.763 -32.700  1.00 89.85      A    O  
ATOM   4717  OE2 GLU A 622      19.346   5.568 -32.577  1.00 90.82      A    O1-
ATOM   4718  N   LEU A 623      18.798   2.457 -28.682  1.00 96.25      A    N  
ATOM   4719  CA  LEU A 623      18.440   1.391 -27.746  1.00 96.03      A    C  
ATOM   4720  C   LEU A 623      19.309   1.432 -26.479  1.00 95.91      A    C  
ATOM   4721  O   LEU A 623      18.814   1.199 -25.381  1.00 94.44      A    O  
ATOM   4722  CB  LEU A 623      18.552   0.038 -28.476  1.00 95.19      A    C  
ATOM   4723  CG  LEU A 623      17.901  -1.134 -27.724  1.00 90.45      A    C  
ATOM   4724  CD1 LEU A 623      16.386  -0.995 -27.650  1.00 86.18      A    C  
ATOM   4725  CD2 LEU A 623      18.203  -2.447 -28.457  1.00 85.89      A    C  
ATOM   4726  N   GLY A 624      20.569   1.842 -26.604  1.00 95.69      A    N  
ATOM   4727  CA  GLY A 624      21.466   2.046 -25.467  1.00 95.03      A    C  
ATOM   4728  C   GLY A 624      21.095   3.212 -24.530  1.00 95.05      A    C  
ATOM   4729  O   GLY A 624      21.752   3.402 -23.509  1.00 93.31      A    O  
ATOM   4730  N   LYS A 625      20.064   4.007 -24.860  1.00 95.56      A    N  
ATOM   4731  CA  LYS A 625      19.510   5.026 -23.953  1.00 95.29      A    C  
ATOM   4732  C   LYS A 625      18.486   4.457 -22.976  1.00 95.16      A    C  
ATOM   4733  O   LYS A 625      18.164   5.136 -22.006  1.00 93.12      A    O  
ATOM   4734  CB  LYS A 625      18.895   6.186 -24.758  1.00 94.65      A    C  
ATOM   4735  CG  LYS A 625      19.921   6.913 -25.636  1.00 92.25      A    C  
ATOM   4736  CD  LYS A 625      19.266   8.099 -26.343  1.00 86.23      A    C  
ATOM   4737  CE  LYS A 625      20.281   8.821 -27.222  1.00 79.87      A    C  
ATOM   4738  NZ  LYS A 625      19.646   9.916 -28.002  1.00 70.28      A    N1+
ATOM   4739  N   LEU A 626      18.013   3.225 -23.200  1.00 95.13      A    N  
ATOM   4740  CA  LEU A 626      17.051   2.539 -22.341  1.00 95.48      A    C  
ATOM   4741  C   LEU A 626      17.764   1.870 -21.153  1.00 95.02      A    C  
ATOM   4742  O   LEU A 626      17.808   0.649 -21.039  1.00 93.01      A    O  
ATOM   4743  CB  LEU A 626      16.222   1.543 -23.170  1.00 95.33      A    C  
ATOM   4744  CG  LEU A 626      15.524   2.096 -24.421  1.00 94.45      A    C  
ATOM   4745  CD1 LEU A 626      14.647   1.011 -25.030  1.00 91.52      A    C  
ATOM   4746  CD2 LEU A 626      14.655   3.312 -24.124  1.00 90.80      A    C  
ATOM   4747  N   GLU A 627      18.357   2.671 -20.278  1.00 94.32      A    N  
ATOM   4748  CA  GLU A 627      19.210   2.175 -19.189  1.00 93.51      A    C  
ATOM   4749  C   GLU A 627      18.485   1.236 -18.210  1.00 93.85      A    C  
ATOM   4750  O   GLU A 627      19.119   0.378 -17.593  1.00 91.22      A    O  
ATOM   4751  CB  GLU A 627      19.806   3.346 -18.404  1.00 91.09      A    C  
ATOM   4752  CG  GLU A 627      20.727   4.230 -19.261  1.00 84.31      A    C  
ATOM   4753  CD  GLU A 627      21.471   5.315 -18.466  1.00 80.64      A    C  
ATOM   4754  OE1 GLU A 627      22.315   5.996 -19.095  1.00 73.93      A    O  
ATOM   4755  OE2 GLU A 627      21.240   5.448 -17.246  1.00 74.20      A    O1-
ATOM   4756  N   MET A 628      17.160   1.390 -18.081  1.00 94.34      A    N  
ATOM   4757  CA  MET A 628      16.323   0.660 -17.130  1.00 94.27      A    C  
ATOM   4758  C   MET A 628      15.567  -0.522 -17.748  1.00 94.71      A    C  
ATOM   4759  O   MET A 628      14.961  -1.289 -17.006  1.00 92.83      A    O  
ATOM   4760  CB  MET A 628      15.332   1.640 -16.488  1.00 92.46      A    C  
ATOM   4761  CG  MET A 628      16.018   2.702 -15.618  1.00 89.14      A    C  
ATOM   4762  SD  MET A 628      16.797   2.051 -14.125  1.00 84.01      A    S  
ATOM   4763  CE  MET A 628      15.325   1.686 -13.139  1.00 74.04      A    C  
ATOM   4764  N   VAL A 629      15.575  -0.693 -19.079  1.00 95.65      A    N  
ATOM   4765  CA  VAL A 629      14.748  -1.703 -19.743  1.00 96.21      A    C  
ATOM   4766  C   VAL A 629      15.133  -3.111 -19.297  1.00 96.37      A    C  
ATOM   4767  O   VAL A 629      16.314  -3.450 -19.214  1.00 95.77      A    O  
ATOM   4768  CB  VAL A 629      14.751  -1.538 -21.278  1.00 95.94      A    C  
ATOM   4769  CG1 VAL A 629      16.057  -1.992 -21.945  1.00 93.87      A    C  
ATOM   4770  CG2 VAL A 629      13.575  -2.273 -21.920  1.00 93.81      A    C  
ATOM   4771  N   GLN A 630      14.114  -3.935 -18.979  1.00 96.31      A    N  
ATOM   4772  CA  GLN A 630      14.323  -5.288 -18.452  1.00 96.54      A    C  
ATOM   4773  C   GLN A 630      14.278  -6.347 -19.549  1.00 97.04      A    C  
ATOM   4774  O   GLN A 630      15.056  -7.293 -19.525  1.00 96.53      A    O  
ATOM   4775  CB  GLN A 630      13.265  -5.587 -17.389  1.00 95.73      A    C  
ATOM   4776  CG  GLN A 630      13.374  -4.668 -16.168  1.00 92.89      A    C  
ATOM   4777  CD  GLN A 630      12.335  -4.972 -15.095  1.00 90.92      A    C  
ATOM   4778  NE2 GLN A 630      12.245  -4.161 -14.075  1.00 78.33      A    N  
ATOM   4779  OE1 GLN A 630      11.582  -5.930 -15.140  1.00 82.10      A    O  
ATOM   4780  N   ILE A 631      13.355  -6.186 -20.505  1.00 97.38      A    N  
ATOM   4781  CA  ILE A 631      13.146  -7.154 -21.580  1.00 97.79      A    C  
ATOM   4782  C   ILE A 631      13.068  -6.409 -22.908  1.00 97.73      A    C  
ATOM   4783  O   ILE A 631      12.284  -5.471 -23.051  1.00 97.07      A    O  
ATOM   4784  CB  ILE A 631      11.894  -8.029 -21.314  1.00 97.18      A    C  
ATOM   4785  CG1 ILE A 631      11.995  -8.740 -19.941  1.00 94.68      A    C  
ATOM   4786  CG2 ILE A 631      11.725  -9.047 -22.452  1.00 95.50      A    C  
ATOM   4787  CD1 ILE A 631      10.768  -9.598 -19.557  1.00 86.30      A    C  
ATOM   4788  N   VAL A 632      13.858  -6.847 -23.872  1.00 97.88      A    N  
ATOM   4789  CA  VAL A 632      13.808  -6.386 -25.257  1.00 97.95      A    C  
ATOM   4790  C   VAL A 632      13.619  -7.596 -26.153  1.00 98.12      A    C  
ATOM   4791  O   VAL A 632      14.459  -8.493 -26.163  1.00 97.87      A    O  
ATOM   4792  CB  VAL A 632      15.079  -5.606 -25.648  1.00 97.50      A    C  
ATOM   4793  CG1 VAL A 632      15.101  -5.249 -27.135  1.00 96.04      A    C  
ATOM   4794  CG2 VAL A 632      15.189  -4.299 -24.854  1.00 96.31      A    C  
ATOM   4795  N   ASP A 633      12.545  -7.593 -26.952  1.00 98.37      A    N  
ATOM   4796  CA  ASP A 633      12.306  -8.596 -27.978  1.00 98.45      A    C  
ATOM   4797  C   ASP A 633      12.094  -7.910 -29.333  1.00 98.44      A    C  
ATOM   4798  O   ASP A 633      11.156  -7.134 -29.533  1.00 98.07      A    O  
ATOM   4799  CB  ASP A 633      11.149  -9.512 -27.561  1.00 98.37      A    C  
ATOM   4800  CG  ASP A 633      10.982 -10.724 -28.479  1.00 98.11      A    C  
ATOM   4801  OD1 ASP A 633      11.688 -10.810 -29.515  1.00 96.34      A    O  
ATOM   4802  OD2 ASP A 633      10.132 -11.578 -28.165  1.00 95.72      A    O1-
ATOM   4803  N   MET A 634      13.012  -8.152 -30.248  1.00 98.35      A    N  
ATOM   4804  CA  MET A 634      12.966  -7.695 -31.636  1.00 98.23      A    C  
ATOM   4805  C   MET A 634      13.071  -8.880 -32.603  1.00 98.46      A    C  
ATOM   4806  O   MET A 634      13.431  -8.709 -33.772  1.00 97.73      A    O  
ATOM   4807  CB  MET A 634      14.057  -6.647 -31.896  1.00 97.64      A    C  
ATOM   4808  CG  MET A 634      13.893  -5.389 -31.045  1.00 96.25      A    C  
ATOM   4809  SD  MET A 634      15.078  -4.079 -31.464  1.00 94.28      A    S  
ATOM   4810  CE  MET A 634      14.417  -2.746 -30.440  1.00 86.65      A    C  
ATOM   4811  N   SER A 635      12.782 -10.081 -32.125  1.00 98.46      A    N  
ATOM   4812  CA  SER A 635      12.888 -11.313 -32.901  1.00 98.44      A    C  
ATOM   4813  C   SER A 635      11.860 -11.376 -34.036  1.00 98.49      A    C  
ATOM   4814  O   SER A 635      10.891 -10.623 -34.068  1.00 97.74      A    O  
ATOM   4815  CB  SER A 635      12.769 -12.524 -31.968  1.00 97.88      A    C  
ATOM   4816  OG  SER A 635      11.456 -12.661 -31.479  1.00 96.39      A    O  
ATOM   4817  N   ASN A 636      12.067 -12.267 -34.981  1.00 98.49      A    N  
ATOM   4818  CA  ASN A 636      11.151 -12.480 -36.099  1.00 98.47      A    C  
ATOM   4819  C   ASN A 636      10.820 -11.192 -36.881  1.00 98.55      A    C  
ATOM   4820  O   ASN A 636       9.656 -10.809 -37.036  1.00 97.61      A    O  
ATOM   4821  CB  ASN A 636       9.903 -13.254 -35.631  1.00 97.76      A    C  
ATOM   4822  CG  ASN A 636      10.225 -14.659 -35.161  1.00 94.11      A    C  
ATOM   4823  ND2 ASN A 636      10.429 -14.844 -33.877  1.00 83.07      A    N  
ATOM   4824  OD1 ASN A 636      10.286 -15.599 -35.932  1.00 83.74      A    O  
ATOM   4825  N   ASN A 637      11.860 -10.532 -37.363  1.00 98.12      A    N  
ATOM   4826  CA  ASN A 637      11.778  -9.357 -38.225  1.00 98.28      A    C  
ATOM   4827  C   ASN A 637      12.759  -9.494 -39.407  1.00 98.02      A    C  
ATOM   4828  O   ASN A 637      13.370 -10.544 -39.616  1.00 95.85      A    O  
ATOM   4829  CB  ASN A 637      12.022  -8.098 -37.360  1.00 97.98      A    C  
ATOM   4830  CG  ASN A 637      10.761  -7.615 -36.667  1.00 98.20      A    C  
ATOM   4831  ND2 ASN A 637      10.645  -7.809 -35.376  1.00 95.01      A    N  
ATOM   4832  OD1 ASN A 637       9.897  -7.021 -37.295  1.00 95.19      A    O  
ATOM   4833  N   ASN A 638      12.940  -8.432 -40.173  1.00 98.43      A    N  
ATOM   4834  CA  ASN A 638      13.937  -8.327 -41.240  1.00 98.26      A    C  
ATOM   4835  C   ASN A 638      15.060  -7.341 -40.870  1.00 98.21      A    C  
ATOM   4836  O   ASN A 638      15.604  -6.649 -41.731  1.00 96.59      A    O  
ATOM   4837  CB  ASN A 638      13.231  -7.972 -42.566  1.00 97.38      A    C  
ATOM   4838  CG  ASN A 638      12.267  -9.059 -43.031  1.00 95.20      A    C  
ATOM   4839  ND2 ASN A 638      11.074  -8.682 -43.416  1.00 84.28      A    N  
ATOM   4840  OD1 ASN A 638      12.583 -10.225 -43.086  1.00 86.77      A    O  
ATOM   4841  N   LEU A 639      15.382  -7.243 -39.570  1.00 98.21      A    N  
ATOM   4842  CA  LEU A 639      16.422  -6.346 -39.073  1.00 98.25      A    C  
ATOM   4843  C   LEU A 639      17.797  -6.778 -39.586  1.00 98.16      A    C  
ATOM   4844  O   LEU A 639      18.122  -7.970 -39.623  1.00 97.10      A    O  
ATOM   4845  CB  LEU A 639      16.392  -6.271 -37.536  1.00 98.04      A    C  
ATOM   4846  CG  LEU A 639      15.079  -5.725 -36.946  1.00 97.65      A    C  
ATOM   4847  CD1 LEU A 639      15.102  -5.861 -35.426  1.00 96.62      A    C  
ATOM   4848  CD2 LEU A 639      14.860  -4.251 -37.293  1.00 96.00      A    C  
ATOM   4849  N   SER A 640      18.607  -5.810 -39.979  1.00 98.20      A    N  
ATOM   4850  CA  SER A 640      19.904  -6.015 -40.610  1.00 97.76      A    C  
ATOM   4851  C   SER A 640      20.988  -5.130 -39.983  1.00 97.63      A    C  
ATOM   4852  O   SER A 640      20.723  -4.338 -39.081  1.00 95.00      A    O  
ATOM   4853  CB  SER A 640      19.767  -5.789 -42.127  1.00 96.00      A    C  
ATOM   4854  OG  SER A 640      19.379  -4.458 -42.418  1.00 91.66      A    O  
ATOM   4855  N   GLY A 641      22.222  -5.275 -40.473  1.00 97.11      A    N  
ATOM   4856  CA  GLY A 641      23.355  -4.563 -39.886  1.00 96.95      A    C  
ATOM   4857  C   GLY A 641      23.891  -5.259 -38.636  1.00 97.34      A    C  
ATOM   4858  O   GLY A 641      23.598  -6.430 -38.369  1.00 95.76      A    O  
ATOM   4859  N   SER A 642      24.719  -4.551 -37.886  1.00 97.05      A    N  
ATOM   4860  CA  SER A 642      25.403  -5.097 -36.718  1.00 96.61      A    C  
ATOM   4861  C   SER A 642      24.625  -4.868 -35.421  1.00 97.15      A    C  
ATOM   4862  O   SER A 642      23.869  -3.908 -35.288  1.00 95.83      A    O  
ATOM   4863  CB  SER A 642      26.807  -4.498 -36.602  1.00 94.20      A    C  
ATOM   4864  OG  SER A 642      26.745  -3.086 -36.530  1.00 83.04      A    O  
ATOM   4865  N   ILE A 643      24.893  -5.701 -34.425  1.00 96.78      A    N  
ATOM   4866  CA  ILE A 643      24.436  -5.462 -33.048  1.00 96.64      A    C  
ATOM   4867  C   ILE A 643      25.098  -4.172 -32.534  1.00 96.59      A    C  
ATOM   4868  O   ILE A 643      26.332  -4.061 -32.574  1.00 95.43      A    O  
ATOM   4869  CB  ILE A 643      24.769  -6.669 -32.154  1.00 95.95      A    C  
ATOM   4870  CG1 ILE A 643      24.020  -7.935 -32.660  1.00 93.94      A    C  
ATOM   4871  CG2 ILE A 643      24.401  -6.379 -30.693  1.00 94.24      A    C  
ATOM   4872  CD1 ILE A 643      24.472  -9.224 -31.975  1.00 88.91      A    C  
ATOM   4873  N   PRO A 644      24.327  -3.201 -32.051  1.00 96.44      A    N  
ATOM   4874  CA  PRO A 644      24.895  -1.937 -31.595  1.00 95.91      A    C  
ATOM   4875  C   PRO A 644      25.685  -2.111 -30.294  1.00 95.62      A    C  
ATOM   4876  O   PRO A 644      25.169  -2.610 -29.292  1.00 94.26      A    O  
ATOM   4877  CB  PRO A 644      23.698  -0.997 -31.440  1.00 94.57      A    C  
ATOM   4878  CG  PRO A 644      22.522  -1.937 -31.170  1.00 92.43      A    C  
ATOM   4879  CD  PRO A 644      22.879  -3.183 -31.971  1.00 95.43      A    C  
ATOM   4880  N   ALA A 645      26.908  -1.613 -30.260  1.00 95.09      A    N  
ATOM   4881  CA  ALA A 645      27.741  -1.630 -29.059  1.00 94.27      A    C  
ATOM   4882  C   ALA A 645      27.151  -0.813 -27.891  1.00 94.25      A    C  
ATOM   4883  O   ALA A 645      27.536  -1.003 -26.740  1.00 91.73      A    O  
ATOM   4884  CB  ALA A 645      29.133  -1.120 -29.430  1.00 92.10      A    C  
ATOM   4885  N   THR A 646      26.213   0.080 -28.187  1.00 94.71      A    N  
ATOM   4886  CA  THR A 646      25.508   0.890 -27.187  1.00 94.62      A    C  
ATOM   4887  C   THR A 646      24.650   0.061 -26.237  1.00 94.78      A    C  
ATOM   4888  O   THR A 646      24.359   0.558 -25.148  1.00 93.64      A    O  
ATOM   4889  CB  THR A 646      24.626   1.950 -27.850  1.00 93.92      A    C  
ATOM   4890  CG2 THR A 646      25.469   2.984 -28.612  1.00 88.76      A    C  
ATOM   4891  OG1 THR A 646      23.763   1.347 -28.783  1.00 88.69      A    O  
ATOM   4892  N   LEU A 647      24.308  -1.194 -26.581  1.00 94.54      A    N  
ATOM   4893  CA  LEU A 647      23.588  -2.116 -25.697  1.00 94.39      A    C  
ATOM   4894  C   LEU A 647      24.240  -2.254 -24.318  1.00 94.00      A    C  
ATOM   4895  O   LEU A 647      23.527  -2.442 -23.340  1.00 91.97      A    O  
ATOM   4896  CB  LEU A 647      23.503  -3.504 -26.362  1.00 93.22      A    C  
ATOM   4897  CG  LEU A 647      22.310  -3.669 -27.331  1.00 90.19      A    C  
ATOM   4898  CD1 LEU A 647      22.471  -4.955 -28.128  1.00 86.68      A    C  
ATOM   4899  CD2 LEU A 647      20.989  -3.742 -26.580  1.00 86.09      A    C  
ATOM   4900  N   GLN A 648      25.557  -2.051 -24.213  1.00 94.04      A    N  
ATOM   4901  CA  GLN A 648      26.256  -2.081 -22.920  1.00 92.91      A    C  
ATOM   4902  C   GLN A 648      25.688  -1.111 -21.857  1.00 92.97      A    C  
ATOM   4903  O   GLN A 648      25.980  -1.253 -20.678  1.00 90.85      A    O  
ATOM   4904  CB  GLN A 648      27.758  -1.782 -23.151  1.00 90.69      A    C  
ATOM   4905  CG  GLN A 648      28.043  -0.300 -23.437  1.00 83.63      A    C  
ATOM   4906  CD  GLN A 648      29.487   0.008 -23.821  1.00 80.61      A    C  
ATOM   4907  NE2 GLN A 648      29.714   1.091 -24.530  1.00 69.28      A    N  
ATOM   4908  OE1 GLN A 648      30.427  -0.677 -23.467  1.00 72.09      A    O  
ATOM   4909  N   ARG A 649      24.917  -0.109 -22.294  1.00 93.20      A    N  
ATOM   4910  CA  ARG A 649      24.276   0.871 -21.410  1.00 92.90      A    C  
ATOM   4911  C   ARG A 649      22.968   0.354 -20.800  1.00 93.07      A    C  
ATOM   4912  O   ARG A 649      22.539   0.904 -19.790  1.00 91.18      A    O  
ATOM   4913  CB  ARG A 649      24.044   2.187 -22.154  1.00 92.24      A    C  
ATOM   4914  CG  ARG A 649      25.346   2.822 -22.648  1.00 88.82      A    C  
ATOM   4915  CD  ARG A 649      25.040   4.169 -23.317  1.00 83.05      A    C  
ATOM   4916  NE  ARG A 649      26.250   4.828 -23.803  1.00 73.14      A    N  
ATOM   4917  CZ  ARG A 649      26.296   6.016 -24.404  1.00 65.66      A    C  
ATOM   4918  NH1 ARG A 649      25.206   6.702 -24.622  1.00 59.15      A    N1+
ATOM   4919  NH2 ARG A 649      27.433   6.503 -24.791  1.00 56.71      A    N  
ATOM   4920  N   CYS A 650      22.373  -0.695 -21.365  1.00 94.13      A    N  
ATOM   4921  CA  CYS A 650      21.143  -1.312 -20.861  1.00 94.45      A    C  
ATOM   4922  C   CYS A 650      21.448  -2.199 -19.632  1.00 94.11      A    C  
ATOM   4923  O   CYS A 650      21.314  -3.417 -19.669  1.00 92.52      A    O  
ATOM   4924  CB  CYS A 650      20.448  -2.092 -21.991  1.00 94.74      A    C  
ATOM   4925  SG  CYS A 650      20.089  -1.027 -23.412  1.00 94.28      A    S  
ATOM   4926  N   LYS A 651      21.881  -1.587 -18.549  1.00 93.61      A    N  
ATOM   4927  CA  LYS A 651      22.407  -2.275 -17.360  1.00 92.71      A    C  
ATOM   4928  C   LYS A 651      21.364  -3.081 -16.585  1.00 93.08      A    C  
ATOM   4929  O   LYS A 651      21.733  -3.887 -15.730  1.00 89.59      A    O  
ATOM   4930  CB  LYS A 651      23.058  -1.247 -16.422  1.00 90.34      A    C  
ATOM   4931  CG  LYS A 651      24.274  -0.561 -17.056  1.00 85.32      A    C  
ATOM   4932  CD  LYS A 651      24.854   0.440 -16.063  1.00 75.66      A    C  
ATOM   4933  CE  LYS A 651      26.049   1.182 -16.656  1.00 69.46      A    C  
ATOM   4934  NZ  LYS A 651      26.563   2.174 -15.687  1.00 61.04      A    N1+
ATOM   4935  N   ASN A 652      20.074  -2.859 -16.852  1.00 94.22      A    N  
ATOM   4936  CA  ASN A 652      18.969  -3.558 -16.180  1.00 94.74      A    C  
ATOM   4937  C   ASN A 652      18.353  -4.671 -17.050  1.00 95.50      A    C  
ATOM   4938  O   ASN A 652      17.294  -5.195 -16.711  1.00 94.61      A    O
[truncated: 215,810 more chars]
