# Supplementary material for: Reverse engineering of the pattern recognition receptor FLS2 reveals key design principles of broader recognition spectra against evading flg22 epitopes
Source: Nat Plants. 2025 Jul 28;11(8):1642–57. doi: 10.1038/s41477-025-02050-5 (PMC12364711; doi:10.1038/s41477-025-02050-5)
Supplement: Supplementary file 6 — AlphaFold3-predicted GmFLS2b-flg22Rso-NbBAK1 complex structure. [file 41477_2025_2050_MOESM6_ESM.pdb]

ATOM      1  N   GLU A   1     -65.596  -6.425  -1.168  1.00 51.18      A    N  
ATOM      2  CA  GLU A   1     -65.029  -5.888   0.086  1.00 54.27      A    C  
ATOM      3  C   GLU A   1     -64.592  -7.068   0.933  1.00 56.93      A    C  
ATOM      4  O   GLU A   1     -65.399  -7.964   1.170  1.00 51.81      A    O  
ATOM      5  CB  GLU A   1     -66.068  -5.034   0.818  1.00 49.69      A    C  
ATOM      6  CG  GLU A   1     -66.304  -3.704   0.093  1.00 45.24      A    C  
ATOM      7  CD  GLU A   1     -67.520  -2.913   0.612  1.00 41.39      A    C  
ATOM      8  OE1 GLU A   1     -67.526  -1.689   0.390  1.00 37.30      A    O  
ATOM      9  OE2 GLU A   1     -68.443  -3.562   1.143  1.00 37.82      A    O1-
ATOM     10  N   THR A   2     -63.320  -7.134   1.321  1.00 59.95      A    N  
ATOM     11  CA  THR A   2     -62.847  -8.097   2.318  1.00 62.43      A    C  
ATOM     12  C   THR A   2     -63.560  -7.791   3.630  1.00 67.40      A    C  
ATOM     13  O   THR A   2     -63.731  -6.626   3.984  1.00 61.54      A    O  
ATOM     14  CB  THR A   2     -61.323  -8.019   2.495  1.00 55.76      A    C  
ATOM     15  CG2 THR A   2     -60.622  -8.993   1.540  1.00 49.96      A    C  
ATOM     16  OG1 THR A   2     -60.836  -6.731   2.168  1.00 51.22      A    O  
ATOM     17  N   SER A   3     -64.052  -8.821   4.325  1.00 74.42      A    N  
ATOM     18  CA  SER A   3     -64.718  -8.577   5.608  1.00 79.85      A    C  
ATOM     19  C   SER A   3     -63.703  -8.009   6.608  1.00 84.52      A    C  
ATOM     20  O   SER A   3     -62.531  -8.391   6.584  1.00 79.96      A    O  
ATOM     21  CB  SER A   3     -65.417  -9.840   6.134  1.00 70.00      A    C  
ATOM     22  OG  SER A   3     -64.590 -10.635   6.949  1.00 59.56      A    O  
ATOM     23  N   LEU A   4     -64.159  -7.132   7.529  1.00 84.14      A    N  
ATOM     24  CA  LEU A   4     -63.335  -6.624   8.637  1.00 86.84      A    C  
ATOM     25  C   LEU A   4     -62.633  -7.752   9.398  1.00 89.28      A    C  
ATOM     26  O   LEU A   4     -61.501  -7.587   9.848  1.00 86.66      A    O  
ATOM     27  CB  LEU A   4     -64.262  -5.847   9.596  1.00 82.24      A    C  
ATOM     28  CG  LEU A   4     -64.581  -4.419   9.121  1.00 79.83      A    C  
ATOM     29  CD1 LEU A   4     -65.833  -3.898   9.823  1.00 73.28      A    C  
ATOM     30  CD2 LEU A   4     -63.432  -3.473   9.446  1.00 74.29      A    C  
ATOM     31  N   ASP A   5     -63.275  -8.920   9.502  1.00 89.66      A    N  
ATOM     32  CA  ASP A   5     -62.698 -10.087  10.157  1.00 90.02      A    C  
ATOM     33  C   ASP A   5     -61.431 -10.587   9.446  1.00 91.27      A    C  
ATOM     34  O   ASP A   5     -60.447 -10.944  10.090  1.00 89.69      A    O  
ATOM     35  CB  ASP A   5     -63.773 -11.179  10.256  1.00 86.86      A    C  
ATOM     36  CG  ASP A   5     -63.384 -12.261  11.257  1.00 76.75      A    C  
ATOM     37  OD1 ASP A   5     -63.104 -11.899  12.420  1.00 68.41      A    O  
ATOM     38  OD2 ASP A   5     -63.378 -13.440  10.858  1.00 65.74      A    O1-
ATOM     39  N   VAL A   6     -61.391 -10.542   8.113  1.00 92.32      A    N  
ATOM     40  CA  VAL A   6     -60.202 -10.911   7.333  1.00 92.69      A    C  
ATOM     41  C   VAL A   6     -59.032  -9.959   7.623  1.00 93.51      A    C  
ATOM     42  O   VAL A   6     -57.899 -10.418   7.770  1.00 92.46      A    O  
ATOM     43  CB  VAL A   6     -60.510 -10.953   5.823  1.00 90.82      A    C  
ATOM     44  CG1 VAL A   6     -59.268 -11.184   4.965  1.00 84.32      A    C  
ATOM     45  CG2 VAL A   6     -61.489 -12.088   5.504  1.00 85.08      A    C  
ATOM     46  N   GLU A   7     -59.296  -8.663   7.773  1.00 92.83      A    N  
ATOM     47  CA  GLU A   7     -58.265  -7.670   8.118  1.00 93.08      A    C  
ATOM     48  C   GLU A   7     -57.741  -7.875   9.541  1.00 93.93      A    C  
ATOM     49  O   GLU A   7     -56.536  -7.861   9.762  1.00 92.81      A    O  
ATOM     50  CB  GLU A   7     -58.823  -6.257   7.961  1.00 90.75      A    C  
ATOM     51  CG  GLU A   7     -59.196  -5.934   6.513  1.00 87.37      A    C  
ATOM     52  CD  GLU A   7     -59.666  -4.496   6.311  1.00 89.92      A    C  
ATOM     53  OE1 GLU A   7     -60.082  -4.184   5.181  1.00 84.02      A    O  
ATOM     54  OE2 GLU A   7     -59.627  -3.696   7.270  1.00 86.97      A    O1-
ATOM     55  N   ILE A   8     -58.651  -8.151  10.503  1.00 93.36      A    N  
ATOM     56  CA  ILE A   8     -58.266  -8.459  11.879  1.00 93.24      A    C  
ATOM     57  C   ILE A   8     -57.395  -9.718  11.929  1.00 93.45      A    C  
ATOM     58  O   ILE A   8     -56.381  -9.745  12.642  1.00 92.59      A    O  
ATOM     59  CB  ILE A   8     -59.522  -8.587  12.777  1.00 92.28      A    C  
ATOM     60  CG1 ILE A   8     -60.238  -7.225  12.913  1.00 89.35      A    C  
ATOM     61  CG2 ILE A   8     -59.157  -9.112  14.177  1.00 88.94      A    C  
ATOM     62  CD1 ILE A   8     -61.661  -7.325  13.477  1.00 83.01      A    C  
ATOM     63  N   GLN A   9     -57.756 -10.765  11.178  1.00 94.07      A    N  
ATOM     64  CA  GLN A   9     -56.933 -11.975  11.082  1.00 93.96      A    C  
ATOM     65  C   GLN A   9     -55.571 -11.697  10.438  1.00 94.76      A    C  
ATOM     66  O   GLN A   9     -54.566 -12.237  10.900  1.00 93.83      A    O  
ATOM     67  CB  GLN A   9     -57.670 -13.087  10.312  1.00 92.80      A    C  
ATOM     68  CG  GLN A   9     -58.895 -13.650  11.055  1.00 85.77      A    C  
ATOM     69  CD  GLN A   9     -58.594 -14.282  12.412  1.00 79.62      A    C  
ATOM     70  NE2 GLN A   9     -59.592 -14.355  13.266  1.00 66.76      A    N  
ATOM     71  OE1 GLN A   9     -57.500 -14.706  12.739  1.00 70.53      A    O  
ATOM     72  N   ALA A  10     -55.496 -10.816   9.453  1.00 94.25      A    N  
ATOM     73  CA  ALA A  10     -54.236 -10.404   8.850  1.00 94.54      A    C  
ATOM     74  C   ALA A  10     -53.333  -9.664   9.851  1.00 95.14      A    C  
ATOM     75  O   ALA A  10     -52.141  -9.980   9.954  1.00 94.20      A    O  
ATOM     76  CB  ALA A  10     -54.532  -9.543   7.616  1.00 93.86      A    C  
ATOM     77  N   LEU A  11     -53.901  -8.762  10.661  1.00 94.84      A    N  
ATOM     78  CA  LEU A  11     -53.174  -8.083  11.736  1.00 94.99      A    C  
ATOM     79  C   LEU A  11     -52.697  -9.060  12.816  1.00 95.16      A    C  
ATOM     80  O   LEU A  11     -51.551  -8.971  13.267  1.00 94.48      A    O  
ATOM     81  CB  LEU A  11     -54.062  -6.999  12.362  1.00 94.64      A    C  
ATOM     82  CG  LEU A  11     -54.380  -5.797  11.456  1.00 94.16      A    C  
ATOM     83  CD1 LEU A  11     -55.354  -4.875  12.183  1.00 91.28      A    C  
ATOM     84  CD2 LEU A  11     -53.131  -4.998  11.093  1.00 90.83      A    C  
ATOM     85  N   LYS A  12     -53.528 -10.032  13.199  1.00 95.20      A    N  
ATOM     86  CA  LYS A  12     -53.127 -11.083  14.137  1.00 94.95      A    C  
ATOM     87  C   LYS A  12     -52.013 -11.968  13.565  1.00 95.23      A    C  
ATOM     88  O   LYS A  12     -51.084 -12.300  14.294  1.00 94.52      A    O  
ATOM     89  CB  LYS A  12     -54.334 -11.949  14.518  1.00 94.26      A    C  
ATOM     90  CG  LYS A  12     -55.288 -11.219  15.481  1.00 91.35      A    C  
ATOM     91  CD  LYS A  12     -56.485 -12.118  15.800  1.00 88.71      A    C  
ATOM     92  CE  LYS A  12     -57.403 -11.424  16.786  1.00 81.88      A    C  
ATOM     93  NZ  LYS A  12     -58.549 -12.288  17.185  1.00 75.57      A    N1+
ATOM     94  N   ALA A  13     -52.084 -12.310  12.293  1.00 95.71      A    N  
ATOM     95  CA  ALA A  13     -51.029 -13.052  11.611  1.00 95.70      A    C  
ATOM     96  C   ALA A  13     -49.719 -12.253  11.569  1.00 96.03      A    C  
ATOM     97  O   ALA A  13     -48.652 -12.818  11.823  1.00 95.00      A    O  
ATOM     98  CB  ALA A  13     -51.508 -13.432  10.205  1.00 95.01      A    C  
ATOM     99  N   PHE A  14     -49.786 -10.939  11.335  1.00 95.78      A    N  
ATOM    100  CA  PHE A  14     -48.632 -10.054  11.426  1.00 95.94      A    C  
ATOM    101  C   PHE A  14     -48.048 -10.050  12.842  1.00 96.12      A    C  
ATOM    102  O   PHE A  14     -46.859 -10.321  13.003  1.00 95.59      A    O  
ATOM    103  CB  PHE A  14     -49.018  -8.640  10.966  1.00 95.71      A    C  
ATOM    104  CG  PHE A  14     -47.903  -7.640  11.137  1.00 96.32      A    C  
ATOM    105  CD1 PHE A  14     -47.849  -6.817  12.279  1.00 94.17      A    C  
ATOM    106  CD2 PHE A  14     -46.880  -7.539  10.176  1.00 94.55      A    C  
ATOM    107  CE1 PHE A  14     -46.791  -5.908  12.457  1.00 94.05      A    C  
ATOM    108  CE2 PHE A  14     -45.825  -6.634  10.347  1.00 93.81      A    C  
ATOM    109  CZ  PHE A  14     -45.778  -5.816  11.490  1.00 95.06      A    C  
ATOM    110  N   LYS A  15     -48.870  -9.856  13.879  1.00 95.96      A    N  
ATOM    111  CA  LYS A  15     -48.416  -9.920  15.272  1.00 95.85      A    C  
ATOM    112  C   LYS A  15     -47.759 -11.260  15.611  1.00 95.71      A    C  
ATOM    113  O   LYS A  15     -46.745 -11.287  16.298  1.00 94.86      A    O  
ATOM    114  CB  LYS A  15     -49.588  -9.601  16.214  1.00 95.24      A    C  
ATOM    115  CG  LYS A  15     -49.128  -9.573  17.681  1.00 94.38      A    C  
ATOM    116  CD  LYS A  15     -50.249  -9.150  18.637  1.00 91.92      A    C  
ATOM    117  CE  LYS A  15     -49.686  -9.149  20.060  1.00 87.09      A    C  
ATOM    118  NZ  LYS A  15     -50.617  -8.564  21.048  1.00 80.89      A    N1+
ATOM    119  N   ASN A  16     -48.315 -12.372  15.128  1.00 96.04      A    N  
ATOM    120  CA  ASN A  16     -47.757 -13.710  15.358  1.00 95.48      A    C  
ATOM    121  C   ASN A  16     -46.421 -13.946  14.635  1.00 95.51      A    C  
ATOM    122  O   ASN A  16     -45.674 -14.828  15.058  1.00 93.51      A    O  
ATOM    123  CB  ASN A  16     -48.785 -14.763  14.924  1.00 93.91      A    C  
ATOM    124  CG  ASN A  16     -49.956 -14.899  15.879  1.00 84.81      A    C  
ATOM    125  ND2 ASN A  16     -51.021 -15.545  15.433  1.00 72.52      A    N  
ATOM    126  OD1 ASN A  16     -49.951 -14.495  17.026  1.00 76.38      A    O  
ATOM    127  N   SER A  17     -46.103 -13.189  13.592  1.00 95.63      A    N  
ATOM    128  CA  SER A  17     -44.798 -13.244  12.925  1.00 95.37      A    C  
ATOM    129  C   SER A  17     -43.718 -12.412  13.619  1.00 95.75      A    C  
ATOM    130  O   SER A  17     -42.541 -12.529  13.275  1.00 93.17      A    O  
ATOM    131  CB  SER A  17     -44.929 -12.873  11.443  1.00 93.76      A    C  
ATOM    132  OG  SER A  17     -45.210 -11.506  11.236  1.00 80.26      A    O  
ATOM    133  N   ILE A  18     -44.101 -11.616  14.619  1.00 95.77      A    N  
ATOM    134  CA  ILE A  18     -43.163 -10.904  15.490  1.00 95.57      A    C  
ATOM    135  C   ILE A  18     -42.588 -11.894  16.508  1.00 95.63      A    C  
ATOM    136  O   ILE A  18     -43.313 -12.490  17.305  1.00 93.97      A    O  
ATOM    137  CB  ILE A  18     -43.842  -9.699  16.176  1.00 94.34      A    C  
ATOM    138  CG1 ILE A  18     -44.468  -8.692  15.178  1.00 90.78      A    C  
ATOM    139  CG2 ILE A  18     -42.867  -8.970  17.108  1.00 91.40      A    C  
ATOM    140  CD1 ILE A  18     -43.495  -8.092  14.163  1.00 82.63      A    C  
ATOM    141  N   THR A  19     -41.270 -12.048  16.497  1.00 95.82      A    N  
ATOM    142  CA  THR A  19     -40.533 -12.950  17.389  1.00 95.44      A    C  
ATOM    143  C   THR A  19     -40.047 -12.254  18.661  1.00 95.42      A    C  
ATOM    144  O   THR A  19     -39.892 -12.910  19.688  1.00 92.68      A    O  
ATOM    145  CB  THR A  19     -39.334 -13.580  16.670  1.00 94.44      A    C  
ATOM    146  CG2 THR A  19     -39.776 -14.490  15.525  1.00 87.79      A    C  
ATOM    147  OG1 THR A  19     -38.494 -12.587  16.124  1.00 89.10      A    O  
ATOM    148  N   ALA A  20     -39.821 -10.941  18.604  1.00 95.30      A    N  
ATOM    149  CA  ALA A  20     -39.487 -10.129  19.768  1.00 95.37      A    C  
ATOM    150  C   ALA A  20     -40.125  -8.739  19.665  1.00 95.89      A    C  
ATOM    151  O   ALA A  20     -40.015  -8.061  18.646  1.00 94.38      A    O  
ATOM    152  CB  ALA A  20     -37.968 -10.049  19.925  1.00 93.51      A    C  
ATOM    153  N   ASP A  21     -40.769  -8.312  20.761  1.00 93.91      A    N  
ATOM    154  CA  ASP A  21     -41.313  -6.969  20.972  1.00 94.40      A    C  
ATOM    155  C   ASP A  21     -40.830  -6.458  22.344  1.00 94.38      A    C  
ATOM    156  O   ASP A  21     -41.576  -6.498  23.333  1.00 91.41      A    O  
ATOM    157  CB  ASP A  21     -42.846  -7.014  20.847  1.00 93.45      A    C  
ATOM    158  CG  ASP A  21     -43.507  -5.657  21.113  1.00 94.15      A    C  
ATOM    159  OD1 ASP A  21     -42.805  -4.631  21.195  1.00 89.56      A    O  
ATOM    160  OD2 ASP A  21     -44.751  -5.650  21.268  1.00 89.82      A    O1-
ATOM    161  N   PRO A  22     -39.554  -6.032  22.452  1.00 94.92      A    N  
ATOM    162  CA  PRO A  22     -38.951  -5.701  23.736  1.00 94.11      A    C  
ATOM    163  C   PRO A  22     -39.601  -4.499  24.427  1.00 94.12      A    C  
ATOM    164  O   PRO A  22     -39.518  -4.383  25.655  1.00 91.15      A    O  
ATOM    165  CB  PRO A  22     -37.469  -5.438  23.426  1.00 92.34      A    C  
ATOM    166  CG  PRO A  22     -37.482  -5.020  21.956  1.00 91.29      A    C  
ATOM    167  CD  PRO A  22     -38.600  -5.867  21.371  1.00 94.12      A    C  
ATOM    168  N   ASN A  23     -40.265  -3.637  23.683  1.00 94.40      A    N  
ATOM    169  CA  ASN A  23     -40.938  -2.452  24.207  1.00 93.48      A    C  
ATOM    170  C   ASN A  23     -42.433  -2.693  24.509  1.00 93.84      A    C  
ATOM    171  O   ASN A  23     -43.094  -1.788  25.021  1.00 88.99      A    O  
ATOM    172  CB  ASN A  23     -40.719  -1.291  23.231  1.00 90.92      A    C  
ATOM    173  CG  ASN A  23     -39.250  -0.896  23.106  1.00 88.19      A    C  
ATOM    174  ND2 ASN A  23     -38.817  -0.537  21.922  1.00 76.92      A    N  
ATOM    175  OD1 ASN A  23     -38.487  -0.905  24.053  1.00 79.09      A    O  
ATOM    176  N   GLY A  24     -42.965  -3.863  24.184  1.00 93.67      A    N  
ATOM    177  CA  GLY A  24     -44.398  -4.164  24.305  1.00 93.52      A    C  
ATOM    178  C   GLY A  24     -45.266  -3.282  23.405  1.00 94.26      A    C  
ATOM    179  O   GLY A  24     -46.403  -2.961  23.763  1.00 90.84      A    O  
ATOM    180  N   ALA A  25     -44.752  -2.876  22.267  1.00 93.78      A    N  
ATOM    181  CA  ALA A  25     -45.398  -1.923  21.364  1.00 93.13      A    C  
ATOM    182  C   ALA A  25     -46.718  -2.447  20.783  1.00 93.81      A    C  
ATOM    183  O   ALA A  25     -47.621  -1.664  20.467  1.00 90.98      A    O  
ATOM    184  CB  ALA A  25     -44.401  -1.586  20.254  1.00 91.47      A    C  
ATOM    185  N   LEU A  26     -46.849  -3.760  20.691  1.00 93.62      A    N  
ATOM    186  CA  LEU A  26     -48.058  -4.440  20.211  1.00 94.02      A    C  
ATOM    187  C   LEU A  26     -48.874  -5.073  21.358  1.00 93.92      A    C  
ATOM    188  O   LEU A  26     -49.708  -5.950  21.114  1.00 90.72      A    O  
ATOM    189  CB  LEU A  26     -47.665  -5.477  19.136  1.00 93.02      A    C  
ATOM    190  CG  LEU A  26     -46.810  -4.940  17.970  1.00 92.89      A    C  
ATOM    191  CD1 LEU A  26     -46.543  -6.084  16.993  1.00 86.73      A    C  
ATOM    192  CD2 LEU A  26     -47.491  -3.811  17.215  1.00 85.79      A    C  
ATOM    193  N   ALA A  27     -48.622  -4.678  22.602  1.00 94.48      A    N  
ATOM    194  CA  ALA A  27     -49.292  -5.280  23.766  1.00 93.76      A    C  
ATOM    195  C   ALA A  27     -50.807  -5.045  23.767  1.00 93.98      A    C  
ATOM    196  O   ALA A  27     -51.564  -5.895  24.241  1.00 90.80      A    O  
ATOM    197  CB  ALA A  27     -48.631  -4.738  25.033  1.00 91.84      A    C  
ATOM    198  N   ASP A  28     -51.261  -3.919  23.209  1.00 93.42      A    N  
ATOM    199  CA  ASP A  28     -52.669  -3.549  23.107  1.00 93.23      A    C  
ATOM    200  C   ASP A  28     -53.398  -4.184  21.908  1.00 93.81      A    C  
ATOM    201  O   ASP A  28     -54.616  -4.035  21.786  1.00 90.94      A    O  
ATOM    202  CB  ASP A  28     -52.789  -2.012  23.117  1.00 90.56      A    C  
ATOM    203  CG  ASP A  28     -52.210  -1.328  21.872  1.00 90.08      A    C  
ATOM    204  OD1 ASP A  28     -51.426  -1.956  21.130  1.00 84.00      A    O  
ATOM    205  OD2 ASP A  28     -52.532  -0.142  21.666  1.00 84.54      A    O1-
ATOM    206  N   TRP A  29     -52.669  -4.938  21.045  1.00 93.60      A    N  
ATOM    207  CA  TRP A  29     -53.276  -5.704  19.953  1.00 94.08      A    C  
ATOM    208  C   TRP A  29     -53.964  -6.964  20.484  1.00 93.24      A    C  
ATOM    209  O   TRP A  29     -53.481  -8.093  20.348  1.00 89.61      A    O  
ATOM    210  CB  TRP A  29     -52.236  -6.024  18.872  1.00 94.10      A    C  
ATOM    211  CG  TRP A  29     -51.755  -4.898  18.015  1.00 94.64      A    C  
ATOM    212  CD1 TRP A  29     -51.535  -3.621  18.398  1.00 93.41      A    C  
ATOM    213  CD2 TRP A  29     -51.369  -4.970  16.607  1.00 95.32      A    C  
ATOM    214  CE2 TRP A  29     -50.891  -3.687  16.216  1.00 95.22      A    C  
ATOM    215  CE3 TRP A  29     -51.355  -6.002  15.650  1.00 95.02      A    C  
ATOM    216  NE1 TRP A  29     -51.027  -2.900  17.333  1.00 93.85      A    N  
ATOM    217  CZ2 TRP A  29     -50.402  -3.432  14.918  1.00 95.02      A    C  
ATOM    218  CZ3 TRP A  29     -50.876  -5.748  14.350  1.00 94.17      A    C  
ATOM    219  CH2 TRP A  29     -50.402  -4.483  13.999  1.00 94.12      A    C  
ATOM    220  N   VAL A  30     -55.123  -6.753  21.137  1.00 92.98      A    N  
ATOM    221  CA  VAL A  30     -55.922  -7.794  21.784  1.00 92.11      A    C  
ATOM    222  C   VAL A  30     -57.401  -7.644  21.431  1.00 92.19      A    C  
ATOM    223  O   VAL A  30     -57.899  -6.537  21.235  1.00 89.21      A    O  
ATOM    224  CB  VAL A  30     -55.731  -7.794  23.315  1.00 89.57      A    C  
ATOM    225  CG1 VAL A  30     -54.305  -8.205  23.701  1.00 80.31      A    C  
ATOM    226  CG2 VAL A  30     -56.033  -6.441  23.969  1.00 81.56      A    C  
ATOM    227  N   ASP A  31     -58.110  -8.751  21.418  1.00 91.41      A    N  
ATOM    228  CA  ASP A  31     -59.525  -8.782  21.025  1.00 90.52      A    C  
ATOM    229  C   ASP A  31     -60.447  -7.938  21.923  1.00 90.59      A    C  
ATOM    230  O   ASP A  31     -61.548  -7.580  21.513  1.00 86.02      A    O  
ATOM    231  CB  ASP A  31     -60.016 -10.247  21.017  1.00 87.08      A    C  
ATOM    232  CG  ASP A  31     -59.432 -11.049  19.864  1.00 82.75      A    C  
ATOM    233  OD1 ASP A  31     -59.271 -10.488  18.767  1.00 76.79      A    O  
ATOM    234  OD2 ASP A  31     -59.138 -12.255  20.015  1.00 76.31      A    O1-
ATOM    235  N   SER A  32     -60.012  -7.600  23.134  1.00 90.57      A    N  
ATOM    236  CA  SER A  32     -60.767  -6.727  24.044  1.00 89.86      A    C  
ATOM    237  C   SER A  32     -60.790  -5.254  23.612  1.00 90.12      A    C  
ATOM    238  O   SER A  32     -61.589  -4.488  24.133  1.00 85.56      A    O  
ATOM    239  CB  SER A  32     -60.194  -6.832  25.459  1.00 87.67      A    C  
ATOM    240  OG  SER A  32     -58.812  -6.533  25.482  1.00 80.48      A    O  
ATOM    241  N   HIS A  33     -59.919  -4.841  22.683  1.00 90.23      A    N  
ATOM    242  CA  HIS A  33     -59.872  -3.502  22.115  1.00 89.93      A    C  
ATOM    243  C   HIS A  33     -60.215  -3.550  20.631  1.00 91.66      A    C  
ATOM    244  O   HIS A  33     -59.835  -4.473  19.922  1.00 88.66      A    O  
ATOM    245  CB  HIS A  33     -58.491  -2.879  22.350  1.00 84.87      A    C  
ATOM    246  CG  HIS A  33     -58.264  -2.490  23.784  1.00 77.64      A    C  
ATOM    247  CD2 HIS A  33     -58.460  -1.256  24.352  1.00 64.97      A    C  
ATOM    248  ND1 HIS A  33     -57.860  -3.329  24.791  1.00 66.15      A    N  
ATOM    249  CE1 HIS A  33     -57.815  -2.630  25.933  1.00 63.21      A    C  
ATOM    250  NE2 HIS A  33     -58.170  -1.356  25.707  1.00 63.96      A    N  
ATOM    251  N   HIS A  34     -60.947  -2.544  20.167  1.00 89.97      A    N  
ATOM    252  CA  HIS A  34     -61.249  -2.428  18.743  1.00 90.92      A    C  
ATOM    253  C   HIS A  34     -59.946  -2.249  17.943  1.00 91.83      A    C  
ATOM    254  O   HIS A  34     -59.136  -1.392  18.285  1.00 90.06      A    O  
ATOM    255  CB  HIS A  34     -62.210  -1.256  18.532  1.00 88.81      A    C  
ATOM    256  CG  HIS A  34     -62.786  -1.231  17.143  1.00 87.72      A    C  
ATOM    257  CD2 HIS A  34     -63.959  -1.814  16.736  1.00 76.96      A    C  
ATOM    258  ND1 HIS A  34     -62.214  -0.672  16.031  1.00 78.26      A    N  
ATOM    259  CE1 HIS A  34     -63.015  -0.910  14.976  1.00 78.93      A    C  
ATOM    260  NE2 HIS A  34     -64.089  -1.599  15.368  1.00 79.68      A    N  
ATOM    261  N   HIS A  35     -59.763  -2.994  16.873  1.00 91.60      A    N  
ATOM    262  CA  HIS A  35     -58.517  -3.011  16.096  1.00 92.28      A    C  
ATOM    263  C   HIS A  35     -58.087  -1.627  15.578  1.00 93.08      A    C  
ATOM    264  O   HIS A  35     -56.900  -1.339  15.551  1.00 91.43      A    O  
ATOM    265  CB  HIS A  35     -58.643  -4.010  14.940  1.00 90.53      A    C  
ATOM    266  CG  HIS A  35     -59.610  -3.584  13.870  1.00 89.86      A    C  
ATOM    267  CD2 HIS A  35     -59.289  -3.036  12.653  1.00 81.36      A    C  
ATOM    268  ND1 HIS A  35     -60.981  -3.666  13.927  1.00 82.15      A    N  
ATOM    269  CE1 HIS A  35     -61.473  -3.177  12.781  1.00 84.02      A    C  
ATOM    270  NE2 HIS A  35     -60.477  -2.784  11.979  1.00 85.14      A    N  
ATOM    271  N   CYS A  36     -59.033  -0.731  15.293  1.00 92.93      A    N  
ATOM    272  CA  CYS A  36     -58.713   0.639  14.885  1.00 93.12      A    C  
ATOM    273  C   CYS A  36     -58.081   1.498  15.996  1.00 93.33      A    C  
ATOM    274  O   CYS A  36     -57.586   2.590  15.711  1.00 90.82      A    O  
ATOM    275  CB  CYS A  36     -59.971   1.321  14.334  1.00 91.72      A    C  
ATOM    276  SG  CYS A  36     -60.649   0.474  12.877  1.00 89.81      A    S  
ATOM    277  N   ASN A  37     -58.091   1.011  17.259  1.00 94.06      A    N  
ATOM    278  CA  ASN A  37     -57.454   1.660  18.404  1.00 93.79      A    C  
ATOM    279  C   ASN A  37     -56.131   0.980  18.808  1.00 94.29      A    C  
ATOM    280  O   ASN A  37     -55.539   1.367  19.816  1.00 91.83      A    O  
ATOM    281  CB  ASN A  37     -58.432   1.689  19.588  1.00 91.91      A    C  
ATOM    282  CG  ASN A  37     -59.708   2.480  19.340  1.00 88.45      A    C  
ATOM    283  ND2 ASN A  37     -60.752   2.156  20.064  1.00 77.39      A    N  
ATOM    284  OD1 ASN A  37     -59.802   3.389  18.542  1.00 80.64      A    O  
ATOM    285  N   TRP A  38     -55.692  -0.047  18.071  1.00 94.31      A    N  
ATOM    286  CA  TRP A  38     -54.412  -0.701  18.316  1.00 94.86      A    C  
ATOM    287  C   TRP A  38     -53.256   0.235  17.954  1.00 94.66      A    C  
ATOM    288  O   TRP A  38     -53.329   0.968  16.965  1.00 92.74      A    O  
ATOM    289  CB  TRP A  38     -54.327  -2.021  17.553  1.00 94.57      A    C  
ATOM    290  CG  TRP A  38     -55.251  -3.115  17.979  1.00 94.49      A    C  
ATOM    291  CD1 TRP A  38     -56.071  -3.101  19.053  1.00 92.78      A    C  
ATOM    292  CD2 TRP A  38     -55.438  -4.425  17.344  1.00 94.56      A    C  
ATOM    293  CE2 TRP A  38     -56.396  -5.154  18.107  1.00 93.90      A    C  
ATOM    294  CE3 TRP A  38     -54.892  -5.054  16.213  1.00 93.25      A    C  
ATOM    295  NE1 TRP A  38     -56.752  -4.311  19.130  1.00 92.52      A    N  
ATOM    296  CZ2 TRP A  38     -56.789  -6.461  17.767  1.00 92.90      A    C  
ATOM    297  CZ3 TRP A  38     -55.282  -6.361  15.869  1.00 92.33      A    C  
ATOM    298  CH2 TRP A  38     -56.220  -7.055  16.643  1.00 91.93      A    C  
ATOM    299  N   SER A  39     -52.215   0.215  18.738  1.00 94.67      A    N  
ATOM    300  CA  SER A  39     -51.041   1.047  18.509  1.00 94.37      A    C  
ATOM    301  C   SER A  39     -50.463   0.835  17.104  1.00 94.62      A    C  
ATOM    302  O   SER A  39     -50.230  -0.288  16.672  1.00 92.36      A    O  
ATOM    303  CB  SER A  39     -49.963   0.773  19.558  1.00 92.67      A    C  
ATOM    304  OG  SER A  39     -50.402   1.267  20.809  1.00 83.94      A    O  
ATOM    305  N   GLY A  40     -50.242   1.929  16.401  1.00 94.80      A    N  
ATOM    306  CA  GLY A  40     -49.732   1.919  15.021  1.00 95.18      A    C  
ATOM    307  C   GLY A  40     -50.777   1.635  13.940  1.00 96.04      A    C  
ATOM    308  O   GLY A  40     -50.431   1.723  12.766  1.00 93.84      A    O  
ATOM    309  N   ILE A  41     -52.045   1.360  14.290  1.00 95.66      A    N  
ATOM    310  CA  ILE A  41     -53.131   1.147  13.324  1.00 95.85      A    C  
ATOM    311  C   ILE A  41     -53.960   2.424  13.154  1.00 95.68      A    C  
ATOM    312  O   ILE A  41     -54.365   3.065  14.122  1.00 94.14      A    O  
ATOM    313  CB  ILE A  41     -54.003  -0.063  13.724  1.00 94.97      A    C  
ATOM    314  CG1 ILE A  41     -53.182  -1.358  13.898  1.00 91.72      A    C  
ATOM    315  CG2 ILE A  41     -55.134  -0.303  12.703  1.00 92.59      A    C  
ATOM    316  CD1 ILE A  41     -52.370  -1.779  12.662  1.00 84.15      A    C  
ATOM    317  N   ALA A  42     -54.251   2.765  11.912  1.00 96.03      A    N  
ATOM    318  CA  ALA A  42     -55.268   3.749  11.578  1.00 95.99      A    C  
ATOM    319  C   ALA A  42     -56.276   3.141  10.595  1.00 96.14      A    C  
ATOM    320  O   ALA A  42     -55.906   2.432   9.663  1.00 94.69      A    O  
ATOM    321  CB  ALA A  42     -54.613   5.017  11.034  1.00 94.46      A    C  
ATOM    322  N   CYS A  43     -57.555   3.446  10.816  1.00 94.76      A    N  
ATOM    323  CA  CYS A  43     -58.656   3.012   9.968  1.00 94.40      A    C  
ATOM    324  C   CYS A  43     -59.329   4.209   9.296  1.00 94.15      A    C  
ATOM    325  O   CYS A  43     -59.295   5.331   9.810  1.00 91.93      A    O  
ATOM    326  CB  CYS A  43     -59.668   2.216  10.791  1.00 92.69      A    C  
ATOM    327  SG  CYS A  43     -59.031   0.687  11.540  1.00 90.37      A    S  
ATOM    328  N   ASP A  44     -60.000   3.931   8.194  1.00 93.82      A    N  
ATOM    329  CA  ASP A  44     -60.951   4.858   7.603  1.00 92.42      A    C  
ATOM    330  C   ASP A  44     -62.174   4.981   8.539  1.00 92.06      A    C  
ATOM    331  O   ASP A  44     -62.831   3.974   8.819  1.00 88.63      A    O  
ATOM    332  CB  ASP A  44     -61.334   4.361   6.207  1.00 89.61      A    C  
ATOM    333  CG  ASP A  44     -62.400   5.253   5.583  1.00 85.18      A    C  
ATOM    334  OD1 ASP A  44     -62.145   6.469   5.468  1.00 76.85      A    O  
ATOM    335  OD2 ASP A  44     -63.491   4.724   5.286  1.00 75.96      A    O1-
ATOM    336  N   PRO A  45     -62.500   6.192   9.058  1.00 91.03      A    N  
ATOM    337  CA  PRO A  45     -63.485   6.340  10.124  1.00 88.97      A    C  
ATOM    338  C   PRO A  45     -64.890   5.802   9.813  1.00 88.09      A    C  
ATOM    339  O   PRO A  45     -65.493   5.195  10.688  1.00 81.83      A    O  
ATOM    340  CB  PRO A  45     -63.517   7.839  10.455  1.00 85.01      A    C  
ATOM    341  CG  PRO A  45     -62.151   8.340  10.014  1.00 81.76      A    C  
ATOM    342  CD  PRO A  45     -61.805   7.450   8.825  1.00 86.19      A    C  
ATOM    343  N   PRO A  46     -65.473   6.024   8.610  1.00 86.97      A    N  
ATOM    344  CA  PRO A  46     -66.814   5.520   8.317  1.00 86.03      A    C  
ATOM    345  C   PRO A  46     -66.889   4.014   8.058  1.00 86.63      A    C  
ATOM    346  O   PRO A  46     -67.941   3.425   8.298  1.00 80.32      A    O  
ATOM    347  CB  PRO A  46     -67.282   6.317   7.086  1.00 82.18      A    C  
ATOM    348  CG  PRO A  46     -65.986   6.736   6.402  1.00 77.61      A    C  
ATOM    349  CD  PRO A  46     -65.032   6.931   7.576  1.00 82.24      A    C  
ATOM    350  N   SER A  47     -65.831   3.387   7.575  1.00 88.20      A    N  
ATOM    351  CA  SER A  47     -65.836   1.972   7.183  1.00 88.56      A    C  
ATOM    352  C   SER A  47     -65.137   1.054   8.183  1.00 89.77      A    C  
ATOM    353  O   SER A  47     -65.364  -0.162   8.160  1.00 86.01      A    O  
ATOM    354  CB  SER A  47     -65.213   1.822   5.795  1.00 85.18      A    C  
ATOM    355  OG  SER A  47     -63.840   2.131   5.831  1.00 80.49      A    O  
ATOM    356  N   ASN A  48     -64.285   1.607   9.072  1.00 90.31      A    N  
ATOM    357  CA  ASN A  48     -63.378   0.887   9.955  1.00 91.36      A    C  
ATOM    358  C   ASN A  48     -62.362  -0.026   9.229  1.00 92.69      A    C  
ATOM    359  O   ASN A  48     -61.700  -0.835   9.882  1.00 89.38      A    O  
ATOM    360  CB  ASN A  48     -64.148   0.160  11.073  1.00 88.64      A    C  
ATOM    361  CG  ASN A  48     -64.858   1.104  12.023  1.00 87.13      A    C  
ATOM    362  ND2 ASN A  48     -66.079   0.784  12.401  1.00 75.91      A    N  
ATOM    363  OD1 ASN A  48     -64.337   2.094  12.484  1.00 77.64      A    O  
ATOM    364  N   HIS A  49     -62.225   0.116   7.913  1.00 93.08      A    N  
ATOM    365  CA  HIS A  49     -61.186  -0.580   7.169  1.00 93.45      A    C  
ATOM    366  C   HIS A  49     -59.805  -0.018   7.511  1.00 94.33      A    C  
ATOM    367  O   HIS A  49     -59.611   1.193   7.586  1.00 92.81      A    O  
ATOM    368  CB  HIS A  49     -61.463  -0.514   5.672  1.00 91.93      A    C  
ATOM    369  CG  HIS A  49     -62.540  -1.460   5.237  1.00 89.29      A    C  
ATOM    370  CD2 HIS A  49     -63.786  -1.166   4.727  1.00 77.18      A    C  
ATOM    371  ND1 HIS A  49     -62.464  -2.839   5.292  1.00 77.33      A    N  
ATOM    372  CE1 HIS A  49     -63.623  -3.347   4.829  1.00 78.74      A    C  
ATOM    373  NE2 HIS A  49     -64.446  -2.363   4.465  1.00 79.91      A    N  
ATOM    374  N   VAL A  50     -58.832  -0.904   7.694  1.00 94.41      A    N  
ATOM    375  CA  VAL A  50     -57.449  -0.516   7.980  1.00 95.05      A    C  
ATOM    376  C   VAL A  50     -56.837   0.160   6.761  1.00 95.10      A    C  
ATOM    377  O   VAL A  50     -56.784  -0.427   5.679  1.00 94.14      A    O  
ATOM    378  CB  VAL A  50     -56.608  -1.730   8.418  1.00 94.30      A    C  
ATOM    379  CG1 VAL A  50     -55.159  -1.343   8.719  1.00 90.17      A    C  
ATOM    380  CG2 VAL A  50     -57.188  -2.381   9.680  1.00 90.93      A    C  
ATOM    381  N   ILE A  51     -56.374   1.384   6.955  1.00 96.14      A    N  
ATOM    382  CA  ILE A  51     -55.722   2.172   5.901  1.00 95.95      A    C  
ATOM    383  C   ILE A  51     -54.225   2.397   6.166  1.00 96.40      A    C  
ATOM    384  O   ILE A  51     -53.473   2.645   5.226  1.00 95.27      A    O  
ATOM    385  CB  ILE A  51     -56.450   3.506   5.665  1.00 93.80      A    C  
ATOM    386  CG1 ILE A  51     -56.509   4.392   6.925  1.00 84.14      A    C  
ATOM    387  CG2 ILE A  51     -57.861   3.232   5.098  1.00 81.67      A    C  
ATOM    388  CD1 ILE A  51     -56.953   5.835   6.660  1.00 77.31      A    C  
ATOM    389  N   SER A  52     -53.781   2.305   7.424  1.00 96.31      A    N  
ATOM    390  CA  SER A  52     -52.381   2.530   7.778  1.00 96.61      A    C  
ATOM    391  C   SER A  52     -51.902   1.601   8.887  1.00 96.81      A    C  
ATOM    392  O   SER A  52     -52.586   1.412   9.895  1.00 95.80      A    O  
ATOM    393  CB  SER A  52     -52.168   3.998   8.171  1.00 95.63      A    C  
ATOM    394  OG  SER A  52     -50.808   4.281   8.420  1.00 90.53      A    O  
ATOM    395  N   ILE A  53     -50.708   1.065   8.710  1.00 96.64      A    N  
ATOM    396  CA  ILE A  53     -49.909   0.384   9.725  1.00 96.89      A    C  
ATOM    397  C   ILE A  53     -48.580   1.132   9.805  1.00 96.77      A    C  
ATOM    398  O   ILE A  53     -47.819   1.145   8.831  1.00 95.81      A    O  
ATOM    399  CB  ILE A  53     -49.697  -1.098   9.370  1.00 96.53      A    C  
ATOM    400  CG1 ILE A  53     -51.040  -1.847   9.236  1.00 95.16      A    C  
ATOM    401  CG2 ILE A  53     -48.800  -1.778  10.424  1.00 95.45      A    C  
ATOM    402  CD1 ILE A  53     -50.920  -3.274   8.684  1.00 92.92      A    C  
ATOM    403  N   SER A  54     -48.302   1.768  10.955  1.00 97.04      A    N  
ATOM    404  CA  SER A  54     -47.082   2.535  11.189  1.00 96.77      A    C  
ATOM    405  C   SER A  54     -46.432   2.138  12.508  1.00 96.83      A    C  
ATOM    406  O   SER A  54     -46.909   2.496  13.583  1.00 95.26      A    O  
ATOM    407  CB  SER A  54     -47.389   4.034  11.131  1.00 95.69      A    C  
ATOM    408  OG  SER A  54     -46.198   4.793  11.256  1.00 88.41      A    O  
ATOM    409  N   LEU A  55     -45.330   1.388  12.426  1.00 96.86      A    N  
ATOM    410  CA  LEU A  55     -44.598   0.806  13.552  1.00 96.89      A    C  
ATOM    411  C   LEU A  55     -43.121   1.186  13.412  1.00 96.83      A    C  
ATOM    412  O   LEU A  55     -42.317   0.424  12.866  1.00 95.47      A    O  
ATOM    413  CB  LEU A  55     -44.810  -0.716  13.561  1.00 96.41      A    C  
ATOM    414  CG  LEU A  55     -46.275  -1.176  13.734  1.00 96.07      A    C  
ATOM    415  CD1 LEU A  55     -46.358  -2.682  13.535  1.00 94.16      A    C  
ATOM    416  CD2 LEU A  55     -46.820  -0.843  15.120  1.00 93.82      A    C  
ATOM    417  N   VAL A  56     -42.779   2.386  13.851  1.00 96.32      A    N  
ATOM    418  CA  VAL A  56     -41.496   3.020  13.550  1.00 96.13      A    C  
ATOM    419  C   VAL A  56     -40.581   3.010  14.776  1.00 95.99      A    C  
ATOM    420  O   VAL A  56     -40.971   3.506  15.830  1.00 93.63      A    O  
ATOM    421  CB  VAL A  56     -41.718   4.456  13.034  1.00 94.66      A    C  
ATOM    422  CG1 VAL A  56     -40.400   5.170  12.721  1.00 90.40      A    C  
ATOM    423  CG2 VAL A  56     -42.572   4.440  11.760  1.00 91.19      A    C  
ATOM    424  N   SER A  57     -39.360   2.501  14.632  1.00 96.21      A    N  
ATOM    425  CA  SER A  57     -38.326   2.496  15.680  1.00 96.02      A    C  
ATOM    426  C   SER A  57     -38.766   1.823  16.992  1.00 96.18      A    C  
ATOM    427  O   SER A  57     -38.503   2.335  18.086  1.00 93.90      A    O  
ATOM    428  CB  SER A  57     -37.773   3.908  15.917  1.00 94.42      A    C  
ATOM    429  OG  SER A  57     -37.259   4.459  14.719  1.00 87.19      A    O  
ATOM    430  N   LEU A  58     -39.444   0.680  16.889  1.00 95.72      A    N  
ATOM    431  CA  LEU A  58     -39.998  -0.046  18.034  1.00 95.75      A    C  
ATOM    432  C   LEU A  58     -39.160  -1.271  18.439  1.00 95.94      A    C  
ATOM    433  O   LEU A  58     -39.556  -2.015  19.335  1.00 93.29      A    O  
ATOM    434  CB  LEU A  58     -41.464  -0.422  17.739  1.00 95.00      A    C  
ATOM    435  CG  LEU A  58     -42.394   0.779  17.491  1.00 94.59      A    C  
ATOM    436  CD1 LEU A  58     -43.785   0.287  17.122  1.00 90.88      A    C  
ATOM    437  CD2 LEU A  58     -42.514   1.692  18.717  1.00 90.36      A    C  
ATOM    438  N   GLN A  59     -38.017  -1.475  17.813  1.00 95.48      A    N  
ATOM    439  CA  GLN A  59     -37.135  -2.637  18.022  1.00 95.63      A    C  
ATOM    440  C   GLN A  59     -37.822  -3.997  17.764  1.00 96.29      A    C  
ATOM    441  O   GLN A  59     -37.411  -5.013  18.315  1.00 94.00      A    O  
ATOM    442  CB  GLN A  59     -36.440  -2.569  19.387  1.00 94.21      A    C  
ATOM    443  CG  GLN A  59     -35.620  -1.279  19.604  1.00 90.92      A    C  
ATOM    444  CD  GLN A  59     -34.913  -1.265  20.955  1.00 84.95      A    C  
ATOM    445  NE2 GLN A  59     -33.914  -0.430  21.117  1.00 72.00      A    N  
ATOM    446  OE1 GLN A  59     -35.233  -1.971  21.899  1.00 75.32      A    O  
ATOM    447  N   LEU A  60     -38.845  -4.014  16.925  1.00 95.77      A    N  
ATOM    448  CA  LEU A  60     -39.545  -5.241  16.568  1.00 96.02      A    C  
ATOM    449  C   LEU A  60     -38.629  -6.173  15.774  1.00 96.02      A    C  
ATOM    450  O   LEU A  60     -37.941  -5.747  14.846  1.00 94.82      A    O  
ATOM    451  CB  LEU A  60     -40.822  -4.920  15.767  1.00 95.77      A    C  
ATOM    452  CG  LEU A  60     -41.841  -4.055  16.520  1.00 95.25      A    C  
ATOM    453  CD1 LEU A  60     -42.993  -3.670  15.580  1.00 92.61      A    C  
ATOM    454  CD2 LEU A  60     -42.440  -4.776  17.729  1.00 91.87      A    C  
ATOM    455  N   GLN A  61     -38.657  -7.460  16.120  1.00 96.84      A    N  
ATOM    456  CA  GLN A  61     -37.973  -8.533  15.408  1.00 96.54      A    C  
ATOM    457  C   GLN A  61     -38.996  -9.542  14.894  1.00 96.55      A    C  
ATOM    458  O   GLN A  61     -40.016  -9.773  15.536  1.00 95.16      A    O  
ATOM    459  CB  GLN A  61     -36.950  -9.228  16.318  1.00 95.13      A    C  
ATOM    460  CG  GLN A  61     -35.887  -8.280  16.871  1.00 88.04      A    C  
ATOM    461  CD  GLN A  61     -34.867  -8.981  17.776  1.00 86.36      A    C  
ATOM    462  NE2 GLN A  61     -33.950  -8.237  18.363  1.00 73.50      A    N  
ATOM    463  OE1 GLN A  61     -34.874 -10.180  17.981  1.00 78.05      A    O  
ATOM    464  N   GLY A  62     -38.699 -10.146  13.767  1.00 95.62      A    N  
ATOM    465  CA  GLY A  62     -39.572 -11.137  13.137  1.00 95.40      A    C  
ATOM    466  C   GLY A  62     -39.566 -10.997  11.626  1.00 96.30      A    C  
ATOM    467  O   GLY A  62     -38.631 -10.448  11.041  1.00 94.78      A    O  
ATOM    468  N   GLU A  63     -40.624 -11.499  11.007  1.00 96.47      A    N  
ATOM    469  CA  GLU A  63     -40.814 -11.423   9.562  1.00 96.58      A    C  
ATOM    470  C   GLU A  63     -42.089 -10.645   9.215  1.00 96.76      A    C  
ATOM    471  O   GLU A  63     -43.044 -10.595   9.986  1.00 95.13      A    O  
ATOM    472  CB  GLU A  63     -40.846 -12.829   8.938  1.00 95.08      A    C  
ATOM    473  CG  GLU A  63     -39.516 -13.584   9.103  1.00 89.44      A    C  
ATOM    474  CD  GLU A  63     -39.459 -14.912   8.332  1.00 86.49      A    C  
ATOM    475  OE1 GLU A  63     -38.374 -15.530   8.354  1.00 78.00      A    O  
ATOM    476  OE2 GLU A  63     -40.471 -15.298   7.705  1.00 78.72      A    O1-
ATOM    477  N   ILE A  64     -42.108 -10.039   8.026  1.00 96.73      A    N  
ATOM    478  CA  ILE A  64     -43.313  -9.383   7.525  1.00 96.75      A    C  
ATOM    479  C   ILE A  64     -44.282 -10.459   7.027  1.00 96.54      A    C  
ATOM    480  O   ILE A  64     -43.989 -11.181   6.076  1.00 95.27      A    O  
ATOM    481  CB  ILE A  64     -42.978  -8.337   6.442  1.00 96.26      A    C  
ATOM    482  CG1 ILE A  64     -42.011  -7.270   6.995  1.00 94.54      A    C  
ATOM    483  CG2 ILE A  64     -44.277  -7.673   5.937  1.00 94.58      A    C  
ATOM    484  CD1 ILE A  64     -41.509  -6.286   5.941  1.00 91.23      A    C  
ATOM    485  N   SER A  65     -45.440 -10.540   7.646  1.00 95.96      A    N  
ATOM    486  CA  SER A  65     -46.436 -11.557   7.305  1.00 95.87      A    C  
ATOM    487  C   SER A  65     -46.991 -11.372   5.887  1.00 96.18      A    C  
ATOM    488  O   SER A  65     -47.477 -10.291   5.551  1.00 95.04      A    O  
ATOM    489  CB  SER A  65     -47.582 -11.510   8.321  1.00 94.68      A    C  
ATOM    490  OG  SER A  65     -48.534 -12.510   8.023  1.00 90.88      A    O  
ATOM    491  N   PRO A  66     -47.050 -12.434   5.076  1.00 96.12      A    N  
ATOM    492  CA  PRO A  66     -47.672 -12.369   3.757  1.00 95.82      A    C  
ATOM    493  C   PRO A  66     -49.188 -12.131   3.817  1.00 95.73      A    C  
ATOM    494  O   PRO A  66     -49.778 -11.653   2.849  1.00 94.05      A    O  
ATOM    495  CB  PRO A  66     -47.339 -13.714   3.101  1.00 94.46      A    C  
ATOM    496  CG  PRO A  66     -47.164 -14.672   4.281  1.00 92.10      A    C  
ATOM    497  CD  PRO A  66     -46.529 -13.773   5.348  1.00 95.33      A    C  
ATOM    498  N   PHE A  67     -49.839 -12.405   4.968  1.00 96.06      A    N  
ATOM    499  CA  PHE A  67     -51.273 -12.193   5.152  1.00 95.85      A    C  
ATOM    500  C   PHE A  67     -51.676 -10.714   5.152  1.00 95.84      A    C  
ATOM    501  O   PHE A  67     -52.853 -10.423   4.952  1.00 93.92      A    O  
ATOM    502  CB  PHE A  67     -51.743 -12.887   6.434  1.00 95.18      A    C  
ATOM    503  CG  PHE A  67     -51.631 -14.396   6.395  1.00 94.25      A    C  
ATOM    504  CD1 PHE A  67     -52.569 -15.151   5.665  1.00 88.09      A    C  
ATOM    505  CD2 PHE A  67     -50.593 -15.065   7.070  1.00 87.70      A    C  
ATOM    506  CE1 PHE A  67     -52.478 -16.552   5.611  1.00 85.62      A    C  
ATOM    507  CE2 PHE A  67     -50.490 -16.464   7.019  1.00 85.66      A    C  
ATOM    508  CZ  PHE A  67     -51.432 -17.210   6.290  1.00 87.63      A    C  
ATOM    509  N   LEU A  68     -50.716  -9.780   5.286  1.00 95.36      A    N  
ATOM    510  CA  LEU A  68     -50.993  -8.351   5.103  1.00 95.26      A    C  
ATOM    511  C   LEU A  68     -51.585  -8.041   3.726  1.00 95.14      A    C  
ATOM    512  O   LEU A  68     -52.361  -7.095   3.599  1.00 92.85      A    O  
ATOM    513  CB  LEU A  68     -49.694  -7.543   5.282  1.00 94.20      A    C  
ATOM    514  CG  LEU A  68     -49.152  -7.522   6.723  1.00 93.35      A    C  
ATOM    515  CD1 LEU A  68     -47.827  -6.771   6.719  1.00 90.34      A    C  
ATOM    516  CD2 LEU A  68     -50.102  -6.821   7.694  1.00 89.93      A    C  
ATOM    517  N   GLY A  69     -51.311  -8.871   2.724  1.00 95.11      A    N  
ATOM    518  CA  GLY A  69     -51.919  -8.764   1.394  1.00 94.45      A    C  
ATOM    519  C   GLY A  69     -53.448  -8.883   1.386  1.00 94.64      A    C  
ATOM    520  O   GLY A  69     -54.089  -8.474   0.419  1.00 92.20      A    O  
ATOM    521  N   ASN A  70     -54.048  -9.379   2.475  1.00 95.34      A    N  
ATOM    522  CA  ASN A  70     -55.500  -9.455   2.628  1.00 94.83      A    C  
ATOM    523  C   ASN A  70     -56.139  -8.121   3.065  1.00 94.61      A    C  
ATOM    524  O   ASN A  70     -57.361  -8.003   3.027  1.00 92.60      A    O  
ATOM    525  CB  ASN A  70     -55.853 -10.582   3.611  1.00 93.88      A    C  
ATOM    526  CG  ASN A  70     -55.472 -11.969   3.110  1.00 92.32      A    C  
ATOM    527  ND2 ASN A  70     -55.297 -12.907   4.018  1.00 84.62      A    N  
ATOM    528  OD1 ASN A  70     -55.360 -12.247   1.935  1.00 86.62      A    O  
ATOM    529  N   ILE A  71     -55.352  -7.131   3.472  1.00 94.43      A    N  
ATOM    530  CA  ILE A  71     -55.840  -5.789   3.842  1.00 94.71      A    C  
ATOM    531  C   ILE A  71     -55.953  -4.944   2.570  1.00 94.66      A    C  
ATOM    532  O   ILE A  71     -55.085  -4.141   2.245  1.00 93.22      A    O  
ATOM    533  CB  ILE A  71     -54.969  -5.147   4.944  1.00 94.56      A    C  
ATOM    534  CG1 ILE A  71     -54.776  -6.101   6.143  1.00 93.12      A    C  
ATOM    535  CG2 ILE A  71     -55.638  -3.839   5.405  1.00 93.28      A    C  
ATOM    536  CD1 ILE A  71     -53.851  -5.555   7.241  1.00 90.41      A    C  
ATOM    537  N   SER A  72     -57.029  -5.150   1.822  1.00 94.04      A    N  
ATOM    538  CA  SER A  72     -57.183  -4.587   0.480  1.00 92.97      A    C  
ATOM    539  C   SER A  72     -57.231  -3.049   0.440  1.00 93.38      A    C  
ATOM    540  O   SER A  72     -56.910  -2.456  -0.586  1.00 89.63      A    O  
ATOM    541  CB  SER A  72     -58.441  -5.144  -0.182  1.00 89.54      A    C  
ATOM    542  OG  SER A  72     -59.604  -4.806   0.548  1.00 76.76      A    O  
ATOM    543  N   GLY A  73     -57.590  -2.404   1.553  1.00 93.76      A    N  
ATOM    544  CA  GLY A  73     -57.659  -0.950   1.704  1.00 93.74      A    C  
ATOM    545  C   GLY A  73     -56.368  -0.304   2.224  1.00 95.07      A    C  
ATOM    546  O   GLY A  73     -56.329   0.916   2.381  1.00 93.20      A    O  
ATOM    547  N   LEU A  74     -55.337  -1.090   2.502  1.00 94.90      A    N  
ATOM    548  CA  LEU A  74     -54.093  -0.584   3.076  1.00 95.89      A    C  
ATOM    549  C   LEU A  74     -53.425   0.425   2.131  1.00 96.12      A    C  
ATOM    550  O   LEU A  74     -53.122   0.115   0.980  1.00 95.23      A    O  
ATOM    551  CB  LEU A  74     -53.166  -1.772   3.406  1.00 95.56      A    C  
ATOM    552  CG  LEU A  74     -51.934  -1.398   4.264  1.00 95.17      A    C  
ATOM    553  CD1 LEU A  74     -52.332  -0.985   5.685  1.00 92.78      A    C  
ATOM    554  CD2 LEU A  74     -51.003  -2.609   4.377  1.00 92.12      A    C  
ATOM    555  N   GLN A  75     -53.172   1.637   2.653  1.00 96.97      A    N  
ATOM    556  CA  GLN A  75     -52.555   2.744   1.924  1.00 96.85      A    C  
ATOM    557  C   GLN A  75     -51.117   2.993   2.382  1.00 97.08      A    C  
ATOM    558  O   GLN A  75     -50.264   3.341   1.572  1.00 95.99      A    O  
ATOM    559  CB  GLN A  75     -53.386   4.019   2.112  1.00 95.82      A    C  
ATOM    560  CG  GLN A  75     -54.808   3.895   1.551  1.00 93.20      A    C  
ATOM    561  CD  GLN A  75     -55.651   5.151   1.778  1.00 91.61      A    C  
ATOM    562  NE2 GLN A  75     -56.941   5.073   1.554  1.00 81.48      A    N  
ATOM    563  OE1 GLN A  75     -55.179   6.216   2.160  1.00 84.33      A    O  
ATOM    564  N   VAL A  76     -50.856   2.812   3.677  1.00 96.95      A    N  
ATOM    565  CA  VAL A  76     -49.530   3.033   4.265  1.00 96.91      A    C  
ATOM    566  C   VAL A  76     -49.107   1.791   5.044  1.00 97.16      A    C  
ATOM    567  O   VAL A  76     -49.809   1.350   5.946  1.00 96.45      A    O  
ATOM    568  CB  VAL A  76     -49.505   4.287   5.168  1.00 96.02      A    C  
ATOM    569  CG1 VAL A  76     -48.126   4.520   5.789  1.00 92.89      A    C  
ATOM    570  CG2 VAL A  76     -49.890   5.548   4.379  1.00 93.42      A    C  
ATOM    571  N   PHE A  77     -47.928   1.262   4.729  1.00 96.92      A    N  
ATOM    572  CA  PHE A  77     -47.221   0.283   5.547  1.00 97.13      A    C  
ATOM    573  C   PHE A  77     -45.820   0.799   5.831  1.00 97.18      A    C  
ATOM    574  O   PHE A  77     -44.997   0.915   4.920  1.00 96.64      A    O  
ATOM    575  CB  PHE A  77     -47.220  -1.080   4.845  1.00 96.99      A    C  
ATOM    576  CG  PHE A  77     -46.601  -2.171   5.687  1.00 97.40      A    C  
ATOM    577  CD1 PHE A  77     -45.320  -2.676   5.394  1.00 95.87      A    C  
ATOM    578  CD2 PHE A  77     -47.297  -2.675   6.802  1.00 96.04      A    C  
ATOM    579  CE1 PHE A  77     -44.739  -3.670   6.205  1.00 95.73      A    C  
ATOM    580  CE2 PHE A  77     -46.728  -3.660   7.616  1.00 95.46      A    C  
ATOM    581  CZ  PHE A  77     -45.449  -4.156   7.320  1.00 96.46      A    C  
ATOM    582  N   ASP A  78     -45.584   1.153   7.095  1.00 97.27      A    N  
ATOM    583  CA  ASP A  78     -44.338   1.776   7.526  1.00 97.25      A    C  
ATOM    584  C   ASP A  78     -43.787   1.062   8.763  1.00 97.26      A    C  
ATOM    585  O   ASP A  78     -44.358   1.144   9.854  1.00 96.31      A    O  
ATOM    586  CB  ASP A  78     -44.588   3.268   7.767  1.00 96.69      A    C  
ATOM    587  CG  ASP A  78     -43.334   4.075   8.132  1.00 96.18      A    C  
ATOM    588  OD1 ASP A  78     -42.220   3.530   8.243  1.00 93.22      A    O  
ATOM    589  OD2 ASP A  78     -43.472   5.310   8.298  1.00 92.02      A    O1-
ATOM    590  N   VAL A  79     -42.667   0.356   8.585  1.00 97.17      A    N  
ATOM    591  CA  VAL A  79     -41.933  -0.357   9.638  1.00 96.93      A    C  
ATOM    592  C   VAL A  79     -40.482   0.119   9.724  1.00 96.85      A    C  
ATOM    593  O   VAL A  79     -39.579  -0.655  10.024  1.00 95.44      A    O  
ATOM    594  CB  VAL A  79     -42.061  -1.893   9.506  1.00 96.12      A    C  
ATOM    595  CG1 VAL A  79     -43.500  -2.353   9.731  1.00 92.86      A    C  
ATOM    596  CG2 VAL A  79     -41.580  -2.411   8.144  1.00 92.95      A    C  
ATOM    597  N   THR A  80     -40.270   1.391   9.459  1.00 96.62      A    N  
ATOM    598  CA  THR A  80     -38.946   2.037   9.483  1.00 96.59      A    C  
ATOM    599  C   THR A  80     -38.179   1.737  10.767  1.00 96.37      A    C  
ATOM    600  O   THR A  80     -38.733   1.868  11.858  1.00 95.15      A    O  
ATOM    601  CB  THR A  80     -39.109   3.562   9.351  1.00 95.73      A    C  
ATOM    602  CG2 THR A  80     -37.789   4.330   9.396  1.00 91.45      A    C  
ATOM    603  OG1 THR A  80     -39.716   3.894   8.135  1.00 91.99      A    O  
ATOM    604  N   SER A  81     -36.879   1.421  10.641  1.00 96.42      A    N  
ATOM    605  CA  SER A  81     -35.945   1.247  11.762  1.00 96.24      A    C  
ATOM    606  C   SER A  81     -36.436   0.252  12.816  1.00 96.45      A    C  
ATOM    607  O   SER A  81     -36.639   0.584  13.989  1.00 94.21      A    O  
ATOM    608  CB  SER A  81     -35.533   2.597  12.369  1.00 94.92      A    C  
ATOM    609  OG  SER A  81     -34.925   3.431  11.409  1.00 88.57      A    O  
ATOM    610  N   ASN A  82     -36.626  -0.979  12.390  1.00 95.85      A    N  
ATOM    611  CA  ASN A  82     -36.862  -2.147  13.230  1.00 95.88      A    C  
ATOM    612  C   ASN A  82     -35.825  -3.231  12.891  1.00 95.33      A    C  
ATOM    613  O   ASN A  82     -34.794  -2.956  12.259  1.00 90.94      A    O  
ATOM    614  CB  ASN A  82     -38.325  -2.615  13.054  1.00 95.69      A    C  
ATOM    615  CG  ASN A  82     -39.324  -1.735  13.783  1.00 96.19      A    C  
ATOM    616  ND2 ASN A  82     -40.027  -0.889  13.070  1.00 90.50      A    N  
ATOM    617  OD1 ASN A  82     -39.501  -1.825  14.985  1.00 90.65      A    O  
ATOM    618  N   SER A  83     -36.057  -4.464  13.290  1.00 96.29      A    N  
ATOM    619  CA  SER A  83     -35.207  -5.609  12.965  1.00 96.05      A    C  
ATOM    620  C   SER A  83     -35.974  -6.700  12.214  1.00 96.52      A    C  
ATOM    621  O   SER A  83     -35.777  -7.885  12.467  1.00 94.34      A    O  
ATOM    622  CB  SER A  83     -34.511  -6.141  14.232  1.00 94.38      A    C  
ATOM    623  OG  SER A  83     -33.721  -5.125  14.825  1.00 87.91      A    O  
ATOM    624  N   PHE A  84     -36.875  -6.281  11.304  1.00 96.65      A    N  
ATOM    625  CA  PHE A  84     -37.558  -7.233  10.434  1.00 96.90      A    C  
ATOM    626  C   PHE A  84     -36.558  -7.945   9.529  1.00 96.77      A    C  
ATOM    627  O   PHE A  84     -35.704  -7.310   8.902  1.00 95.29      A    O  
ATOM    628  CB  PHE A  84     -38.662  -6.557   9.616  1.00 96.90      A    C  
ATOM    629  CG  PHE A  84     -39.904  -6.241  10.417  1.00 97.29      A    C  
ATOM    630  CD1 PHE A  84     -40.817  -7.265  10.715  1.00 95.21      A    C  
ATOM    631  CD2 PHE A  84     -40.144  -4.939  10.869  1.00 94.98      A    C  
ATOM    632  CE1 PHE A  84     -41.972  -6.994  11.467  1.00 94.48      A    C  
ATOM    633  CE2 PHE A  84     -41.293  -4.659  11.632  1.00 94.31      A    C  
ATOM    634  CZ  PHE A  84     -42.208  -5.686  11.939  1.00 95.92      A    C  
ATOM    635  N   SER A  85     -36.680  -9.263   9.449  1.00 96.98      A    N  
ATOM    636  CA  SER A  85     -35.826 -10.152   8.670  1.00 96.63      A    C  
ATOM    637  C   SER A  85     -36.650 -10.991   7.686  1.00 96.73      A    C  
ATOM    638  O   SER A  85     -37.865 -10.798   7.545  1.00 95.03      A    O  
ATOM    639  CB  SER A  85     -34.986 -11.017   9.631  1.00 95.00      A    C  
ATOM    640  OG  SER A  85     -35.808 -11.866  10.403  1.00 89.53      A    O  
ATOM    641  N   GLY A  86     -36.005 -11.902   6.983  1.00 95.81      A    N  
ATOM    642  CA  GLY A  86     -36.661 -12.693   5.952  1.00 95.86      A    C  
ATOM    643  C   GLY A  86     -36.891 -11.904   4.661  1.00 96.79      A    C  
ATOM    644  O   GLY A  86     -36.224 -10.899   4.394  1.00 95.29      A    O  
ATOM    645  N   TYR A  87     -37.802 -12.383   3.842  1.00 96.91      A    N  
ATOM    646  CA  TYR A  87     -38.093 -11.797   2.530  1.00 97.06      A    C  
ATOM    647  C   TYR A  87     -39.221 -10.760   2.593  1.00 97.44      A    C  
ATOM    648  O   TYR A  87     -40.125 -10.845   3.418  1.00 96.29      A    O  
ATOM    649  CB  TYR A  87     -38.436 -12.915   1.531  1.00 95.54      A    C  
ATOM    650  CG  TYR A  87     -37.308 -13.895   1.299  1.00 91.38      A    C  
ATOM    651  CD1 TYR A  87     -36.146 -13.492   0.610  1.00 83.43      A    C  
ATOM    652  CD2 TYR A  87     -37.376 -15.227   1.782  1.00 82.26      A    C  
ATOM    653  CE1 TYR A  87     -35.079 -14.382   0.399  1.00 78.42      A    C  
ATOM    654  CE2 TYR A  87     -36.319 -16.128   1.583  1.00 78.10      A    C  
ATOM    655  CZ  TYR A  87     -35.170 -15.702   0.888  1.00 79.80      A    C  
ATOM    656  OH  TYR A  87     -34.116 -16.565   0.691  1.00 76.37      A    O  
ATOM    657  N   ILE A  88     -39.209  -9.814   1.660  1.00 97.18      A    N  
ATOM    658  CA  ILE A  88     -40.379  -8.970   1.390  1.00 97.36      A    C  
ATOM    659  C   ILE A  88     -41.463  -9.868   0.774  1.00 97.10      A    C  
ATOM    660  O   ILE A  88     -41.227 -10.451  -0.288  1.00 96.16      A    O  
ATOM    661  CB  ILE A  88     -40.034  -7.797   0.446  1.00 97.00      A    C  
ATOM    662  CG1 ILE A  88     -38.911  -6.918   1.038  1.00 95.53      A    C  
ATOM    663  CG2 ILE A  88     -41.297  -6.956   0.189  1.00 95.61      A    C  
ATOM    664  CD1 ILE A  88     -38.378  -5.870   0.059  1.00 94.16      A    C  
ATOM    665  N   PRO A  89     -42.665  -9.971   1.390  1.00 97.12      A    N  
ATOM    666  CA  PRO A  89     -43.736 -10.790   0.837  1.00 96.78      A    C  
ATOM    667  C   PRO A  89     -44.243 -10.203  -0.488  1.00 96.70      A    C  
ATOM    668  O   PRO A  89     -44.709  -9.060  -0.519  1.00 95.71      A    O  
ATOM    669  CB  PRO A  89     -44.837 -10.829   1.898  1.00 95.33      A    C  
ATOM    670  CG  PRO A  89     -44.161 -10.324   3.175  1.00 92.71      A    C  
ATOM    671  CD  PRO A  89     -43.058  -9.420   2.667  1.00 95.99      A    C  
ATOM    672  N   SER A  90     -44.257 -10.995  -1.546  1.00 96.44      A    N  
ATOM    673  CA  SER A  90     -44.834 -10.566  -2.824  1.00 96.24      A    C  
ATOM    674  C   SER A  90     -46.330 -10.265  -2.721  1.00 96.37      A    C  
ATOM    675  O   SER A  90     -46.868  -9.450  -3.472  1.00 94.56      A    O  
ATOM    676  CB  SER A  90     -44.582 -11.622  -3.904  1.00 94.56      A    C  
ATOM    677  OG  SER A  90     -45.193 -12.852  -3.575  1.00 86.73      A    O  
ATOM    678  N   GLN A  91     -47.012 -10.837  -1.712  1.00 96.39      A    N  
ATOM    679  CA  GLN A  91     -48.425 -10.630  -1.410  1.00 96.12      A    C  
ATOM    680  C   GLN A  91     -48.759  -9.171  -1.056  1.00 96.12      A    C  
ATOM    681  O   GLN A  91     -49.907  -8.770  -1.229  1.00 94.90      A    O  
ATOM    682  CB  GLN A  91     -48.865 -11.549  -0.259  1.00 95.41      A    C  
ATOM    683  CG  GLN A  91     -48.885 -13.048  -0.607  1.00 93.16      A    C  
ATOM    684  CD  GLN A  91     -47.522 -13.753  -0.573  1.00 93.55      A    C  
ATOM    685  NE2 GLN A  91     -47.494 -15.037  -0.854  1.00 83.27      A    N  
ATOM    686  OE1 GLN A  91     -46.479 -13.182  -0.286  1.00 86.44      A    O  
ATOM    687  N   LEU A  92     -47.777  -8.352  -0.639  1.00 95.89      A    N  
ATOM    688  CA  LEU A  92     -47.994  -6.907  -0.471  1.00 95.64      A    C  
ATOM    689  C   LEU A  92     -48.465  -6.236  -1.768  1.00 95.55      A    C  
ATOM    690  O   LEU A  92     -49.150  -5.221  -1.726  1.00 93.85      A    O  
ATOM    691  CB  LEU A  92     -46.709  -6.231   0.031  1.00 95.03      A    C  
ATOM    692  CG  LEU A  92     -46.349  -6.542   1.500  1.00 93.96      A    C  
ATOM    693  CD1 LEU A  92     -44.976  -5.958   1.813  1.00 90.82      A    C  
ATOM    694  CD2 LEU A  92     -47.356  -5.933   2.477  1.00 90.27      A    C  
ATOM    695  N   SER A  93     -48.186  -6.834  -2.923  1.00 96.19      A    N  
ATOM    696  CA  SER A  93     -48.683  -6.360  -4.224  1.00 95.68      A    C  
ATOM    697  C   SER A  93     -50.207  -6.463  -4.393  1.00 95.57      A    C  
ATOM    698  O   SER A  93     -50.757  -5.824  -5.290  1.00 93.35      A    O  
ATOM    699  CB  SER A  93     -47.992  -7.122  -5.350  1.00 94.35      A    C  
ATOM    700  OG  SER A  93     -48.414  -8.470  -5.408  1.00 87.69      A    O  
ATOM    701  N   LEU A  94     -50.879  -7.212  -3.515  1.00 96.05      A    N  
ATOM    702  CA  LEU A  94     -52.348  -7.316  -3.498  1.00 95.66      A    C  
ATOM    703  C   LEU A  94     -52.997  -6.085  -2.843  1.00 95.45      A    C  
ATOM    704  O   LEU A  94     -54.179  -5.820  -3.083  1.00 93.15      A    O  
ATOM    705  CB  LEU A  94     -52.773  -8.604  -2.770  1.00 94.93      A    C  
ATOM    706  CG  LEU A  94     -52.206  -9.907  -3.366  1.00 93.58      A    C  
ATOM    707  CD1 LEU A  94     -52.586 -11.089  -2.475  1.00 88.95      A    C  
ATOM    708  CD2 LEU A  94     -52.746 -10.178  -4.779  1.00 88.02      A    C  
ATOM    709  N   CYS A  95     -52.250  -5.313  -2.062  1.00 95.23      A    N  
ATOM    710  CA  CYS A  95     -52.708  -4.064  -1.455  1.00 95.18      A    C  
ATOM    711  C   CYS A  95     -52.718  -2.936  -2.502  1.00 95.20      A    C  
ATOM    712  O   CYS A  95     -51.929  -1.998  -2.452  1.00 93.66      A    O  
ATOM    713  CB  CYS A  95     -51.826  -3.724  -0.240  1.00 94.75      A    C  
ATOM    714  SG  CYS A  95     -51.823  -5.058   0.981  1.00 94.00      A    S  
ATOM    715  N   THR A  96     -53.639  -3.027  -3.463  1.00 95.77      A    N  
ATOM    716  CA  THR A  96     -53.640  -2.164  -4.658  1.00 95.12      A    C  
ATOM    717  C   THR A  96     -53.819  -0.672  -4.379  1.00 95.32      A    C  
ATOM    718  O   THR A  96     -53.543   0.147  -5.257  1.00 92.87      A    O  
ATOM    719  CB  THR A  96     -54.730  -2.601  -5.647  1.00 93.16      A    C  
ATOM    720  CG2 THR A  96     -54.470  -4.001  -6.210  1.00 82.18      A    C  
ATOM    721  OG1 THR A  96     -55.994  -2.630  -5.015  1.00 84.18      A    O  
ATOM    722  N   GLN A  97     -54.271  -0.299  -3.161  1.00 95.95      A    N  
ATOM    723  CA  GLN A  97     -54.407   1.095  -2.725  1.00 95.76      A    C  
ATOM    724  C   GLN A  97     -53.142   1.645  -2.057  1.00 96.41      A    C  
ATOM    725  O   GLN A  97     -53.109   2.811  -1.683  1.00 94.63      A    O  
ATOM    726  CB  GLN A  97     -55.624   1.248  -1.805  1.00 94.15      A    C  
ATOM    727  CG  GLN A  97     -56.928   0.827  -2.492  1.00 90.24      A    C  
ATOM    728  CD  GLN A  97     -58.182   1.306  -1.754  1.00 81.46      A    C  
ATOM    729  NE2 GLN A  97     -59.320   0.710  -2.015  1.00 68.09      A    N  
ATOM    730  OE1 GLN A  97     -58.168   2.235  -0.970  1.00 72.01      A    O  
ATOM    731  N   LEU A  98     -52.084   0.822  -1.915  1.00 95.95      A    N  
ATOM    732  CA  LEU A  98     -50.854   1.201  -1.233  1.00 96.14      A    C  
ATOM    733  C   LEU A  98     -50.196   2.404  -1.923  1.00 96.38      A    C  
ATOM    734  O   LEU A  98     -49.876   2.361  -3.114  1.00 95.20      A    O  
ATOM    735  CB  LEU A  98     -49.917  -0.028  -1.172  1.00 94.92      A    C  
ATOM    736  CG  LEU A  98     -48.928   0.009   0.009  1.00 90.65      A    C  
ATOM    737  CD1 LEU A  98     -49.612  -0.353   1.326  1.00 88.38      A    C  
ATOM    738  CD2 LEU A  98     -47.822  -1.021  -0.214  1.00 87.62      A    C  
ATOM    739  N   THR A  99     -50.043   3.475  -1.149  1.00 96.86      A    N  
ATOM    740  CA  THR A  99     -49.359   4.705  -1.582  1.00 96.61      A    C  
ATOM    741  C   THR A  99     -47.949   4.794  -1.013  1.00 96.76      A    C  
ATOM    742  O   THR A  99     -47.066   5.370  -1.644  1.00 95.45      A    O  
ATOM    743  CB  THR A  99     -50.147   5.958  -1.213  1.00 95.34      A    C  
ATOM    744  CG2 THR A  99     -51.537   5.998  -1.847  1.00 85.54      A    C  
ATOM    745  OG1 THR A  99     -50.310   6.070   0.180  1.00 86.30      A    O  
ATOM    746  N   GLN A 100     -47.709   4.209   0.180  1.00 97.26      A    N  
ATOM    747  CA  GLN A 100     -46.416   4.209   0.848  1.00 97.18      A    C  
ATOM    748  C   GLN A 100     -46.065   2.807   1.345  1.00 97.33      A    C  
ATOM    749  O   GLN A 100     -46.772   2.248   2.185  1.00 96.61      A    O  
ATOM    750  CB  GLN A 100     -46.391   5.218   2.010  1.00 95.93      A    C  
ATOM    751  CG  GLN A 100     -46.777   6.639   1.579  1.00 92.20      A    C  
ATOM    752  CD  GLN A 100     -46.618   7.682   2.695  1.00 90.01      A    C  
ATOM    753  NE2 GLN A 100     -47.282   8.808   2.581  1.00 77.30      A    N  
ATOM    754  OE1 GLN A 100     -45.899   7.514   3.661  1.00 81.77      A    O  
ATOM    755  N   LEU A 101     -44.963   2.269   0.867  1.00 97.04      A    N  
ATOM    756  CA  LEU A 101     -44.361   1.034   1.359  1.00 97.34      A    C  
ATOM    757  C   LEU A 101     -42.951   1.357   1.872  1.00 97.43      A    C  
ATOM    758  O   LEU A 101     -42.021   1.510   1.084  1.00 96.65      A    O  
ATOM    759  CB  LEU A 101     -44.379  -0.019   0.243  1.00 97.09      A    C  
ATOM    760  CG  LEU A 101     -43.733  -1.362   0.638  1.00 96.65      A    C  
ATOM    761  CD1 LEU A 101     -44.406  -2.000   1.854  1.00 94.59      A    C  
ATOM    762  CD2 LEU A 101     -43.840  -2.343  -0.528  1.00 94.11      A    C  
ATOM    763  N   ILE A 102     -42.839   1.497   3.194  1.00 97.39      A    N  
ATOM    764  CA  ILE A 102     -41.640   1.983   3.865  1.00 97.35      A    C  
ATOM    765  C   ILE A 102     -41.063   0.862   4.744  1.00 97.49      A    C  
ATOM    766  O   ILE A 102     -41.581   0.559   5.819  1.00 96.75      A    O  
ATOM    767  CB  ILE A 102     -41.940   3.271   4.674  1.00 96.61      A    C  
ATOM    768  CG1 ILE A 102     -42.790   4.330   3.919  1.00 94.29      A    C  
ATOM    769  CG2 ILE A 102     -40.622   3.893   5.143  1.00 94.70      A    C  
ATOM    770  CD1 ILE A 102     -42.178   4.866   2.624  1.00 83.77      A    C  
ATOM    771  N   LEU A 103     -40.000   0.252   4.266  1.00 97.42      A    N  
ATOM    772  CA  LEU A 103     -39.323  -0.886   4.892  1.00 97.48      A    C  
ATOM    773  C   LEU A 103     -37.866  -0.558   5.260  1.00 97.33      A    C  
ATOM    774  O   LEU A 103     -37.081  -1.460   5.546  1.00 95.78      A    O  
ATOM    775  CB  LEU A 103     -39.387  -2.097   3.934  1.00 97.13      A    C  
ATOM    776  CG  LEU A 103     -40.783  -2.467   3.393  1.00 96.66      A    C  
ATOM    777  CD1 LEU A 103     -40.676  -3.707   2.504  1.00 94.87      A    C  
ATOM    778  CD2 LEU A 103     -41.774  -2.790   4.499  1.00 94.40      A    C  
ATOM    779  N   VAL A 104     -37.488   0.714   5.224  1.00 96.91      A    N  
ATOM    780  CA  VAL A 104     -36.114   1.183   5.412  1.00 97.09      A    C  
ATOM    781  C   VAL A 104     -35.565   0.833   6.792  1.00 96.74      A    C  
ATOM    782  O   VAL A 104     -36.306   0.835   7.779  1.00 95.79      A    O  
ATOM    783  CB  VAL A 104     -36.003   2.688   5.110  1.00 95.98      A    C  
ATOM    784  CG1 VAL A 104     -36.827   3.568   6.055  1.00 92.34      A    C  
ATOM    785  CG2 VAL A 104     -34.558   3.190   5.120  1.00 91.89      A    C  
ATOM    786  N   ASP A 105     -34.250   0.562   6.861  1.00 96.86      A    N  
ATOM    787  CA  ASP A 105     -33.531   0.351   8.117  1.00 96.68      A    C  
ATOM    788  C   ASP A 105     -34.031  -0.884   8.886  1.00 96.94      A    C  
ATOM    789  O   ASP A 105     -34.469  -0.830  10.033  1.00 95.02      A    O  
ATOM    790  CB  ASP A 105     -33.527   1.668   8.914  1.00 95.17      A    C  
ATOM    791  CG  ASP A 105     -32.170   2.137   9.427  1.00 91.53      A    C  
ATOM    792  OD1 ASP A 105     -31.132   1.575   9.017  1.00 85.82      A    O  
ATOM    793  OD2 ASP A 105     -32.198   3.132  10.194  1.00 83.53      A    O1-
ATOM    794  N   ASN A 106     -34.003  -2.018   8.188  1.00 96.12      A    N  
ATOM    795  CA  ASN A 106     -34.353  -3.335   8.710  1.00 96.57      A    C  
ATOM    796  C   ASN A 106     -33.272  -4.363   8.316  1.00 96.29      A    C  
ATOM    797  O   ASN A 106     -32.187  -4.010   7.840  1.00 92.48      A    O  
ATOM    798  CB  ASN A 106     -35.772  -3.702   8.226  1.00 96.49      A    C  
ATOM    799  CG  ASN A 106     -36.871  -3.102   9.092  1.00 96.88      A    C  
ATOM    800  ND2 ASN A 106     -37.479  -2.027   8.663  1.00 91.58      A    N  
ATOM    801  OD1 ASN A 106     -37.191  -3.616  10.152  1.00 91.76      A    O  
ATOM    802  N   SER A 107     -33.556  -5.642   8.492  1.00 97.06      A    N  
ATOM    803  CA  SER A 107     -32.664  -6.747   8.120  1.00 96.84      A    C  
ATOM    804  C   SER A 107     -33.260  -7.633   7.025  1.00 97.27      A    C  
ATOM    805  O   SER A 107     -32.983  -8.830   6.959  1.00 94.90      A    O  
ATOM    806  CB  SER A 107     -32.277  -7.549   9.371  1.00 95.41      A    C  
ATOM    807  OG  SER A 107     -31.597  -6.717  10.304  1.00 89.13      A    O  
ATOM    808  N   LEU A 108     -34.089  -7.043   6.166  1.00 96.87      A    N  
ATOM    809  CA  LEU A 108     -34.738  -7.752   5.066  1.00 97.15      A    C  
ATOM    810  C   LEU A 108     -33.706  -8.226   4.039  1.00 96.93      A    C  
ATOM    811  O   LEU A 108     -32.755  -7.511   3.707  1.00 95.78      A    O  
ATOM    812  CB  LEU A 108     -35.805  -6.865   4.410  1.00 97.00      A    C  
ATOM    813  CG  LEU A 108     -36.959  -6.471   5.346  1.00 96.68      A    C  
ATOM    814  CD1 LEU A 108     -37.797  -5.374   4.693  1.00 94.85      A    C  
ATOM    815  CD2 LEU A 108     -37.874  -7.653   5.657  1.00 94.00      A    C  
ATOM    816  N   SER A 109     -33.927  -9.422   3.513  1.00 97.30      A    N  
ATOM    817  CA  SER A 109     -33.021 -10.081   2.582  1.00 96.88      A    C  
ATOM    818  C   SER A 109     -33.768 -10.627   1.359  1.00 96.91      A    C  
ATOM    819  O   SER A 109     -34.984 -10.472   1.221  1.00 94.83      A    O  
ATOM    820  CB  SER A 109     -32.231 -11.169   3.330  1.00 94.68      A    C  
ATOM    821  OG  SER A 109     -33.085 -12.189   3.792  1.00 87.02      A    O  
ATOM    822  N   GLY A 110     -33.049 -11.251   0.451  1.00 96.13      A    N  
ATOM    823  CA  GLY A 110     -33.624 -11.793  -0.775  1.00 96.14      A    C  
ATOM    824  C   GLY A 110     -33.896 -10.729  -1.841  1.00 97.09      A    C  
ATOM    825  O   GLY A 110     -33.471  -9.581  -1.719  1.00 96.00      A    O  
ATOM    826  N   PRO A 111     -34.573 -11.108  -2.922  1.00 97.23      A    N  
ATOM    827  CA  PRO A 111     -34.842 -10.207  -4.038  1.00 97.14      A    C  
ATOM    828  C   PRO A 111     -35.987  -9.242  -3.726  1.00 97.68      A    C  
ATOM    829  O   PRO A 111     -36.902  -9.542  -2.962  1.00 96.75      A    O  
ATOM    830  CB  PRO A 111     -35.177 -11.130  -5.211  1.00 95.52      A    C  
ATOM    831  CG  PRO A 111     -35.845 -12.326  -4.530  1.00 92.09      A    C  
ATOM    832  CD  PRO A 111     -35.087 -12.446  -3.205  1.00 95.57      A    C  
ATOM    833  N   ILE A 112     -35.987  -8.097  -4.403  1.00 97.48      A    N  
ATOM    834  CA  ILE A 112     -37.165  -7.227  -4.484  1.00 97.56      A    C  
ATOM    835  C   ILE A 112     -38.225  -7.958  -5.326  1.00 97.56      A    C  
ATOM    836  O   ILE A 112     -37.936  -8.302  -6.476  1.00 96.71      A    O  
ATOM    837  CB  ILE A 112     -36.799  -5.858  -5.101  1.00 97.24      A    C  
ATOM    838  CG1 ILE A 112     -35.727  -5.136  -4.249  1.00 95.97      A    C  
ATOM    839  CG2 ILE A 112     -38.064  -4.988  -5.225  1.00 96.05      A    C  
ATOM    840  CD1 ILE A 112     -35.142  -3.893  -4.918  1.00 93.73      A    C  
ATOM    841  N   PRO A 113     -39.448  -8.183  -4.797  1.00 97.49      A    N  
ATOM    842  CA  PRO A 113     -40.496  -8.868  -5.547  1.00 97.09      A    C  
ATOM    843  C   PRO A 113     -40.907  -8.072  -6.794  1.00 97.02      A    C  
ATOM    844  O   PRO A 113     -41.344  -6.925  -6.662  1.00 96.09      A    O  
ATOM    845  CB  PRO A 113     -41.671  -9.037  -4.573  1.00 95.92      A    C  
ATOM    846  CG  PRO A 113     -41.025  -8.909  -3.191  1.00 93.59      A    C  
ATOM    847  CD  PRO A 113     -39.880  -7.943  -3.429  1.00 96.51      A    C  
ATOM    848  N   PRO A 114     -40.819  -8.643  -7.986  1.00 97.26      A    N  
ATOM    849  CA  PRO A 114     -41.245  -7.947  -9.203  1.00 96.83      A    C  
ATOM    850  C   PRO A 114     -42.737  -7.619  -9.215  1.00 96.67      A    C  
ATOM    851  O   PRO A 114     -43.160  -6.660  -9.868  1.00 94.93      A    O  
ATOM    852  CB  PRO A 114     -40.838  -8.874 -10.353  1.00 95.69      A    C  
ATOM    853  CG  PRO A 114     -40.778 -10.262  -9.714  1.00 93.03      A    C  
ATOM    854  CD  PRO A 114     -40.315  -9.971  -8.294  1.00 96.40      A    C  
ATOM    855  N   GLU A 115     -43.551  -8.354  -8.440  1.00 96.41      A    N  
ATOM    856  CA  GLU A 115     -44.990  -8.153  -8.272  1.00 96.21      A    C  
ATOM    857  C   GLU A 115     -45.330  -6.779  -7.674  1.00 96.22      A    C  
ATOM    858  O   GLU A 115     -46.409  -6.255  -7.944  1.00 94.70      A    O  
ATOM    859  CB  GLU A 115     -45.591  -9.256  -7.387  1.00 95.40      A    C  
ATOM    860  CG  GLU A 115     -45.515 -10.681  -7.966  1.00 91.39      A    C  
ATOM    861  CD  GLU A 115     -44.167 -11.400  -7.800  1.00 91.83      A    C  
ATOM    862  OE1 GLU A 115     -44.070 -12.562  -8.252  1.00 82.92      A    O  
ATOM    863  OE2 GLU A 115     -43.215 -10.805  -7.234  1.00 84.20      A    O1-
ATOM    864  N   LEU A 116     -44.405  -6.147  -6.944  1.00 96.47      A    N  
ATOM    865  CA  LEU A 116     -44.600  -4.778  -6.444  1.00 96.13      A    C  
ATOM    866  C   LEU A 116     -44.863  -3.776  -7.582  1.00 96.00      A    C  
ATOM    867  O   LEU A 116     -45.513  -2.759  -7.366  1.00 94.35      A    O  
ATOM    868  CB  LEU A 116     -43.387  -4.329  -5.610  1.00 95.56      A    C  
ATOM    869  CG  LEU A 116     -43.122  -5.128  -4.313  1.00 94.86      A    C  
ATOM    870  CD1 LEU A 116     -41.922  -4.510  -3.578  1.00 92.65      A    C  
ATOM    871  CD2 LEU A 116     -44.310  -5.129  -3.358  1.00 92.10      A    C  
ATOM    872  N   GLY A 117     -44.458  -4.098  -8.797  1.00 95.81      A    N  
ATOM    873  CA  GLY A 117     -44.795  -3.322 -10.001  1.00 95.38      A    C  
ATOM    874  C   GLY A 117     -46.295  -3.232 -10.310  1.00 95.61      A    C  
ATOM    875  O   GLY A 117     -46.710  -2.415 -11.133  1.00 93.58      A    O  
ATOM    876  N   ASN A 118     -47.123  -4.033  -9.635  1.00 95.70      A    N  
ATOM    877  CA  ASN A 118     -48.580  -3.972  -9.753  1.00 95.35      A    C  
ATOM    878  C   ASN A 118     -49.208  -2.825  -8.948  1.00 95.46      A    C  
ATOM    879  O   ASN A 118     -50.353  -2.454  -9.214  1.00 93.31      A    O  
ATOM    880  CB  ASN A 118     -49.177  -5.339  -9.364  1.00 93.95      A    C  
ATOM    881  CG  ASN A 118     -48.752  -6.453 -10.308  1.00 91.41      A    C  
ATOM    882  ND2 ASN A 118     -48.654  -7.660  -9.806  1.00 81.28      A    N  
ATOM    883  OD1 ASN A 118     -48.548  -6.255 -11.497  1.00 83.50      A    O  
ATOM    884  N   LEU A 119     -48.483  -2.232  -8.006  1.00 95.48      A    N  
ATOM    885  CA  LEU A 119     -48.943  -1.155  -7.125  1.00 95.71      A    C  
ATOM    886  C   LEU A 119     -49.023   0.186  -7.873  1.00 95.70      A    C  
ATOM    887  O   LEU A 119     -48.167   1.060  -7.759  1.00 93.87      A    O  
ATOM    888  CB  LEU A 119     -48.027  -1.085  -5.887  1.00 95.57      A    C  
ATOM    889  CG  LEU A 119     -48.003  -2.353  -5.016  1.00 95.31      A    C  
ATOM    890  CD1 LEU A 119     -46.986  -2.183  -3.889  1.00 93.12      A    C  
ATOM    891  CD2 LEU A 119     -49.370  -2.648  -4.396  1.00 92.65      A    C  
ATOM    892  N   LYS A 120     -50.093   0.374  -8.646  1.00 96.30      A    N  
ATOM    893  CA  LYS A 120     -50.255   1.555  -9.509  1.00 95.78      A    C  
ATOM    894  C   LYS A 120     -50.453   2.862  -8.744  1.00 96.19      A    C  
ATOM    895  O   LYS A 120     -50.221   3.926  -9.309  1.00 93.67      A    O  
ATOM    896  CB  LYS A 120     -51.416   1.334 -10.494  1.00 93.81      A    C  
ATOM    897  CG  LYS A 120     -51.241   0.118 -11.418  1.00 88.01      A    C  
ATOM    898  CD  LYS A 120     -49.920   0.162 -12.190  1.00 76.28      A    C  
ATOM    899  CE  LYS A 120     -49.766  -1.062 -13.085  1.00 69.38      A    C  
ATOM    900  NZ  LYS A 120     -48.369  -1.168 -13.600  1.00 59.00      A    N1+
ATOM    901  N   SER A 121     -50.879   2.798  -7.473  1.00 95.94      A    N  
ATOM    902  CA  SER A 121     -51.050   3.966  -6.604  1.00 95.87      A    C  
ATOM    903  C   SER A 121     -49.806   4.293  -5.772  1.00 96.34      A    C  
ATOM    904  O   SER A 121     -49.806   5.300  -5.070  1.00 94.45      A    O  
ATOM    905  CB  SER A 121     -52.255   3.750  -5.678  1.00 94.38      A    C  
ATOM    906  OG  SER A 121     -53.427   3.530  -6.445  1.00 87.62      A    O  
ATOM    907  N   LEU A 122     -48.762   3.461  -5.839  1.00 96.34      A    N  
ATOM    908  CA  LEU A 122     -47.571   3.605  -5.008  1.00 96.77      A    C  
ATOM    909  C   LEU A 122     -46.822   4.897  -5.351  1.00 96.81      A    C  
ATOM    910  O   LEU A 122     -46.388   5.096  -6.485  1.00 96.02      A    O  
ATOM    911  CB  LEU A 122     -46.685   2.354  -5.166  1.00 96.45      A    C  
ATOM    912  CG  LEU A 122     -45.555   2.246  -4.120  1.00 95.98      A    C  
ATOM    913  CD1 LEU A 122     -46.100   1.964  -2.724  1.00 94.11      A    C  
ATOM    914  CD2 LEU A 122     -44.624   1.085  -4.492  1.00 93.46      A    C  
ATOM    915  N   GLN A 123     -46.669   5.758  -4.339  1.00 97.11      A    N  
ATOM    916  CA  GLN A 123     -45.960   7.034  -4.434  1.00 97.19      A    C  
ATOM    917  C   GLN A 123     -44.554   6.939  -3.847  1.00 97.27      A    C  
ATOM    918  O   GLN A 123     -43.608   7.469  -4.418  1.00 96.53      A    O  
ATOM    919  CB  GLN A 123     -46.761   8.121  -3.712  1.00 96.37      A    C  
ATOM    920  CG  GLN A 123     -48.115   8.400  -4.383  1.00 94.65      A    C  
ATOM    921  CD  GLN A 123     -48.921   9.484  -3.662  1.00 93.33      A    C  
ATOM    922  NE2 GLN A 123     -50.042   9.883  -4.213  1.00 83.43      A    N  
ATOM    923  OE1 GLN A 123     -48.571   9.986  -2.602  1.00 86.49      A    O  
ATOM    924  N   TYR A 124     -44.415   6.247  -2.717  1.00 97.20      A    N  
ATOM    925  CA  TYR A 124     -43.133   6.093  -2.033  1.00 97.33      A    C  
ATOM    926  C   TYR A 124     -42.830   4.616  -1.787  1.00 97.29      A    C  
ATOM    927  O   TYR A 124     -43.590   3.917  -1.115  1.00 96.34      A    O  
ATOM    928  CB  TYR A 124     -43.138   6.895  -0.719  1.00 96.90      A    C  
ATOM    929  CG  TYR A 124     -43.300   8.379  -0.932  1.00 96.90      A    C  
ATOM    930  CD1 TYR A 124     -42.219   9.156  -1.393  1.00 95.31      A    C  
ATOM    931  CD2 TYR A 124     -44.551   9.005  -0.718  1.00 95.36      A    C  
ATOM    932  CE1 TYR A 124     -42.365  10.531  -1.627  1.00 94.44      A    C  
ATOM    933  CE2 TYR A 124     -44.710  10.377  -0.949  1.00 94.66      A    C  
ATOM    934  CZ  TYR A 124     -43.613  11.130  -1.406  1.00 95.22      A    C  
ATOM    935  OH  TYR A 124     -43.764  12.478  -1.648  1.00 93.98      A    O  
ATOM    936  N   LEU A 125     -41.692   4.168  -2.313  1.00 97.36      A    N  
ATOM    937  CA  LEU A 125     -41.126   2.852  -2.068  1.00 97.59      A    C  
ATOM    938  C   LEU A 125     -39.748   3.026  -1.431  1.00 97.69      A    C  
ATOM    939  O   LEU A 125     -38.810   3.450  -2.107  1.00 97.02      A    O  
ATOM    940  CB  LEU A 125     -41.076   2.057  -3.384  1.00 97.34      A    C  
ATOM    941  CG  LEU A 125     -40.430   0.665  -3.261  1.00 97.08      A    C  
ATOM    942  CD1 LEU A 125     -41.177  -0.230  -2.264  1.00 95.39      A    C  
ATOM    943  CD2 LEU A 125     -40.444  -0.023  -4.618  1.00 94.99      A    C  
ATOM    944  N   ASP A 126     -39.649   2.710  -0.153  1.00 97.45      A    N  
ATOM    945  CA  ASP A 126     -38.412   2.851   0.594  1.00 97.61      A    C  
ATOM    946  C   ASP A 126     -37.918   1.496   1.105  1.00 97.69      A    C  
ATOM    947  O   ASP A 126     -38.470   0.919   2.039  1.00 96.89      A    O  
ATOM    948  CB  ASP A 126     -38.604   3.871   1.724  1.00 97.41      A    C  
ATOM    949  CG  ASP A 126     -37.280   4.367   2.287  1.00 97.15      A    C  
ATOM    950  OD1 ASP A 126     -36.199   3.844   1.923  1.00 95.33      A    O  
ATOM    951  OD2 ASP A 126     -37.298   5.363   3.045  1.00 94.82      A    O1-
ATOM    952  N   LEU A 127     -36.886   0.989   0.457  1.00 97.53      A    N  
ATOM    953  CA  LEU A 127     -36.244  -0.290   0.736  1.00 97.54      A    C  
ATOM    954  C   LEU A 127     -34.794  -0.107   1.203  1.00 97.44      A    C  
ATOM    955  O   LEU A 127     -34.039  -1.079   1.255  1.00 96.01      A    O  
ATOM    956  CB  LEU A 127     -36.301  -1.161  -0.537  1.00 97.18      A    C  
ATOM    957  CG  LEU A 127     -37.691  -1.356  -1.173  1.00 96.78      A    C  
ATOM    958  CD1 LEU A 127     -37.555  -2.241  -2.413  1.00 95.12      A    C  
ATOM    959  CD2 LEU A 127     -38.677  -2.020  -0.225  1.00 94.45      A    C  
ATOM    960  N   GLY A 128     -34.379   1.119   1.489  1.00 97.12      A    N  
ATOM    961  CA  GLY A 128     -33.008   1.457   1.858  1.00 97.05      A    C  
ATOM    962  C   GLY A 128     -32.537   0.760   3.144  1.00 96.94      A    C  
ATOM    963  O   GLY A 128     -33.358   0.325   3.945  1.00 95.57      A    O  
ATOM    964  N   ASN A 129     -31.240   0.661   3.355  1.00 97.00      A    N  
ATOM    965  CA  ASN A 129     -30.631   0.044   4.542  1.00 97.06      A    C  
ATOM    966  C   ASN A 129     -31.222  -1.336   4.891  1.00 97.20      A    C  
ATOM    967  O   ASN A 129     -31.817  -1.539   5.946  1.00 95.77      A    O  
ATOM    968  CB  ASN A 129     -30.656   1.021   5.736  1.00 95.41      A    C  
ATOM    969  CG  ASN A 129     -29.595   2.102   5.706  1.00 88.84      A    C  
ATOM    970  ND2 ASN A 129     -29.582   2.941   6.723  1.00 77.15      A    N  
ATOM    971  OD1 ASN A 129     -28.773   2.204   4.821  1.00 80.61      A    O  
ATOM    972  N   ASN A 130     -31.061  -2.287   3.985  1.00 96.41      A    N  
ATOM    973  CA  ASN A 130     -31.435  -3.684   4.168  1.00 96.93      A    C  
ATOM    974  C   ASN A 130     -30.341  -4.602   3.583  1.00 96.73      A    C  
ATOM    975  O   ASN A 130     -29.254  -4.146   3.213  1.00 94.21      A    O  
ATOM    976  CB  ASN A 130     -32.832  -3.913   3.551  1.00 96.89      A    C  
ATOM    977  CG  ASN A 130     -33.963  -3.522   4.480  1.00 97.14      A    C  
ATOM    978  ND2 ASN A 130     -34.634  -2.421   4.223  1.00 92.79      A    N  
ATOM    979  OD1 ASN A 130     -34.281  -4.229   5.424  1.00 92.95      A    O  
ATOM    980  N   PHE A 131     -30.622  -5.888   3.461  1.00 97.47      A    N  
ATOM    981  CA  PHE A 131     -29.743  -6.885   2.844  1.00 97.41      A    C  
ATOM    982  C   PHE A 131     -30.344  -7.473   1.557  1.00 97.64      A    C  
ATOM    983  O   PHE A 131     -30.096  -8.629   1.214  1.00 95.49      A    O  
ATOM    984  CB  PHE A 131     -29.361  -7.958   3.874  1.00 96.39      A    C  
ATOM    985  CG  PHE A 131     -28.666  -7.413   5.108  1.00 95.32      A    C  
ATOM    986  CD1 PHE A 131     -27.293  -7.089   5.063  1.00 89.28      A    C  
ATOM    987  CD2 PHE A 131     -29.391  -7.225   6.299  1.00 89.68      A    C  
ATOM    988  CE1 PHE A 131     -26.647  -6.588   6.201  1.00 87.45      A    C  
ATOM    989  CE2 PHE A 131     -28.745  -6.714   7.441  1.00 87.67      A    C  
ATOM    990  CZ  PHE A 131     -27.379  -6.397   7.394  1.00 89.94      A    C  
ATOM    991  N   LEU A 132     -31.145  -6.681   0.854  1.00 97.38      A    N  
ATOM    992  CA  LEU A 132     -31.778  -7.109  -0.390  1.00 97.42      A    C  
ATOM    993  C   LEU A 132     -30.722  -7.392  -1.459  1.00 97.17      A    C  
ATOM    994  O   LEU A 132     -29.726  -6.677  -1.585  1.00 95.91      A    O  
ATOM    995  CB  LEU A 132     -32.780  -6.039  -0.866  1.00 97.38      A    C  
ATOM    996  CG  LEU A 132     -33.903  -5.733   0.134  1.00 97.05      A    C  
ATOM    997  CD1 LEU A 132     -34.710  -4.530  -0.357  1.00 95.65      A    C  
ATOM    998  CD2 LEU A 132     -34.860  -6.916   0.303  1.00 94.79      A    C  
ATOM    999  N   ASN A 133     -30.950  -8.444  -2.247  1.00 97.78      A    N  
ATOM   1000  CA  ASN A 133     -30.022  -8.917  -3.267  1.00 97.28      A    C  
ATOM   1001  C   ASN A 133     -30.727  -9.164  -4.613  1.00 97.31      A    C  
ATOM   1002  O   ASN A 133     -31.915  -8.881  -4.777  1.00 95.77      A    O  
ATOM   1003  CB  ASN A 133     -29.243 -10.125  -2.704  1.00 95.32      A    C  
ATOM   1004  CG  ASN A 133     -30.111 -11.338  -2.423  1.00 94.42      A    C  
ATOM   1005  ND2 ASN A 133     -29.985 -11.922  -1.253  1.00 84.68      A    N  
ATOM   1006  OD1 ASN A 133     -30.881 -11.802  -3.241  1.00 86.77      A    O  
ATOM   1007  N   GLY A 134     -29.984  -9.669  -5.576  1.00 96.69      A    N  
ATOM   1008  CA  GLY A 134     -30.497  -9.835  -6.927  1.00 96.38      A    C  
ATOM   1009  C   GLY A 134     -30.520  -8.517  -7.706  1.00 97.00      A    C  
ATOM   1010  O   GLY A 134     -29.857  -7.545  -7.349  1.00 95.48      A    O  
ATOM   1011  N   SER A 135     -31.257  -8.501  -8.801  1.00 97.03      A    N  
ATOM   1012  CA  SER A 135     -31.359  -7.335  -9.682  1.00 96.88      A    C  
ATOM   1013  C   SER A 135     -32.553  -6.465  -9.301  1.00 97.32      A    C  
ATOM   1014  O   SER A 135     -33.565  -6.961  -8.827  1.00 96.12      A    O  
ATOM   1015  CB  SER A 135     -31.488  -7.776 -11.146  1.00 94.67      A    C  
ATOM   1016  OG  SER A 135     -30.392  -8.593 -11.514  1.00 82.35      A    O  
ATOM   1017  N   LEU A 136     -32.448  -5.164  -9.582  1.00 96.81      A    N  
ATOM   1018  CA  LEU A 136     -33.592  -4.261  -9.511  1.00 96.99      A    C  
ATOM   1019  C   LEU A 136     -34.600  -4.640 -10.617  1.00 97.18      A    C  
ATOM   1020  O   LEU A 136     -34.230  -4.593 -11.794  1.00 95.76      A    O  
ATOM   1021  CB  LEU A 136     -33.073  -2.825  -9.653  1.00 95.49      A    C  
ATOM   1022  CG  LEU A 136     -34.138  -1.752  -9.386  1.00 91.68      A    C  
ATOM   1023  CD1 LEU A 136     -34.540  -1.694  -7.909  1.00 89.22      A    C  
ATOM   1024  CD2 LEU A 136     -33.570  -0.381  -9.749  1.00 88.44      A    C  
ATOM   1025  N   PRO A 137     -35.843  -5.033 -10.273  1.00 97.28      A    N  
ATOM   1026  CA  PRO A 137     -36.807  -5.471 -11.279  1.00 96.89      A    C  
ATOM   1027  C   PRO A 137     -37.289  -4.320 -12.161  1.00 96.97      A    C  
ATOM   1028  O   PRO A 137     -37.743  -3.296 -11.651  1.00 95.73      A    O  
ATOM   1029  CB  PRO A 137     -37.971  -6.108 -10.510  1.00 95.40      A    C  
ATOM   1030  CG  PRO A 137     -37.411  -6.367  -9.109  1.00 92.59      A    C  
ATOM   1031  CD  PRO A 137     -36.375  -5.267  -8.939  1.00 96.03      A    C  
ATOM   1032  N   ASP A 138     -37.317  -4.524 -13.462  1.00 96.62      A    N  
ATOM   1033  CA  ASP A 138     -37.859  -3.550 -14.417  1.00 96.29      A    C  
ATOM   1034  C   ASP A 138     -39.317  -3.171 -14.113  1.00 96.54      A    C  
ATOM   1035  O   ASP A 138     -39.745  -2.038 -14.334  1.00 94.21      A    O  
ATOM   1036  CB  ASP A 138     -37.812  -4.139 -15.842  1.00 93.71      A    C  
ATOM   1037  CG  ASP A 138     -36.420  -4.361 -16.424  1.00 86.38      A    C  
ATOM   1038  OD1 ASP A 138     -35.413  -4.137 -15.722  1.00 76.44      A    O  
ATOM   1039  OD2 ASP A 138     -36.353  -4.764 -17.602  1.00 77.26      A    O1-
ATOM   1040  N   SER A 139     -40.080  -4.114 -13.560  1.00 96.77      A    N  
ATOM   1041  CA  SER A 139     -41.490  -3.933 -13.220  1.00 96.54      A    C  
ATOM   1042  C   SER A 139     -41.733  -2.846 -12.170  1.00 96.60      A    C  
ATOM   1043  O   SER A 139     -42.797  -2.232 -12.197  1.00 94.81      A    O  
ATOM   1044  CB  SER A 139     -42.080  -5.247 -12.722  1.00 95.24      A    C  
ATOM   1045  OG  SER A 139     -41.360  -5.716 -11.609  1.00 90.52      A    O  
ATOM   1046  N   ILE A 140     -40.761  -2.553 -11.297  1.00 96.62      A    N  
ATOM   1047  CA  ILE A 140     -40.883  -1.491 -10.285  1.00 96.29      A    C  
ATOM   1048  C   ILE A 140     -41.130  -0.132 -10.942  1.00 96.56      A    C  
ATOM   1049  O   ILE A 140     -41.952   0.655 -10.469  1.00 95.20      A    O  
ATOM   1050  CB  ILE A 140     -39.629  -1.470  -9.387  1.00 94.16      A    C  
ATOM   1051  CG1 ILE A 140     -39.468  -2.771  -8.567  1.00 84.16      A    C  
ATOM   1052  CG2 ILE A 140     -39.626  -0.262  -8.433  1.00 80.42      A    C  
ATOM   1053  CD1 ILE A 140     -40.609  -3.091  -7.598  1.00 71.77      A    C  
ATOM   1054  N   PHE A 141     -40.523   0.113 -12.073  1.00 96.69      A    N  
ATOM   1055  CA  PHE A 141     -40.735   1.349 -12.827  1.00 96.57      A    C  
ATOM   1056  C   PHE A 141     -42.036   1.358 -13.643  1.00 95.95      A    C  
ATOM   1057  O   PHE A 141     -42.345   2.342 -14.314  1.00 93.16      A    O  
ATOM   1058  CB  PHE A 141     -39.486   1.652 -13.654  1.00 96.11      A    C  
ATOM   1059  CG  PHE A 141     -38.256   1.850 -12.792  1.00 96.55      A    C  
ATOM   1060  CD1 PHE A 141     -38.126   3.009 -12.006  1.00 94.38      A    C  
ATOM   1061  CD2 PHE A 141     -37.279   0.850 -12.715  1.00 94.25      A    C  
ATOM   1062  CE1 PHE A 141     -37.012   3.183 -11.169  1.00 93.14      A    C  
ATOM   1063  CE2 PHE A 141     -36.166   1.015 -11.879  1.00 93.48      A    C  
ATOM   1064  CZ  PHE A 141     -36.030   2.183 -11.100  1.00 94.61      A    C  
ATOM   1065  N   ASN A 142     -42.885   0.319 -13.539  1.00 94.87      A    N  
ATOM   1066  CA  ASN A 142     -44.278   0.364 -13.995  1.00 93.71      A    C  
ATOM   1067  C   ASN A 142     -45.219   0.996 -12.953  1.00 93.85      A    C  
ATOM   1068  O   ASN A 142     -46.389   1.223 -13.266  1.00 90.60      A    O  
ATOM   1069  CB  ASN A 142     -44.754  -1.038 -14.395  1.00 91.66      A    C  
ATOM   1070  CG  ASN A 142     -43.955  -1.660 -15.520  1.00 88.71      A    C  
ATOM   1071  ND2 ASN A 142     -43.836  -2.967 -15.518  1.00 79.71      A    N  
ATOM   1072  OD1 ASN A 142     -43.486  -0.994 -16.422  1.00 81.34      A    O  
ATOM   1073  N   CYS A 143     -44.725   1.273 -11.740  1.00 94.58      A    N  
ATOM   1074  CA  CYS A 143     -45.424   2.067 -10.725  1.00 94.26      A    C  
ATOM   1075  C   CYS A 143     -45.385   3.544 -11.129  1.00 94.39      A    C  
ATOM   1076  O   CYS A 143     -44.607   4.338 -10.616  1.00 92.73      A    O  
ATOM   1077  CB  CYS A 143     -44.804   1.819  -9.340  1.00 93.40      A    C  
ATOM   1078  SG  CYS A 143     -44.912   0.078  -8.871  1.00 91.69      A    S  
ATOM   1079  N   THR A 144     -46.251   3.931 -12.064  1.00 94.54      A    N  
ATOM   1080  CA  THR A 144     -46.222   5.260 -12.686  1.00 93.98      A    C  
ATOM   1081  C   THR A 144     -46.576   6.414 -11.750  1.00 94.46      A    C  
ATOM   1082  O   THR A 144     -46.336   7.567 -12.097  1.00 91.24      A    O  
ATOM   1083  CB  THR A 144     -47.154   5.319 -13.908  1.00 90.89      A    C  
ATOM   1084  CG2 THR A 144     -46.679   4.386 -15.020  1.00 78.50      A    C  
ATOM   1085  OG1 THR A 144     -48.457   4.913 -13.547  1.00 80.63      A    O  
ATOM   1086  N   SER A 145     -47.114   6.123 -10.555  1.00 94.93      A    N  
ATOM   1087  CA  SER A 145     -47.417   7.127  -9.533  1.00 95.08      A    C  
ATOM   1088  C   SER A 145     -46.236   7.444  -8.607  1.00 95.71      A    C  
ATOM   1089  O   SER A 145     -46.386   8.297  -7.732  1.00 94.03      A    O  
ATOM   1090  CB  SER A 145     -48.625   6.676  -8.692  1.00 93.68      A    C  
ATOM   1091  OG  SER A 145     -49.749   6.473  -9.529  1.00 87.01      A    O  
ATOM   1092  N   LEU A 146     -45.085   6.772  -8.771  1.00 96.35      A    N  
ATOM   1093  CA  LEU A 146     -43.922   6.965  -7.913  1.00 96.61      A    C  
ATOM   1094  C   LEU A 146     -43.459   8.429  -7.909  1.00 96.89      A    C  
ATOM   1095  O   LEU A 146     -43.225   9.034  -8.959  1.00 95.85      A    O  
ATOM   1096  CB  LEU A 146     -42.760   6.049  -8.329  1.00 95.78      A    C  
ATOM   1097  CG  LEU A 146     -42.874   4.588  -7.839  1.00 93.18      A    C  
ATOM   1098  CD1 LEU A 146     -41.780   3.744  -8.499  1.00 91.56      A    C  
ATOM   1099  CD2 LEU A 146     -42.705   4.469  -6.331  1.00 91.17      A    C  
ATOM   1100  N   LEU A 147     -43.295   8.955  -6.694  1.00 96.91      A    N  
ATOM   1101  CA  LEU A 147     -42.678  10.245  -6.396  1.00 96.80      A    C  
ATOM   1102  C   LEU A 147     -41.269  10.063  -5.821  1.00 96.90      A    C  
ATOM   1103  O   LEU A 147     -40.382  10.855  -6.096  1.00 95.84      A    O  
ATOM   1104  CB  LEU A 147     -43.560  11.016  -5.399  1.00 96.18      A    C  
ATOM   1105  CG  LEU A 147     -45.008  11.296  -5.862  1.00 95.36      A    C  
ATOM   1106  CD1 LEU A 147     -45.754  12.040  -4.750  1.00 93.08      A    C  
ATOM   1107  CD2 LEU A 147     -45.061  12.148  -7.124  1.00 92.56      A    C  
ATOM   1108  N   GLY A 148     -41.066   9.000  -5.023  1.00 97.03      A    N  
ATOM   1109  CA  GLY A 148     -39.768   8.686  -4.443  1.00 97.20      A    C  
ATOM   1110  C   GLY A 148     -39.532   7.187  -4.382  1.00 97.54      A    C  
ATOM   1111  O   GLY A 148     -40.403   6.432  -3.943  1.00 96.67      A    O  
ATOM   1112  N   ILE A 149     -38.344   6.755  -4.791  1.00 97.59      A    N  
ATOM   1113  CA  ILE A 149     -37.885   5.377  -4.637  1.00 97.67      A    C  
ATOM   1114  C   ILE A 149     -36.490   5.362  -4.023  1.00 97.79      A    C  
ATOM   1115  O   ILE A 149     -35.607   6.102  -4.455  1.00 97.25      A    O  
ATOM   1116  CB  ILE A 149     -37.980   4.599  -5.961  1.00 97.25      A    C  
ATOM   1117  CG1 ILE A 149     -37.659   3.109  -5.727  1.00 95.39      A    C  
ATOM   1118  CG2 ILE A 149     -37.087   5.201  -7.065  1.00 94.45      A    C  
ATOM   1119  CD1 ILE A 149     -37.913   2.225  -6.950  1.00 92.78      A    C  
ATOM   1120  N   ALA A 150     -36.301   4.506  -3.016  1.00 97.70      A    N  
ATOM   1121  CA  ALA A 150     -35.001   4.271  -2.432  1.00 97.70      A    C  
ATOM   1122  C   ALA A 150     -34.737   2.774  -2.267  1.00 97.85      A    C  
ATOM   1123  O   ALA A 150     -35.603   2.012  -1.826  1.00 97.28      A    O  
ATOM   1124  CB  ALA A 150     -34.884   5.005  -1.099  1.00 97.22      A    C  
ATOM   1125  N   PHE A 151     -33.512   2.357  -2.607  1.00 97.89      A    N  
ATOM   1126  CA  PHE A 151     -32.964   1.024  -2.404  1.00 97.91      A    C  
ATOM   1127  C   PHE A 151     -31.467   1.112  -2.060  1.00 97.99      A    C  
ATOM   1128  O   PHE A 151     -30.691   0.192  -2.315  1.00 97.04      A    O  
ATOM   1129  CB  PHE A 151     -33.277   0.149  -3.628  1.00 97.75      A    C  
ATOM   1130  CG  PHE A 151     -33.006   0.827  -4.966  1.00 98.07      A    C  
ATOM   1131  CD1 PHE A 151     -34.044   1.523  -5.615  1.00 97.16      A    C  
ATOM   1132  CD2 PHE A 151     -31.742   0.759  -5.557  1.00 96.86      A    C  
ATOM   1133  CE1 PHE A 151     -33.804   2.149  -6.847  1.00 96.17      A    C  
ATOM   1134  CE2 PHE A 151     -31.497   1.387  -6.786  1.00 96.04      A    C  
ATOM   1135  CZ  PHE A 151     -32.527   2.084  -7.435  1.00 96.57      A    C  
ATOM   1136  N   ASN A 152     -31.078   2.249  -1.486  1.00 97.62      A    N  
ATOM   1137  CA  ASN A 152     -29.713   2.528  -1.061  1.00 97.70      A    C  
ATOM   1138  C   ASN A 152     -29.245   1.567   0.038  1.00 97.89      A    C  
ATOM   1139  O   ASN A 152     -30.048   1.101   0.840  1.00 97.12      A    O  
ATOM   1140  CB  ASN A 152     -29.608   3.991  -0.616  1.00 97.01      A    C  
ATOM   1141  CG  ASN A 152     -30.473   4.303   0.596  1.00 97.17      A    C  
ATOM   1142  ND2 ASN A 152     -29.891   4.327   1.774  1.00 89.56      A    N  
ATOM   1143  OD1 ASN A 152     -31.669   4.522   0.502  1.00 90.32      A    O  
ATOM   1144  N   PHE A 153     -27.939   1.306   0.084  1.00 97.18      A    N  
ATOM   1145  CA  PHE A 153     -27.316   0.390   1.035  1.00 97.27      A    C  
ATOM   1146  C   PHE A 153     -28.022  -0.974   1.119  1.00 97.12      A    C  
ATOM   1147  O   PHE A 153     -28.596  -1.363   2.129  1.00 95.22      A    O  
ATOM   1148  CB  PHE A 153     -27.098   1.072   2.393  1.00 96.40      A    C  
ATOM   1149  CG  PHE A 153     -26.127   2.239   2.380  1.00 95.09      A    C  
ATOM   1150  CD1 PHE A 153     -24.839   2.087   1.840  1.00 90.68      A    C  
ATOM   1151  CD2 PHE A 153     -26.502   3.473   2.942  1.00 90.69      A    C  
ATOM   1152  CE1 PHE A 153     -23.927   3.150   1.858  1.00 89.48      A    C  
ATOM   1153  CE2 PHE A 153     -25.594   4.546   2.967  1.00 88.72      A    C  
ATOM   1154  CZ  PHE A 153     -24.306   4.384   2.421  1.00 90.30      A    C  
ATOM   1155  N   ASN A 154     -27.955  -1.692   0.016  1.00 96.80      A    N  
ATOM   1156  CA  ASN A 154     -28.351  -3.078  -0.125  1.00 97.10      A    C  
ATOM   1157  C   ASN A 154     -27.244  -3.854  -0.855  1.00 96.72      A    C  
ATOM   1158  O   ASN A 154     -26.151  -3.325  -1.116  1.00 93.09      A    O  
ATOM   1159  CB  ASN A 154     -29.714  -3.136  -0.848  1.00 97.09      A    C  
ATOM   1160  CG  ASN A 154     -30.889  -2.948   0.092  1.00 97.48      A    C  
ATOM   1161  ND2 ASN A 154     -31.500  -1.786   0.094  1.00 93.33      A    N  
ATOM   1162  OD1 ASN A 154     -31.277  -3.863   0.802  1.00 93.49      A    O  
ATOM   1163  N   ASN A 155     -27.512  -5.095  -1.224  1.00 97.10      A    N  
ATOM   1164  CA  ASN A 155     -26.604  -5.936  -2.012  1.00 96.98      A    C  
ATOM   1165  C   ASN A 155     -27.122  -6.146  -3.446  1.00 97.30      A    C  
ATOM   1166  O   ASN A 155     -26.950  -7.219  -4.027  1.00 95.33      A    O  
ATOM   1167  CB  ASN A 155     -26.349  -7.245  -1.250  1.00 95.76      A    C  
ATOM   1168  CG  ASN A 155     -25.652  -7.024   0.087  1.00 93.20      A    C  
ATOM   1169  ND2 ASN A 155     -26.083  -7.696   1.128  1.00 82.42      A    N  
ATOM   1170  OD1 ASN A 155     -24.699  -6.277   0.201  1.00 85.01      A    O  
ATOM   1171  N   LEU A 156     -27.785  -5.132  -4.002  1.00 97.61      A    N  
ATOM   1172  CA  LEU A 156     -28.357  -5.213  -5.343  1.00 97.78      A    C  
ATOM   1173  C   LEU A 156     -27.268  -5.238  -6.415  1.00 97.77      A    C  
ATOM   1174  O   LEU A 156     -26.265  -4.529  -6.353  1.00 96.62      A    O  
ATOM   1175  CB  LEU A 156     -29.348  -4.055  -5.577  1.00 97.56      A    C  
ATOM   1176  CG  LEU A 156     -30.558  -4.044  -4.629  1.00 96.94      A    C  
ATOM   1177  CD1 LEU A 156     -31.369  -2.764  -4.846  1.00 95.57      A    C  
ATOM   1178  CD2 LEU A 156     -31.485  -5.235  -4.855  1.00 94.61      A    C  
ATOM   1179  N   THR A 157     -27.509  -6.059  -7.424  1.00 97.84      A    N  
ATOM   1180  CA  THR A 157     -26.612  -6.291  -8.561  1.00 97.69      A    C  
ATOM   1181  C   THR A 157     -27.356  -6.089  -9.884  1.00 97.33      A    C  
ATOM   1182  O   THR A 157     -28.517  -5.673  -9.917  1.00 95.25      A    O  
ATOM   1183  CB  THR A 157     -25.980  -7.694  -8.476  1.00 96.55      A    C  
ATOM   1184  CG2 THR A 157     -25.150  -7.916  -7.216  1.00 89.92      A    C  
ATOM   1185  OG1 THR A 157     -26.971  -8.699  -8.514  1.00 89.89      A    O  
ATOM   1186  N   GLY A 158     -26.709  -6.384 -11.001  1.00 97.36      A    N  
ATOM   1187  CA  GLY A 158     -27.324  -6.213 -12.311  1.00 97.15      A    C  
ATOM   1188  C   GLY A 158     -27.325  -4.761 -12.775  1.00 97.70      A    C  
ATOM   1189  O   GLY A 158     -26.552  -3.934 -12.293  1.00 96.72      A    O  
ATOM   1190  N   ARG A 159     -28.147  -4.462 -13.757  1.00 97.68      A    N  
ATOM   1191  CA  ARG A 159     -28.184  -3.152 -14.426  1.00 97.60      A    C  
ATOM   1192  C   ARG A 159     -29.322  -2.300 -13.880  1.00 97.87      A    C  
ATOM   1193  O   ARG A 159     -30.332  -2.836 -13.429  1.00 96.78      A    O  
ATOM   1194  CB  ARG A 159     -28.305  -3.331 -15.945  1.00 96.37      A    C  
ATOM   1195  CG  ARG A 159     -27.160  -4.181 -16.546  1.00 89.54      A    C  
ATOM   1196  CD  ARG A 159     -27.305  -4.342 -18.066  1.00 85.51      A    C  
ATOM   1197  NE  ARG A 159     -26.961  -3.103 -18.785  1.00 74.55      A    N  
ATOM   1198  CZ  ARG A 159     -25.880  -2.877 -19.513  1.00 65.15      A    C  
ATOM   1199  NH1 ARG A 159     -24.960  -3.796 -19.698  1.00 57.72      A    N1+
ATOM   1200  NH2 ARG A 159     -25.696  -1.725 -20.090  1.00 56.79      A    N  
ATOM   1201  N   ILE A 160     -29.195  -0.987 -14.015  1.00 97.83      A    N  
ATOM   1202  CA  ILE A 160     -30.333  -0.080 -13.863  1.00 97.92      A    C  
ATOM   1203  C   ILE A 160     -31.323  -0.379 -14.999  1.00 97.78      A    C  
ATOM   1204  O   ILE A 160     -30.908  -0.391 -16.167  1.00 96.97      A    O  
ATOM   1205  CB  ILE A 160     -29.872   1.393 -13.899  1.00 97.73      A    C  
ATOM   1206  CG1 ILE A 160     -28.815   1.684 -12.809  1.00 96.64      A    C  
ATOM   1207  CG2 ILE A 160     -31.089   2.318 -13.723  1.00 96.61      A    C  
ATOM   1208  CD1 ILE A 160     -28.159   3.066 -12.946  1.00 95.34      A    C  
ATOM   1209  N   PRO A 161     -32.615  -0.614 -14.687  1.00 97.62      A    N  
ATOM   1210  CA  PRO A 161     -33.641  -0.879 -15.693  1.00 97.23      A    C  
ATOM   1211  C   PRO A 161     -33.729   0.226 -16.755  1.00 97.21      A    C  
ATOM   1212  O   PRO A 161     -33.776   1.415 -16.439  1.00 96.21      A    O  
ATOM   1213  CB  PRO A 161     -34.940  -1.024 -14.915  1.00 96.22      A    C  
ATOM   1214  CG  PRO A 161     -34.472  -1.588 -13.581  1.00 94.54      A    C  
ATOM   1215  CD  PRO A 161     -33.155  -0.848 -13.352  1.00 96.73      A    C  
ATOM   1216  N   ALA A 162     -33.813  -0.167 -18.007  1.00 97.04      A    N  
ATOM   1217  CA  ALA A 162     -33.888   0.791 -19.119  1.00 96.72      A    C  
ATOM   1218  C   ALA A 162     -35.173   1.642 -19.096  1.00 96.81      A    C  
ATOM   1219  O   ALA A 162     -35.188   2.741 -19.653  1.00 94.60      A    O  
ATOM   1220  CB  ALA A 162     -33.767   0.004 -20.430  1.00 95.17      A    C  
ATOM   1221  N   ASN A 163     -36.221   1.158 -18.427  1.00 96.43      A    N  
ATOM   1222  CA  ASN A 163     -37.499   1.847 -18.258  1.00 96.17      A    C  
ATOM   1223  C   ASN A 163     -37.548   2.751 -17.021  1.00 96.69      A    C  
ATOM   1224  O   ASN A 163     -38.636   3.178 -16.639  1.00 95.22      A    O  
ATOM   1225  CB  ASN A 163     -38.643   0.806 -18.288  1.00 94.43      A    C  
ATOM   1226  CG  ASN A 163     -38.630  -0.132 -17.089  1.00 94.68      A    C  
ATOM   1227  ND2 ASN A 163     -39.779  -0.586 -16.650  1.00 86.83      A    N  
ATOM   1228  OD1 ASN A 163     -37.599  -0.489 -16.564  1.00 87.33      A    O  
ATOM   1229  N   ILE A 164     -36.423   3.089 -16.397  1.00 96.97      A    N  
ATOM   1230  CA  ILE A 164     -36.360   3.987 -15.235  1.00 97.15      A    C  
ATOM   1231  C   ILE A 164     -37.055   5.337 -15.474  1.00 97.18      A    C  
ATOM   1232  O   ILE A 164     -37.554   5.950 -14.540  1.00 96.11      A    O  
ATOM   1233  CB  ILE A 164     -34.885   4.169 -14.789  1.00 96.75      A    C  
ATOM   1234  CG1 ILE A 164     -34.811   4.816 -13.392  1.00 93.76      A    C  
ATOM   1235  CG2 ILE A 164     -34.060   4.971 -15.822  1.00 93.49      A    C  
ATOM   1236  CD1 ILE A 164     -33.397   4.838 -12.784  1.00 90.98      A    C  
ATOM   1237  N   GLY A 165     -37.163   5.773 -16.712  1.00 96.50      A    N  
ATOM   1238  CA  GLY A 165     -37.849   7.007 -17.105  1.00 96.20      A    C  
ATOM   1239  C   GLY A 165     -39.379   6.923 -17.172  1.00 96.46      A    C  
ATOM   1240  O   GLY A 165     -40.009   7.936 -17.478  1.00 94.31      A    O  
ATOM   1241  N   ASN A 166     -39.989   5.760 -16.899  1.00 96.41      A    N  
ATOM   1242  CA  ASN A 166     -41.452   5.606 -16.992  1.00 96.16      A    C  
ATOM   1243  C   ASN A 166     -42.236   6.383 -15.908  1.00 96.27      A    C  
ATOM   1244  O   ASN A 166     -43.261   6.965 -16.252  1.00 94.18      A    O  
ATOM   1245  CB  ASN A 166     -41.840   4.113 -16.963  1.00 94.80      A    C  
ATOM   1246  CG  ASN A 166     -41.503   3.348 -18.226  1.00 91.97      A    C  
ATOM   1247  ND2 ASN A 166     -41.871   2.088 -18.264  1.00 83.34      A    N  
ATOM   1248  OD1 ASN A 166     -40.943   3.836 -19.185  1.00 85.15      A    O  
ATOM   1249  N   PRO A 167     -41.806   6.434 -14.625  1.00 96.44      A    N  
ATOM   1250  CA  PRO A 167     -42.509   7.182 -13.583  1.00 96.20      A    C  
ATOM   1251  C   PRO A 167     -42.194   8.686 -13.689  1.00 96.32      A    C  
ATOM   1252  O   PRO A 167     -41.409   9.237 -12.923  1.00 94.19      A    O  
ATOM   1253  CB  PRO A 167     -42.088   6.554 -12.241  1.00 94.90      A    C  
ATOM   1254  CG  PRO A 167     -41.245   5.341 -12.606  1.00 92.61      A    C  
ATOM   1255  CD  PRO A 167     -40.731   5.669 -14.010  1.00 95.24      A    C  
ATOM   1256  N   VAL A 168     -42.860   9.365 -14.625  1.00 96.05      A    N  
ATOM   1257  CA  VAL A 168     -42.522  10.749 -15.011  1.00 95.87      A    C  
ATOM   1258  C   VAL A 168     -42.660  11.792 -13.899  1.00 96.21      A    C  
ATOM   1259  O   VAL A 168     -42.152  12.904 -14.042  1.00 93.90      A    O  
ATOM   1260  CB  VAL A 168     -43.351  11.203 -16.234  1.00 93.35      A    C  
ATOM   1261  CG1 VAL A 168     -43.024  10.339 -17.459  1.00 84.34      A    C  
ATOM   1262  CG2 VAL A 168     -44.866  11.144 -15.972  1.00 83.79      A    C  
ATOM   1263  N   ASN A 169     -43.319  11.453 -12.778  1.00 96.52      A    N  
ATOM   1264  CA  ASN A 169     -43.485  12.331 -11.617  1.00 96.54      A    C  
ATOM   1265  C   ASN A 169     -42.414  12.113 -10.534  1.00 97.09      A    C  
ATOM   1266  O   ASN A 169     -42.481  12.747  -9.484  1.00 95.64      A    O  
ATOM   1267  CB  ASN A 169     -44.902  12.152 -11.058  1.00 95.55      A    C  
ATOM   1268  CG  ASN A 169     -45.996  12.571 -12.033  1.00 93.75      A    C  
ATOM   1269  ND2 ASN A 169     -47.111  11.877 -12.018  1.00 83.14      A    N  
ATOM   1270  OD1 ASN A 169     -45.880  13.506 -12.795  1.00 84.32      A    O  
ATOM   1271  N   LEU A 170     -41.455  11.222 -10.761  1.00 96.71      A    N  
ATOM   1272  CA  LEU A 170     -40.401  10.892  -9.799  1.00 97.18      A    C  
ATOM   1273  C   LEU A 170     -39.610  12.143  -9.405  1.00 97.34      A    C  
ATOM   1274  O   LEU A 170     -39.083  12.861 -10.253  1.00 96.40      A    O  
ATOM   1275  CB  LEU A 170     -39.498   9.792 -10.401  1.00 95.83      A    C  
ATOM   1276  CG  LEU A 170     -39.485   8.497  -9.555  1.00 92.54      A    C  
ATOM   1277  CD1 LEU A 170     -39.126   7.294 -10.424  1.00 90.14      A    C  
ATOM   1278  CD2 LEU A 170     -38.467   8.567  -8.432  1.00 89.44      A    C  
ATOM   1279  N   ILE A 171     -39.542  12.389  -8.091  1.00 97.41      A    N  
ATOM   1280  CA  ILE A 171     -38.816  13.510  -7.486  1.00 97.24      A    C  
ATOM   1281  C   ILE A 171     -37.406  13.071  -7.093  1.00 97.45      A    C  
ATOM   1282  O   ILE A 171     -36.461  13.843  -7.237  1.00 96.54      A    O  
ATOM   1283  CB  ILE A 171     -39.604  14.077  -6.292  1.00 95.94      A    C  
ATOM   1284  CG1 ILE A 171     -40.968  14.649  -6.761  1.00 91.89      A    C  
ATOM   1285  CG2 ILE A 171     -38.805  15.162  -5.551  1.00 91.35      A    C  
ATOM   1286  CD1 ILE A 171     -41.918  15.031  -5.609  1.00 82.50      A    C  
ATOM   1287  N   GLN A 172     -37.245  11.829  -6.589  1.00 97.65      A    N  
ATOM   1288  CA  GLN A 172     -35.954  11.327  -6.157  1.00 97.43      A    C  
ATOM   1289  C   GLN A 172     -35.774   9.825  -6.395  1.00 97.84      A    C  
ATOM   1290  O   GLN A 172     -36.710   9.035  -6.250  1.00 97.23      A    O  
ATOM   1291  CB  GLN A 172     -35.701  11.690  -4.685  1.00 95.06      A    C  
ATOM   1292  CG  GLN A 172     -36.680  11.048  -3.700  1.00 90.85      A    C  
ATOM   1293  CD  GLN A 172     -36.370  11.463  -2.265  1.00 94.04      A    C  
ATOM   1294  NE2 GLN A 172     -37.330  12.015  -1.565  1.00 86.23      A    N  
ATOM   1295  OE1 GLN A 172     -35.266  11.309  -1.779  1.00 86.96      A    O  
ATOM   1296  N   ILE A 173     -34.543   9.466  -6.708  1.00 97.60      A    N  
ATOM   1297  CA  ILE A 173     -34.063   8.091  -6.804  1.00 97.79      A    C  
ATOM   1298  C   ILE A 173     -32.808   7.987  -5.933  1.00 97.79      A    C  
ATOM   1299  O   ILE A 173     -31.802   8.629  -6.230  1.00 97.12      A    O  
ATOM   1300  CB  ILE A 173     -33.759   7.702  -8.266  1.00 97.33      A    C  
ATOM   1301  CG1 ILE A 173     -34.994   7.881  -9.178  1.00 95.73      A    C  
ATOM   1302  CG2 ILE A 173     -33.247   6.251  -8.323  1.00 96.09      A    C  
ATOM   1303  CD1 ILE A 173     -34.706   7.674 -10.667  1.00 92.64      A    C  
ATOM   1304  N   ALA A 174     -32.876   7.175  -4.877  1.00 97.77      A    N  
ATOM   1305  CA  ALA A 174     -31.747   6.875  -4.004  1.00 97.62      A    C  
ATOM   1306  C   ALA A 174     -31.303   5.422  -4.225  1.00 97.79      A    C  
ATOM   1307  O   ALA A 174     -31.878   4.495  -3.656  1.00 96.88      A    O  
ATOM   1308  CB  ALA A 174     -32.144   7.185  -2.559  1.00 96.95      A    C  
ATOM   1309  N   GLY A 175     -30.307   5.220  -5.086  1.00 97.52      A    N  
ATOM   1310  CA  GLY A 175     -29.779   3.913  -5.488  1.00 97.45      A    C  
ATOM   1311  C   GLY A 175     -28.331   3.662  -5.065  1.00 97.75      A    C  
ATOM   1312  O   GLY A 175     -27.724   2.690  -5.517  1.00 96.51      A    O  
ATOM   1313  N   PHE A 176     -27.775   4.521  -4.220  1.00 97.72      A    N  
ATOM   1314  CA  PHE A 176     -26.378   4.485  -3.809  1.00 97.94      A    C  
ATOM   1315  C   PHE A 176     -26.033   3.319  -2.874  1.00 97.72      A    C  
ATOM   1316  O   PHE A 176     -26.903   2.764  -2.213  1.00 96.66      A    O  
ATOM   1317  CB  PHE A 176     -25.984   5.832  -3.197  1.00 97.48      A    C  
ATOM   1318  CG  PHE A 176     -26.765   6.240  -1.958  1.00 97.68      A    C  
ATOM   1319  CD1 PHE A 176     -27.905   7.058  -2.082  1.00 96.17      A    C  
ATOM   1320  CD2 PHE A 176     -26.321   5.863  -0.683  1.00 95.48      A    C  
ATOM   1321  CE1 PHE A 176     -28.586   7.506  -0.941  1.00 95.08      A    C  
ATOM   1322  CE2 PHE A 176     -27.002   6.304   0.463  1.00 94.80      A    C  
ATOM   1323  CZ  PHE A 176     -28.135   7.128   0.335  1.00 95.82      A    C  
ATOM   1324  N   GLY A 177     -24.761   2.938  -2.809  1.00 97.39      A    N  
ATOM   1325  CA  GLY A 177     -24.292   1.891  -1.903  1.00 97.23      A    C  
ATOM   1326  C   GLY A 177     -24.754   0.484  -2.294  1.00 97.38      A    C  
ATOM   1327  O   GLY A 177     -25.198  -0.291  -1.451  1.00 95.63      A    O  
ATOM   1328  N   ASN A 178     -24.655   0.146  -3.577  1.00 97.14      A    N  
ATOM   1329  CA  ASN A 178     -24.986  -1.166  -4.120  1.00 97.20      A    C  
ATOM   1330  C   ASN A 178     -23.845  -1.697  -5.013  1.00 96.99      A    C  
ATOM   1331  O   ASN A 178     -22.724  -1.185  -5.010  1.00 93.77      A    O  
ATOM   1332  CB  ASN A 178     -26.352  -1.081  -4.850  1.00 97.01      A    C  
ATOM   1333  CG  ASN A 178     -27.530  -1.140  -3.908  1.00 97.44      A    C  
ATOM   1334  ND2 ASN A 178     -28.167  -0.018  -3.649  1.00 92.71      A    N  
ATOM   1335  OD1 ASN A 178     -27.907  -2.208  -3.436  1.00 92.93      A    O  
ATOM   1336  N   SER A 179     -24.095  -2.740  -5.791  1.00 97.46      A    N  
ATOM   1337  CA  SER A 179     -23.179  -3.277  -6.799  1.00 97.31      A    C  
ATOM   1338  C   SER A 179     -23.783  -3.261  -8.204  1.00 97.78      A    C  
ATOM   1339  O   SER A 179     -23.536  -4.169  -9.001  1.00 95.75      A    O  
ATOM   1340  CB  SER A 179     -22.681  -4.670  -6.383  1.00 96.23      A    C  
ATOM   1341  OG  SER A 179     -21.733  -4.574  -5.335  1.00 91.48      A    O  
ATOM   1342  N   LEU A 180     -24.576  -2.220  -8.502  1.00 97.96      A    N  
ATOM   1343  CA  LEU A 180     -25.175  -2.043  -9.826  1.00 98.18      A    C  
ATOM   1344  C   LEU A 180     -24.079  -1.813 -10.876  1.00 98.12      A    C  
ATOM   1345  O   LEU A 180     -23.105  -1.096 -10.646  1.00 97.30      A    O  
ATOM   1346  CB  LEU A 180     -26.178  -0.879  -9.810  1.00 97.93      A    C  
ATOM   1347  CG  LEU A 180     -27.371  -1.065  -8.851  1.00 97.28      A    C  
ATOM   1348  CD1 LEU A 180     -28.216   0.199  -8.828  1.00 96.12      A    C  
ATOM   1349  CD2 LEU A 180     -28.274  -2.228  -9.266  1.00 95.43      A    C  
ATOM   1350  N   VAL A 181     -24.267  -2.422 -12.047  1.00 98.21      A    N  
ATOM   1351  CA  VAL A 181     -23.290  -2.430 -13.144  1.00 98.16      A    C  
ATOM   1352  C   VAL A 181     -23.883  -1.880 -14.442  1.00 98.16      A    C  
ATOM   1353  O   VAL A 181     -25.086  -1.674 -14.581  1.00 97.12      A    O  
ATOM   1354  CB  VAL A 181     -22.699  -3.838 -13.370  1.00 97.22      A    C  
ATOM   1355  CG1 VAL A 181     -21.945  -4.352 -12.149  1.00 92.18      A    C  
ATOM   1356  CG2 VAL A 181     -23.753  -4.874 -13.781  1.00 92.24      A    C  
ATOM   1357  N   GLY A 182     -23.030  -1.690 -15.439  1.00 97.69      A    N  
ATOM   1358  CA  GLY A 182     -23.455  -1.193 -16.742  1.00 97.40      A    C  
ATOM   1359  C   GLY A 182     -23.687   0.314 -16.752  1.00 97.93      A    C  
ATOM   1360  O   GLY A 182     -23.260   1.029 -15.848  1.00 96.82      A    O  
ATOM   1361  N   SER A 183     -24.306   0.811 -17.799  1.00 97.88      A    N  
ATOM   1362  CA  SER A 183     -24.496   2.245 -18.027  1.00 97.72      A    C  
ATOM   1363  C   SER A 183     -25.782   2.773 -17.392  1.00 98.29      A    C  
ATOM   1364  O   SER A 183     -26.771   2.047 -17.285  1.00 97.41      A    O  
ATOM   1365  CB  SER A 183     -24.505   2.537 -19.529  1.00 96.04      A    C  
ATOM   1366  OG  SER A 183     -25.459   1.726 -20.192  1.00 85.04      A    O  
ATOM   1367  N   ILE A 184     -25.786   4.068 -17.074  1.00 98.07      A    N  
ATOM   1368  CA  ILE A 184     -26.996   4.811 -16.729  1.00 98.14      A    C  
ATOM   1369  C   ILE A 184     -27.877   4.908 -17.984  1.00 98.18      A    C  
ATOM   1370  O   ILE A 184     -27.382   5.337 -19.040  1.00 97.55      A    O  
ATOM   1371  CB  ILE A 184     -26.630   6.206 -16.178  1.00 97.94      A    C  
ATOM   1372  CG1 ILE A 184     -25.701   6.089 -14.939  1.00 96.85      A    C  
ATOM   1373  CG2 ILE A 184     -27.910   6.979 -15.804  1.00 96.97      A    C  
ATOM   1374  CD1 ILE A 184     -25.091   7.422 -14.498  1.00 94.57      A    C  
ATOM   1375  N   PRO A 185     -29.172   4.512 -17.921  1.00 98.02      A    N  
ATOM   1376  CA  PRO A 185     -30.069   4.580 -19.073  1.00 97.85      A    C  
ATOM   1377  C   PRO A 185     -30.363   6.024 -19.496  1.00 97.70      A    C  
ATOM   1378  O   PRO A 185     -30.638   6.877 -18.660  1.00 96.78      A    O  
ATOM   1379  CB  PRO A 185     -31.351   3.862 -18.644  1.00 97.00      A    C  
ATOM   1380  CG  PRO A 185     -30.910   2.976 -17.480  1.00 95.40      A    C  
ATOM   1381  CD  PRO A 185     -29.808   3.802 -16.824  1.00 97.43      A    C  
ATOM   1382  N   LEU A 186     -30.407   6.268 -20.790  1.00 97.33      A    N  
ATOM   1383  CA  LEU A 186     -30.746   7.591 -21.345  1.00 96.83      A    C  
ATOM   1384  C   LEU A 186     -32.158   8.057 -20.950  1.00 97.06      A    C  
ATOM   1385  O   LEU A 186     -32.410   9.253 -20.856  1.00 94.24      A    O  
ATOM   1386  CB  LEU A 186     -30.644   7.547 -22.883  1.00 94.29      A    C  
ATOM   1387  CG  LEU A 186     -29.293   7.093 -23.453  1.00 87.54      A    C  
ATOM   1388  CD1 LEU A 186     -29.359   7.084 -24.977  1.00 80.67      A    C  
ATOM   1389  CD2 LEU A 186     -28.133   7.983 -23.022  1.00 80.15      A    C  
ATOM   1390  N   SER A 187     -33.063   7.107 -20.675  1.00 97.18      A    N  
ATOM   1391  CA  SER A 187     -34.442   7.387 -20.268  1.00 96.99      A    C  
ATOM   1392  C   SER A 187     -34.536   8.163 -18.953  1.00 97.14      A    C  
ATOM   1393  O   SER A 187     -35.576   8.768 -18.695  1.00 95.69      A    O  
ATOM   1394  CB  SER A 187     -35.229   6.074 -20.157  1.00 95.77      A    C  
ATOM   1395  OG  SER A 187     -34.674   5.234 -19.170  1.00 91.80      A    O  
ATOM   1396  N   VAL A 188     -33.483   8.217 -18.145  1.00 97.24      A    N  
ATOM   1397  CA  VAL A 188     -33.438   9.047 -16.937  1.00 97.18      A    C  
ATOM   1398  C   VAL A 188     -33.725  10.519 -17.252  1.00 97.39      A    C  
ATOM   1399  O   VAL A 188     -34.349  11.211 -16.453  1.00 96.08      A    O  
ATOM   1400  CB  VAL A 188     -32.089   8.860 -16.213  1.00 95.49      A    C  
ATOM   1401  CG1 VAL A 188     -30.924   9.640 -16.841  1.00 85.55      A    C  
ATOM   1402  CG2 VAL A 188     -32.193   9.240 -14.738  1.00 85.77      A    C  
ATOM   1403  N   GLY A 189     -33.357  10.973 -18.430  1.00 97.09      A    N  
ATOM   1404  CA  GLY A 189     -33.628  12.331 -18.902  1.00 96.87      A    C  
ATOM   1405  C   GLY A 189     -35.103  12.669 -19.127  1.00 97.12      A    C  
ATOM   1406  O   GLY A 189     -35.432  13.825 -19.371  1.00 95.67      A    O  
ATOM   1407  N   GLN A 190     -36.006  11.681 -19.023  1.00 97.04      A    N  
ATOM   1408  CA  GLN A 190     -37.462  11.871 -19.114  1.00 96.60      A    C  
ATOM   1409  C   GLN A 190     -38.099  12.302 -17.789  1.00 96.97      A    C  
ATOM   1410  O   GLN A 190     -39.235  12.757 -17.771  1.00 95.08      A    O  
ATOM   1411  CB  GLN A 190     -38.122  10.581 -19.626  1.00 94.31      A    C  
ATOM   1412  CG  GLN A 190     -37.584  10.141 -20.997  1.00 89.19      A    C  
ATOM   1413  CD  GLN A 190     -38.129   8.788 -21.462  1.00 88.43      A    C  
ATOM   1414  NE2 GLN A 190     -37.668   8.284 -22.587  1.00 76.74      A    N  
ATOM   1415  OE1 GLN A 190     -38.952   8.146 -20.846  1.00 80.04      A    O  
ATOM   1416  N   LEU A 191     -37.369  12.169 -16.675  1.00 97.25      A    N  
ATOM   1417  CA  LEU A 191     -37.853  12.434 -15.318  1.00 97.39      A    C  
ATOM   1418  C   LEU A 191     -37.818  13.935 -14.992  1.00 97.31      A    C  
ATOM   1419  O   LEU A 191     -37.101  14.390 -14.101  1.00 95.59      A    O  
ATOM   1420  CB  LEU A 191     -37.051  11.581 -14.319  1.00 97.00      A    C  
ATOM   1421  CG  LEU A 191     -37.098  10.062 -14.568  1.00 96.58      A    C  
ATOM   1422  CD1 LEU A 191     -36.211   9.347 -13.550  1.00 95.03      A    C  
ATOM   1423  CD2 LEU A 191     -38.517   9.509 -14.442  1.00 94.70      A    C  
ATOM   1424  N   ALA A 192     -38.618  14.720 -15.686  1.00 97.02      A    N  
ATOM   1425  CA  ALA A 192     -38.575  16.180 -15.622  1.00 96.50      A    C  
ATOM   1426  C   ALA A 192     -38.822  16.782 -14.224  1.00 96.83      A    C  
ATOM   1427  O   ALA A 192     -38.454  17.932 -13.976  1.00 94.43      A    O  
ATOM   1428  CB  ALA A 192     -39.598  16.713 -16.625  1.00 94.50      A    C  
ATOM   1429  N   ALA A 193     -39.430  16.018 -13.292  1.00 96.95      A    N  
ATOM   1430  CA  ALA A 193     -39.665  16.436 -11.916  1.00 96.80      A    C  
ATOM   1431  C   ALA A 193     -38.513  16.076 -10.956  1.00 97.35      A    C  
ATOM   1432  O   ALA A 193     -38.560  16.452  -9.787  1.00 96.18      A    O  
ATOM   1433  CB  ALA A 193     -40.999  15.832 -11.457  1.00 95.54      A    C  
ATOM   1434  N   LEU A 194     -37.509  15.331 -11.430  1.00 97.30      A    N  
ATOM   1435  CA  LEU A 194     -36.455  14.776 -10.597  1.00 97.79      A    C  
ATOM   1436  C   LEU A 194     -35.604  15.889  -9.962  1.00 97.88      A    C  
ATOM   1437  O   LEU A 194     -35.073  16.753 -10.657  1.00 97.27      A    O  
ATOM   1438  CB  LEU A 194     -35.601  13.806 -11.434  1.00 97.46      A    C  
ATOM   1439  CG  LEU A 194     -34.782  12.799 -10.595  1.00 96.31      A    C  
ATOM   1440  CD1 LEU A 194     -35.675  11.739  -9.966  1.00 94.61      A    C  
ATOM   1441  CD2 LEU A 194     -33.773  12.085 -11.493  1.00 94.16      A    C  
ATOM   1442  N   ARG A 195     -35.494  15.835  -8.615  1.00 97.71      A    N  
ATOM   1443  CA  ARG A 195     -34.692  16.757  -7.802  1.00 97.73      A    C  
ATOM   1444  C   ARG A 195     -33.396  16.110  -7.324  1.00 97.72      A    C  
ATOM   1445  O   ARG A 195     -32.396  16.802  -7.218  1.00 96.90      A    O  
ATOM   1446  CB  ARG A 195     -35.508  17.242  -6.603  1.00 97.10      A    C  
ATOM   1447  CG  ARG A 195     -36.752  18.061  -7.011  1.00 95.55      A    C  
ATOM   1448  CD  ARG A 195     -37.606  18.433  -5.787  1.00 93.66      A    C  
ATOM   1449  NE  ARG A 195     -36.875  19.314  -4.859  1.00 88.99      A    N  
ATOM   1450  CZ  ARG A 195     -37.078  19.478  -3.563  1.00 87.13      A    C  
ATOM   1451  NH1 ARG A 195     -38.041  18.881  -2.921  1.00 79.54      A    N1+
ATOM   1452  NH2 ARG A 195     -36.300  20.258  -2.878  1.00 79.82      A    N  
ATOM   1453  N   ALA A 196     -33.413  14.801  -7.064  1.00 97.82      A    N  
ATOM   1454  CA  ALA A 196     -32.235  14.065  -6.643  1.00 97.89      A    C  
ATOM   1455  C   ALA A 196     -32.061  12.779  -7.453  1.00 97.81      A    C  
ATOM   1456  O   ALA A 196     -32.984  11.960  -7.540  1.00 97.20      A    O  
ATOM   1457  CB  ALA A 196     -32.318  13.782  -5.135  1.00 97.18      A    C  
ATOM   1458  N   LEU A 197     -30.879  12.596  -8.028  1.00 97.87      A    N  
ATOM   1459  CA  LEU A 197     -30.446  11.378  -8.700  1.00 97.91      A    C  
ATOM   1460  C   LEU A 197     -29.138  10.918  -8.061  1.00 98.03      A    C  
ATOM   1461  O   LEU A 197     -28.093  11.519  -8.317  1.00 97.43      A    O  
ATOM   1462  CB  LEU A 197     -30.294  11.650 -10.205  1.00 97.68      A    C  
ATOM   1463  CG  LEU A 197     -29.783  10.443 -11.013  1.00 97.33      A    C  
ATOM   1464  CD1 LEU A 197     -30.744   9.252 -10.938  1.00 95.55      A    C  
ATOM   1465  CD2 LEU A 197     -29.652  10.835 -12.485  1.00 95.09      A    C  
ATOM   1466  N   ASP A 198     -29.226   9.861  -7.261  1.00 97.75      A    N  
ATOM   1467  CA  ASP A 198     -28.070   9.324  -6.555  1.00 97.94      A    C  
ATOM   1468  C   ASP A 198     -27.880   7.833  -6.867  1.00 98.04      A    C  
ATOM   1469  O   ASP A 198     -28.658   6.977  -6.457  1.00 97.59      A    O  
ATOM   1470  CB  ASP A 198     -28.180   9.627  -5.056  1.00 97.73      A    C  
ATOM   1471  CG  ASP A 198     -26.870   9.362  -4.308  1.00 97.58      A    C  
ATOM   1472  OD1 ASP A 198     -26.031   8.588  -4.818  1.00 95.91      A    O  
ATOM   1473  OD2 ASP A 198     -26.721   9.917  -3.211  1.00 94.95      A    O1-
ATOM   1474  N   PHE A 199     -26.826   7.543  -7.617  1.00 98.26      A    N  
ATOM   1475  CA  PHE A 199     -26.294   6.211  -7.881  1.00 98.28      A    C  
ATOM   1476  C   PHE A 199     -24.807   6.113  -7.502  1.00 98.23      A    C  
ATOM   1477  O   PHE A 199     -24.068   5.301  -8.076  1.00 97.34      A    O  
ATOM   1478  CB  PHE A 199     -26.549   5.816  -9.341  1.00 98.14      A    C  
ATOM   1479  CG  PHE A 199     -27.959   5.357  -9.624  1.00 98.21      A    C  
ATOM   1480  CD1 PHE A 199     -28.377   4.073  -9.224  1.00 97.33      A    C  
ATOM   1481  CD2 PHE A 199     -28.856   6.190 -10.307  1.00 97.22      A    C  
ATOM   1482  CE1 PHE A 199     -29.674   3.626  -9.506  1.00 96.69      A    C  
ATOM   1483  CE2 PHE A 199     -30.162   5.749 -10.597  1.00 96.68      A    C  
ATOM   1484  CZ  PHE A 199     -30.565   4.470 -10.188  1.00 97.12      A    C  
ATOM   1485  N   SER A 200     -24.375   6.939  -6.553  1.00 97.93      A    N  
ATOM   1486  CA  SER A 200     -23.017   6.888  -6.028  1.00 97.80      A    C  
ATOM   1487  C   SER A 200     -22.695   5.529  -5.392  1.00 97.77      A    C  
ATOM   1488  O   SER A 200     -23.586   4.736  -5.086  1.00 97.13      A    O  
ATOM   1489  CB  SER A 200     -22.790   8.033  -5.041  1.00 97.22      A    C  
ATOM   1490  OG  SER A 200     -23.588   7.883  -3.888  1.00 95.86      A    O  
ATOM   1491  N   GLN A 201     -21.410   5.236  -5.220  1.00 97.85      A    N  
ATOM   1492  CA  GLN A 201     -20.959   3.985  -4.593  1.00 97.77      A    C  
ATOM   1493  C   GLN A 201     -21.585   2.732  -5.239  1.00 97.90      A    C  
ATOM   1494  O   GLN A 201     -22.194   1.893  -4.577  1.00 96.87      A    O  
ATOM   1495  CB  GLN A 201     -21.150   4.053  -3.075  1.00 96.60      A    C  
ATOM   1496  CG  GLN A 201     -20.301   5.156  -2.425  1.00 92.91      A    C  
ATOM   1497  CD  GLN A 201     -20.483   5.222  -0.908  1.00 91.62      A    C  
ATOM   1498  NE2 GLN A 201     -19.521   5.755  -0.199  1.00 80.57      A    N  
ATOM   1499  OE1 GLN A 201     -21.484   4.822  -0.338  1.00 83.56      A    O  
ATOM   1500  N   ASN A 202     -21.437   2.619  -6.551  1.00 97.14      A    N  
ATOM   1501  CA  ASN A 202     -21.845   1.462  -7.336  1.00 97.53      A    C  
ATOM   1502  C   ASN A 202     -20.682   1.009  -8.245  1.00 97.33      A    C  
ATOM   1503  O   ASN A 202     -19.527   1.386  -8.063  1.00 94.99      A    O  
ATOM   1504  CB  ASN A 202     -23.142   1.810  -8.097  1.00 97.58      A    C  
ATOM   1505  CG  ASN A 202     -24.386   1.508  -7.286  1.00 97.79      A    C  
ATOM   1506  ND2 ASN A 202     -25.037   2.510  -6.744  1.00 92.93      A    N  
ATOM   1507  OD1 ASN A 202     -24.794   0.360  -7.174  1.00 93.08      A    O  
ATOM   1508  N   LYS A 203     -20.974   0.182  -9.242  1.00 97.99      A    N  
ATOM   1509  CA  LYS A 203     -20.017  -0.284 -10.261  1.00 97.70      A    C  
ATOM   1510  C   LYS A 203     -20.441   0.136 -11.669  1.00 98.01      A    C  
ATOM   1511  O   LYS A 203     -20.191  -0.568 -12.647  1.00 96.77      A    O  
ATOM   1512  CB  LYS A 203     -19.785  -1.793 -10.125  1.00 96.92      A    C  
ATOM   1513  CG  LYS A 203     -19.219  -2.170  -8.744  1.00 94.69      A    C  
ATOM   1514  CD  LYS A 203     -19.059  -3.694  -8.602  1.00 88.65      A    C  
ATOM   1515  CE  LYS A 203     -18.597  -3.990  -7.168  1.00 80.64      A    C  
ATOM   1516  NZ  LYS A 203     -18.832  -5.407  -6.786  1.00 68.67      A    N1+
ATOM   1517  N   LEU A 204     -21.124   1.281 -11.765  1.00 98.21      A    N  
ATOM   1518  CA  LEU A 204     -21.623   1.811 -13.023  1.00 98.37      A    C  
ATOM   1519  C   LEU A 204     -20.464   2.197 -13.947  1.00 98.14      A    C  
ATOM   1520  O   LEU A 204     -19.419   2.680 -13.510  1.00 97.21      A    O  
ATOM   1521  CB  LEU A 204     -22.558   3.002 -12.782  1.00 98.16      A    C  
ATOM   1522  CG  LEU A 204     -23.832   2.658 -11.976  1.00 97.62      A    C  
ATOM   1523  CD1 LEU A 204     -24.605   3.932 -11.698  1.00 96.94      A    C  
ATOM   1524  CD2 LEU A 204     -24.749   1.683 -12.722  1.00 96.30      A    C  
ATOM   1525  N   SER A 205     -20.669   1.981 -15.239  1.00 98.23      A    N  
ATOM   1526  CA  SER A 205     -19.684   2.235 -16.290  1.00 97.95      A    C  
ATOM   1527  C   SER A 205     -20.324   2.948 -17.481  1.00 97.94      A    C  
ATOM   1528  O   SER A 205     -21.517   3.262 -17.479  1.00 95.95      A    O  
ATOM   1529  CB  SER A 205     -19.014   0.910 -16.684  1.00 96.45      A    C  
ATOM   1530  OG  SER A 205     -19.959  -0.004 -17.212  1.00 91.86      A    O  
ATOM   1531  N   GLY A 206     -19.543   3.200 -18.519  1.00 97.43      A    N  
ATOM   1532  CA  GLY A 206     -20.013   3.976 -19.654  1.00 97.37      A    C  
ATOM   1533  C   GLY A 206     -19.989   5.481 -19.367  1.00 98.06      A    C  
ATOM   1534  O   GLY A 206     -19.318   5.938 -18.449  1.00 96.91      A    O  
ATOM   1535  N   VAL A 207     -20.685   6.246 -20.195  1.00 98.01      A    N  
ATOM   1536  CA  VAL A 207     -20.685   7.709 -20.139  1.00 98.14      A    C  
ATOM   1537  C   VAL A 207     -21.841   8.224 -19.280  1.00 98.40      A    C  
ATOM   1538  O   VAL A 207     -22.889   7.587 -19.197  1.00 97.83      A    O  
ATOM   1539  CB  VAL A 207     -20.708   8.345 -21.538  1.00 97.01      A    C  
ATOM   1540  CG1 VAL A 207     -19.467   7.927 -22.337  1.00 91.19      A    C  
ATOM   1541  CG2 VAL A 207     -21.956   7.983 -22.350  1.00 90.60      A    C  
ATOM   1542  N   ILE A 208     -21.672   9.402 -18.679  1.00 98.34      A    N  
ATOM   1543  CA  ILE A 208     -22.774  10.148 -18.071  1.00 98.32      A    C  
ATOM   1544  C   ILE A 208     -23.702  10.617 -19.210  1.00 98.36      A    C  
ATOM   1545  O   ILE A 208     -23.228  11.295 -20.129  1.00 97.76      A    O  
ATOM   1546  CB  ILE A 208     -22.247  11.330 -17.239  1.00 98.20      A    C  
ATOM   1547  CG1 ILE A 208     -21.287  10.827 -16.130  1.00 97.36      A    C  
ATOM   1548  CG2 ILE A 208     -23.421  12.108 -16.623  1.00 97.51      A    C  
ATOM   1549  CD1 ILE A 208     -20.584  11.948 -15.366  1.00 95.74      A    C  
ATOM   1550  N   PRO A 209     -25.011  10.266 -19.184  1.00 98.21      A    N  
ATOM   1551  CA  PRO A 209     -25.956  10.679 -20.216  1.00 97.91      A    C  
ATOM   1552  C   PRO A 209     -26.072  12.204 -20.315  1.00 98.04      A    C  
ATOM   1553  O   PRO A 209     -26.296  12.882 -19.314  1.00 97.40      A    O  
ATOM   1554  CB  PRO A 209     -27.292  10.043 -19.840  1.00 97.10      A    C  
ATOM   1555  CG  PRO A 209     -26.895   8.844 -18.979  1.00 95.09      A    C  
ATOM   1556  CD  PRO A 209     -25.651   9.351 -18.255  1.00 97.46      A    C  
ATOM   1557  N   ARG A 210     -25.998  12.736 -21.523  1.00 97.63      A    N  
ATOM   1558  CA  ARG A 210     -26.219  14.173 -21.778  1.00 97.35      A    C  
ATOM   1559  C   ARG A 210     -27.648  14.602 -21.475  1.00 97.50      A    C  
ATOM   1560  O   ARG A 210     -27.905  15.741 -21.110  1.00 96.32      A    O  
ATOM   1561  CB  ARG A 210     -25.907  14.488 -23.239  1.00 95.51      A    C  
ATOM   1562  CG  ARG A 210     -24.448  14.209 -23.588  1.00 87.52      A    C  
ATOM   1563  CD  ARG A 210     -24.202  14.631 -25.030  1.00 84.88      A    C  
ATOM   1564  NE  ARG A 210     -22.830  14.356 -25.447  1.00 73.27      A    N  
ATOM   1565  CZ  ARG A 210     -22.170  15.030 -26.370  1.00 65.31      A    C  
ATOM   1566  NH1 ARG A 210     -22.722  16.037 -26.993  1.00 58.84      A    N1+
ATOM   1567  NH2 ARG A 210     -20.954  14.697 -26.688  1.00 55.78      A    N  
ATOM   1568  N   GLU A 211     -28.560  13.661 -21.585  1.00 97.56      A    N  
ATOM   1569  CA  GLU A 211     -29.990  13.784 -21.319  1.00 97.35      A    C  
ATOM   1570  C   GLU A 211     -30.279  14.207 -19.872  1.00 97.50      A    C  
ATOM   1571  O   GLU A 211     -31.321  14.815 -19.626  1.00 96.42      A    O  
ATOM   1572  CB  GLU A 211     -30.683  12.453 -21.641  1.00 96.66      A    C  
ATOM   1573  CG  GLU A 211     -30.688  12.053 -23.130  1.00 92.97      A    C  
ATOM   1574  CD  GLU A 211     -29.357  11.518 -23.703  1.00 91.88      A    C  
ATOM   1575  OE1 GLU A 211     -29.289  11.335 -24.938  1.00 83.30      A    O  
ATOM   1576  OE2 GLU A 211     -28.387  11.310 -22.945  1.00 84.88      A    O1-
ATOM   1577  N   ILE A 212     -29.356  13.989 -18.930  1.00 97.82      A    N  
ATOM   1578  CA  ILE A 212     -29.466  14.524 -17.562  1.00 97.89      A    C  
ATOM   1579  C   ILE A 212     -29.600  16.052 -17.584  1.00 97.94      A    C  
ATOM   1580  O   ILE A 212     -30.308  16.627 -16.765  1.00 97.22      A    O  
ATOM   1581  CB  ILE A 212     -28.284  14.049 -16.690  1.00 97.45      A    C  
ATOM   1582  CG1 ILE A 212     -28.345  12.507 -16.507  1.00 95.65      A    C  
ATOM   1583  CG2 ILE A 212     -28.283  14.739 -15.307  1.00 96.28      A    C  
ATOM   1584  CD1 ILE A 212     -27.165  11.905 -15.733  1.00 91.35      A    C  
ATOM   1585  N   GLY A 213     -29.025  16.723 -18.565  1.00 97.80      A    N  
ATOM   1586  CA  GLY A 213     -29.188  18.167 -18.767  1.00 97.50      A    C  
ATOM   1587  C   GLY A 213     -30.627  18.625 -19.040  1.00 97.68      A    C  
ATOM   1588  O   GLY A 213     -30.902  19.824 -18.973  1.00 96.27      A    O  
ATOM   1589  N   ASN A 214     -31.551  17.701 -19.312  1.00 97.50      A    N  
ATOM   1590  CA  ASN A 214     -32.983  17.998 -19.446  1.00 97.15      A    C  
ATOM   1591  C   ASN A 214     -33.695  18.097 -18.087  1.00 97.35      A    C  
ATOM   1592  O   ASN A 214     -34.814  18.606 -18.026  1.00 95.57      A    O  
ATOM   1593  CB  ASN A 214     -33.652  16.937 -20.330  1.00 96.04      A    C  
ATOM   1594  CG  ASN A 214     -33.084  16.845 -21.736  1.00 93.49      A    C  
ATOM   1595  ND2 ASN A 214     -33.172  15.682 -22.341  1.00 84.34      A    N  
ATOM   1596  OD1 ASN A 214     -32.597  17.804 -22.314  1.00 86.07      A    O  
ATOM   1597  N   LEU A 215     -33.060  17.649 -17.007  1.00 97.63      A    N  
ATOM   1598  CA  LEU A 215     -33.623  17.633 -15.658  1.00 97.66      A    C  
ATOM   1599  C   LEU A 215     -33.505  19.018 -15.009  1.00 97.56      A    C  
ATOM   1600  O   LEU A 215     -32.704  19.256 -14.109  1.00 95.89      A    O  
ATOM   1601  CB  LEU A 215     -32.955  16.527 -14.821  1.00 97.22      A    C  
ATOM   1602  CG  LEU A 215     -32.991  15.117 -15.444  1.00 96.26      A    C  
ATOM   1603  CD1 LEU A 215     -32.297  14.126 -14.507  1.00 94.67      A    C  
ATOM   1604  CD2 LEU A 215     -34.416  14.627 -15.687  1.00 94.28      A    C  
ATOM   1605  N   THR A 216     -34.338  19.948 -15.437  1.00 97.41      A    N  
ATOM   1606  CA  THR A 216     -34.275  21.361 -15.015  1.00 96.87      A    C  
ATOM   1607  C   THR A 216     -34.626  21.599 -13.544  1.00 97.11      A    C  
ATOM   1608  O   THR A 216     -34.437  22.705 -13.043  1.00 95.01      A    O  
ATOM   1609  CB  THR A 216     -35.202  22.226 -15.867  1.00 94.94      A    C  
ATOM   1610  CG2 THR A 216     -34.805  22.206 -17.346  1.00 84.41      A    C  
ATOM   1611  OG1 THR A 216     -36.531  21.752 -15.781  1.00 86.36      A    O  
ATOM   1612  N   ASN A 217     -35.153  20.582 -12.835  1.00 97.44      A    N  
ATOM   1613  CA  ASN A 217     -35.440  20.630 -11.407  1.00 97.46      A    C  
ATOM   1614  C   ASN A 217     -34.383  19.916 -10.549  1.00 97.72      A    C  
ATOM   1615  O   ASN A 217     -34.535  19.902  -9.332  1.00 96.66      A    O  
ATOM   1616  CB  ASN A 217     -36.853  20.078 -11.151  1.00 97.00      A    C  
ATOM   1617  CG  ASN A 217     -37.924  20.995 -11.709  1.00 96.05      A    C  
ATOM   1618  ND2 ASN A 217     -38.767  20.491 -12.586  1.00 85.57      A    N  
ATOM   1619  OD1 ASN A 217     -38.025  22.166 -11.363  1.00 86.52      A    O  
ATOM   1620  N   LEU A 218     -33.342  19.345 -11.163  1.00 97.86      A    N  
ATOM   1621  CA  LEU A 218     -32.319  18.575 -10.462  1.00 98.08      A    C  
ATOM   1622  C   LEU A 218     -31.516  19.484  -9.522  1.00 98.13      A    C  
ATOM   1623  O   LEU A 218     -30.982  20.509  -9.936  1.00 97.53      A    O  
ATOM   1624  CB  LEU A 218     -31.427  17.869 -11.489  1.00 97.88      A    C  
ATOM   1625  CG  LEU A 218     -30.574  16.725 -10.905  1.00 97.16      A    C  
ATOM   1626  CD1 LEU A 218     -31.438  15.529 -10.485  1.00 96.07      A    C  
ATOM   1627  CD2 LEU A 218     -29.586  16.235 -11.964  1.00 95.74      A    C  
ATOM   1628  N   GLU A 219     -31.467  19.087  -8.241  1.00 98.14      A    N  
ATOM   1629  CA  GLU A 219     -30.726  19.766  -7.173  1.00 97.90      A    C  
ATOM   1630  C   GLU A 219     -29.480  18.964  -6.770  1.00 97.96      A    C  
ATOM   1631  O   GLU A 219     -28.450  19.559  -6.469  1.00 97.06      A    O  
ATOM   1632  CB  GLU A 219     -31.643  19.973  -5.959  1.00 97.15      A    C  
ATOM   1633  CG  GLU A 219     -32.790  20.981  -6.226  1.00 95.63      A    C  
ATOM   1634  CD  GLU A 219     -33.845  21.016  -5.119  1.00 95.03      A    C  
ATOM   1635  OE1 GLU A 219     -35.032  21.266  -5.437  1.00 89.86      A    O  
ATOM   1636  OE2 GLU A 219     -33.572  20.736  -3.936  1.00 90.98      A    O1-
ATOM   1637  N   TYR A 220     -29.544  17.635  -6.836  1.00 98.18      A    N  
ATOM   1638  CA  TYR A 220     -28.457  16.739  -6.455  1.00 98.12      A    C  
ATOM   1639  C   TYR A 220     -28.194  15.711  -7.560  1.00 98.13      A    C  
ATOM   1640  O   TYR A 220     -29.093  14.980  -7.962  1.00 97.52      A    O  
ATOM   1641  CB  TYR A 220     -28.795  16.044  -5.130  1.00 97.67      A    C  
ATOM   1642  CG  TYR A 220     -28.995  17.001  -3.975  1.00 97.50      A    C  
ATOM   1643  CD1 TYR A 220     -27.911  17.357  -3.150  1.00 96.30      A    C  
ATOM   1644  CD2 TYR A 220     -30.265  17.568  -3.732  1.00 96.36      A    C  
ATOM   1645  CE1 TYR A 220     -28.083  18.271  -2.100  1.00 95.54      A    C  
ATOM   1646  CE2 TYR A 220     -30.443  18.490  -2.688  1.00 95.66      A    C  
ATOM   1647  CZ  TYR A 220     -29.346  18.842  -1.875  1.00 95.79      A    C  
ATOM   1648  OH  TYR A 220     -29.519  19.758  -0.867  1.00 94.43      A    O  
ATOM   1649  N   LEU A 221     -26.953  15.657  -8.030  1.00 97.96      A    N  
ATOM   1650  CA  LEU A 221     -26.459  14.629  -8.933  1.00 98.11      A    C  
ATOM   1651  C   LEU A 221     -25.230  13.965  -8.308  1.00 98.04      A    C  
ATOM   1652  O   LEU A 221     -24.121  14.508  -8.385  1.00 97.47      A    O  
ATOM   1653  CB  LEU A 221     -26.168  15.218 -10.318  1.00 98.09      A    C  
ATOM   1654  CG  LEU A 221     -25.614  14.194 -11.328  1.00 97.93      A    C  
ATOM   1655  CD1 LEU A 221     -26.579  13.030 -11.568  1.00 97.27      A    C  
ATOM   1656  CD2 LEU A 221     -25.371  14.872 -12.673  1.00 97.00      A    C  
ATOM   1657  N   GLU A 222     -25.437  12.796  -7.731  1.00 98.04      A    N  
ATOM   1658  CA  GLU A 222     -24.446  12.038  -6.989  1.00 97.93      A    C  
ATOM   1659  C   GLU A 222     -24.113  10.756  -7.760  1.00 98.01      A    C  
ATOM   1660  O   GLU A 222     -24.898   9.806  -7.816  1.00 97.25      A    O  
ATOM   1661  CB  GLU A 222     -24.948  11.751  -5.571  1.00 97.22      A    C  
ATOM   1662  CG  GLU A 222     -25.474  12.982  -4.791  1.00 95.29      A    C  
ATOM   1663  CD  GLU A 222     -24.472  14.134  -4.711  1.00 94.90      A    C  
ATOM   1664  OE1 GLU A 222     -24.926  15.300  -4.676  1.00 88.27      A    O  
ATOM   1665  OE2 GLU A 222     -23.263  13.869  -4.725  1.00 89.28      A    O1-
ATOM   1666  N   LEU A 223     -22.941  10.738  -8.403  1.00 98.16      A    N  
ATOM   1667  CA  LEU A 223     -22.450   9.625  -9.227  1.00 98.11      A    C  
ATOM   1668  C   LEU A 223     -21.013   9.223  -8.861  1.00 98.08      A    C  
ATOM   1669  O   LEU A 223     -20.355   8.501  -9.615  1.00 97.27      A    O  
ATOM   1670  CB  LEU A 223     -22.577   9.978 -10.722  1.00 98.06      A    C  
ATOM   1671  CG  LEU A 223     -24.004  10.250 -11.239  1.00 97.90      A    C  
ATOM   1672  CD1 LEU A 223     -23.939  10.616 -12.733  1.00 97.41      A    C  
ATOM   1673  CD2 LEU A 223     -24.918   9.033 -11.115  1.00 97.01      A    C  
ATOM   1674  N   PHE A 224     -20.513   9.683  -7.716  1.00 97.95      A    N  
ATOM   1675  CA  PHE A 224     -19.163   9.420  -7.244  1.00 97.82      A    C  
ATOM   1676  C   PHE A 224     -18.921   7.941  -6.908  1.00 97.72      A    C  
ATOM   1677  O   PHE A 224     -19.864   7.167  -6.720  1.00 97.13      A    O  
ATOM   1678  CB  PHE A 224     -18.826  10.345  -6.067  1.00 97.44      A    C  
ATOM   1679  CG  PHE A 224     -19.640  10.107  -4.818  1.00 97.55      A    C  
ATOM   1680  CD1 PHE A 224     -20.815  10.848  -4.577  1.00 96.52      A    C  
ATOM   1681  CD2 PHE A 224     -19.213   9.168  -3.863  1.00 96.05      A    C  
ATOM   1682  CE1 PHE A 224     -21.547  10.662  -3.400  1.00 95.57      A    C  
ATOM   1683  CE2 PHE A 224     -19.944   8.979  -2.676  1.00 95.55      A    C  
ATOM   1684  CZ  PHE A 224     -21.109   9.729  -2.439  1.00 96.11      A    C  
ATOM   1685  N   GLN A 225     -17.656   7.524  -6.854  1.00 97.48      A    N  
ATOM   1686  CA  GLN A 225     -17.256   6.135  -6.598  1.00 97.25      A    C  
ATOM   1687  C   GLN A 225     -17.944   5.126  -7.537  1.00 97.65      A    C  
ATOM   1688  O   GLN A 225     -18.659   4.219  -7.119  1.00 96.82      A    O  
ATOM   1689  CB  GLN A 225     -17.401   5.776  -5.110  1.00 95.85      A    C  
ATOM   1690  CG  GLN A 225     -16.421   6.565  -4.223  1.00 90.67      A    C  
ATOM   1691  CD  GLN A 225     -16.523   6.195  -2.748  1.00 88.05      A    C  
ATOM   1692  NE2 GLN A 225     -15.711   6.786  -1.919  1.00 76.36      A    N  
ATOM   1693  OE1 GLN A 225     -17.329   5.381  -2.314  1.00 79.84      A    O  
ATOM   1694  N   ASN A 226     -17.710   5.308  -8.831  1.00 97.20      A    N  
ATOM   1695  CA  ASN A 226     -18.160   4.414  -9.888  1.00 97.66      A    C  
ATOM   1696  C   ASN A 226     -17.003   4.120 -10.865  1.00 97.26      A    C  
ATOM   1697  O   ASN A 226     -15.822   4.327 -10.567  1.00 94.74      A    O  
ATOM   1698  CB  ASN A 226     -19.422   5.025 -10.539  1.00 97.75      A    C  
ATOM   1699  CG  ASN A 226     -20.703   4.595  -9.855  1.00 98.01      A    C  
ATOM   1700  ND2 ASN A 226     -21.350   5.464  -9.125  1.00 94.09      A    N  
ATOM   1701  OD1 ASN A 226     -21.143   3.465 -10.021  1.00 94.26      A    O  
ATOM   1702  N   SER A 227     -17.298   3.618 -12.043  1.00 98.29      A    N  
ATOM   1703  CA  SER A 227     -16.347   3.461 -13.147  1.00 98.00      A    C  
ATOM   1704  C   SER A 227     -16.792   4.210 -14.406  1.00 98.19      A    C  
ATOM   1705  O   SER A 227     -16.542   3.757 -15.525  1.00 96.49      A    O  
ATOM   1706  CB  SER A 227     -16.064   1.969 -13.411  1.00 96.99      A    C  
ATOM   1707  OG  SER A 227     -15.213   1.446 -12.409  1.00 90.44      A    O  
ATOM   1708  N   LEU A 228     -17.467   5.353 -14.209  1.00 98.26      A    N  
ATOM   1709  CA  LEU A 228     -17.942   6.199 -15.300  1.00 98.36      A    C  
ATOM   1710  C   LEU A 228     -16.765   6.790 -16.071  1.00 98.21      A    C  
ATOM   1711  O   LEU A 228     -15.746   7.175 -15.502  1.00 97.50      A    O  
ATOM   1712  CB  LEU A 228     -18.872   7.302 -14.756  1.00 98.28      A    C  
ATOM   1713  CG  LEU A 228     -20.149   6.774 -14.073  1.00 97.78      A    C  
ATOM   1714  CD1 LEU A 228     -20.884   7.918 -13.387  1.00 97.23      A    C  
ATOM   1715  CD2 LEU A 228     -21.109   6.130 -15.077  1.00 96.57      A    C  
ATOM   1716  N   SER A 229     -16.919   6.860 -17.383  1.00 98.32      A    N  
ATOM   1717  CA  SER A 229     -15.877   7.263 -18.322  1.00 98.09      A    C  
ATOM   1718  C   SER A 229     -16.376   8.324 -19.306  1.00 98.11      A    C  
ATOM   1719  O   SER A 229     -17.531   8.762 -19.249  1.00 96.54      A    O  
ATOM   1720  CB  SER A 229     -15.323   6.019 -19.029  1.00 96.49      A    C  
ATOM   1721  OG  SER A 229     -16.310   5.397 -19.832  1.00 90.90      A    O  
ATOM   1722  N   GLY A 230     -15.520   8.749 -20.223  1.00 97.61      A    N  
ATOM   1723  CA  GLY A 230     -15.861   9.820 -21.150  1.00 97.74      A    C  
ATOM   1724  C   GLY A 230     -15.754  11.199 -20.498  1.00 98.14      A    C  
ATOM   1725  O   GLY A 230     -15.083  11.370 -19.486  1.00 97.24      A    O  
ATOM   1726  N   LYS A 231     -16.373  12.196 -21.108  1.00 97.94      A    N  
ATOM   1727  CA  LYS A 231     -16.289  13.592 -20.667  1.00 97.93      A    C  
ATOM   1728  C   LYS A 231     -17.421  13.932 -19.696  1.00 98.20      A    C  
ATOM   1729  O   LYS A 231     -18.504  13.365 -19.800  1.00 97.41      A    O  
ATOM   1730  CB  LYS A 231     -16.306  14.541 -21.872  1.00 96.40      A    C  
ATOM   1731  CG  LYS A 231     -15.085  14.334 -22.782  1.00 89.24      A    C  
ATOM   1732  CD  LYS A 231     -15.053  15.383 -23.892  1.00 84.65      A    C  
ATOM   1733  CE  LYS A 231     -13.810  15.195 -24.749  1.00 72.22      A    C  
ATOM   1734  NZ  LYS A 231     -13.643  16.289 -25.738  1.00 62.55      A    N1+
ATOM   1735  N   VAL A 232     -17.186  14.914 -18.837  1.00 98.21      A    N  
ATOM   1736  CA  VAL A 232     -18.268  15.589 -18.119  1.00 98.35      A    C  
ATOM   1737  C   VAL A 232     -19.160  16.283 -19.162  1.00 98.33      A    C  
ATOM   1738  O   VAL A 232     -18.648  17.090 -19.942  1.00 97.76      A    O  
ATOM   1739  CB  VAL A 232     -17.721  16.610 -17.103  1.00 97.95      A    C  
ATOM   1740  CG1 VAL A 232     -18.857  17.249 -16.304  1.00 96.50      A    C  
ATOM   1741  CG2 VAL A 232     -16.755  15.952 -16.111  1.00 96.82      A    C  
ATOM   1742  N   PRO A 233     -20.470  15.974 -19.227  1.00 98.36      A    N  
ATOM   1743  CA  PRO A 233     -21.358  16.573 -20.217  1.00 98.11      A    C  
ATOM   1744  C   PRO A 233     -21.525  18.078 -19.989  1.00 98.24      A    C  
ATOM   1745  O   PRO A 233     -21.916  18.490 -18.899  1.00 97.54      A    O  
ATOM   1746  CB  PRO A 233     -22.693  15.829 -20.099  1.00 97.16      A    C  
ATOM   1747  CG  PRO A 233     -22.337  14.528 -19.380  1.00 94.65      A    C  
ATOM   1748  CD  PRO A 233     -21.176  14.940 -18.488  1.00 97.61      A    C  
ATOM   1749  N   SER A 234     -21.311  18.884 -21.008  1.00 98.11      A    N  
ATOM   1750  CA  SER A 234     -21.563  20.331 -20.923  1.00 98.06      A    C  
ATOM   1751  C   SER A 234     -23.037  20.659 -20.697  1.00 98.11      A    C  
ATOM   1752  O   SER A 234     -23.383  21.675 -20.099  1.00 97.06      A    O  
ATOM   1753  CB  SER A 234     -21.062  21.020 -22.192  1.00 96.87      A    C  
ATOM   1754  OG  SER A 234     -21.714  20.544 -23.353  1.00 88.51      A    O  
ATOM   1755  N   GLU A 235     -23.917  19.747 -21.101  1.00 98.01      A    N  
ATOM   1756  CA  GLU A 235     -25.360  19.824 -20.926  1.00 98.05      A    C  
ATOM   1757  C   GLU A 235     -25.780  19.905 -19.448  1.00 98.16      A    C  
ATOM   1758  O   GLU A 235     -26.839  20.465 -19.164  1.00 97.30      A    O  
ATOM   1759  CB  GLU A 235     -26.028  18.628 -21.629  1.00 97.49      A    C  
ATOM   1760  CG  GLU A 235     -25.927  18.637 -23.166  1.00 94.59      A    C  
ATOM   1761  CD  GLU A 235     -24.626  18.054 -23.773  1.00 94.72      A    C  
ATOM   1762  OE1 GLU A 235     -24.581  17.851 -25.010  1.00 88.08      A    O  
ATOM   1763  OE2 GLU A 235     -23.653  17.775 -23.042  1.00 88.86      A    O1-
ATOM   1764  N   LEU A 236     -24.935  19.450 -18.506  1.00 98.08      A    N  
ATOM   1765  CA  LEU A 236     -25.186  19.619 -17.072  1.00 98.04      A    C  
ATOM   1766  C   LEU A 236     -25.302  21.095 -16.667  1.00 97.90      A    C  
ATOM   1767  O   LEU A 236     -26.021  21.420 -15.730  1.00 96.85      A    O  
ATOM   1768  CB  LEU A 236     -24.079  18.946 -16.238  1.00 97.63      A    C  
ATOM   1769  CG  LEU A 236     -23.977  17.408 -16.393  1.00 96.71      A    C  
ATOM   1770  CD1 LEU A 236     -22.866  16.884 -15.480  1.00 95.87      A    C  
ATOM   1771  CD2 LEU A 236     -25.266  16.692 -16.028  1.00 95.42      A    C  
ATOM   1772  N   GLY A 237     -24.691  21.995 -17.413  1.00 97.96      A    N  
ATOM   1773  CA  GLY A 237     -24.837  23.445 -17.221  1.00 97.74      A    C  
ATOM   1774  C   GLY A 237     -26.260  23.974 -17.401  1.00 97.77      A    C  
ATOM   1775  O   GLY A 237     -26.534  25.121 -17.054  1.00 96.42      A    O  
ATOM   1776  N   LYS A 238     -27.191  23.162 -17.908  1.00 97.71      A    N  
ATOM   1777  CA  LYS A 238     -28.617  23.489 -18.017  1.00 97.48      A    C  
ATOM   1778  C   LYS A 238     -29.398  23.198 -16.731  1.00 97.50      A    C  
ATOM   1779  O   LYS A 238     -30.501  23.711 -16.583  1.00 96.11      A    O  
ATOM   1780  CB  LYS A 238     -29.244  22.719 -19.185  1.00 96.43      A    C  
ATOM   1781  CG  LYS A 238     -28.588  23.015 -20.537  1.00 92.68      A    C  
ATOM   1782  CD  LYS A 238     -29.223  22.125 -21.608  1.00 88.25      A    C  
ATOM   1783  CE  LYS A 238     -28.553  22.333 -22.959  1.00 76.95      A    C  
ATOM   1784  NZ  LYS A 238     -29.026  21.319 -23.936  1.00 69.02      A    N1+
ATOM   1785  N   CYS A 239     -28.848  22.410 -15.828  1.00 97.70      A    N  
ATOM   1786  CA  CYS A 239     -29.466  22.060 -14.550  1.00 97.69      A    C  
ATOM   1787  C   CYS A 239     -29.335  23.219 -13.545  1.00 97.64      A    C  
ATOM   1788  O   CYS A 239     -28.685  23.100 -12.515  1.00 96.38      A    O  
ATOM   1789  CB  CYS A 239     -28.858  20.748 -14.027  1.00 97.48      A    C  
ATOM   1790  SG  CYS A 239     -29.084  19.396 -15.216  1.00 96.80      A    S  
ATOM   1791  N   SER A 240     -29.948  24.350 -13.835  1.00 97.52      A    N  
ATOM   1792  CA  SER A 240     -29.724  25.628 -13.136  1.00 97.01      A    C  
ATOM   1793  C   SER A 240     -30.082  25.643 -11.652  1.00 97.22      A    C  
ATOM   1794  O   SER A 240     -29.749  26.605 -10.958  1.00 95.29      A    O  
ATOM   1795  CB  SER A 240     -30.509  26.734 -13.847  1.00 95.20      A    C  
ATOM   1796  OG  SER A 240     -31.896  26.442 -13.838  1.00 87.83      A    O  
ATOM   1797  N   LYS A 241     -30.775  24.603 -11.146  1.00 97.40      A    N  
ATOM   1798  CA  LYS A 241     -31.119  24.438  -9.728  1.00 97.45      A    C  
ATOM   1799  C   LYS A 241     -30.134  23.542  -8.967  1.00 97.63      A    C  
ATOM   1800  O   LYS A 241     -30.360  23.300  -7.789  1.00 96.59      A    O  
ATOM   1801  CB  LYS A 241     -32.546  23.891  -9.584  1.00 96.83      A    C  
ATOM   1802  CG  LYS A 241     -33.604  24.863 -10.112  1.00 95.08      A    C  
ATOM   1803  CD  LYS A 241     -34.988  24.288  -9.791  1.00 91.33      A    C  
ATOM   1804  CE  LYS A 241     -36.098  25.188 -10.314  1.00 84.94      A    C  
ATOM   1805  NZ  LYS A 241     -37.405  24.554 -10.038  1.00 74.80      A    N1+
ATOM   1806  N   LEU A 242     -29.097  23.043  -9.629  1.00 97.93      A    N  
ATOM   1807  CA  LEU A 242     -28.162  22.098  -9.044  1.00 98.01      A    C  
ATOM   1808  C   LEU A 242     -27.430  22.735  -7.849  1.00 98.02      A    C  
ATOM   1809  O   LEU A 242     -26.856  23.816  -7.964  1.00 97.18      A    O  
ATOM   1810  CB  LEU A 242     -27.201  21.595 -10.136  1.00 97.28      A    C  
ATOM   1811  CG  LEU A 242     -26.597  20.207  -9.865  1.00 92.26      A    C  
ATOM   1812  CD1 LEU A 242     -27.640  19.104  -9.989  1.00 90.96      A    C  
ATOM   1813  CD2 LEU A 242     -25.509  19.912 -10.905  1.00 90.62      A    C  
ATOM   1814  N   LEU A 243     -27.493  22.050  -6.704  1.00 97.93      A    N  
ATOM   1815  CA  LEU A 243     -26.843  22.422  -5.447  1.00 97.78      A    C  
ATOM   1816  C   LEU A 243     -25.569  21.603  -5.220  1.00 97.62      A    C  
ATOM   1817  O   LEU A 243     -24.581  22.140  -4.737  1.00 96.53      A    O  
ATOM   1818  CB  LEU A 243     -27.818  22.213  -4.274  1.00 97.04      A    C  
ATOM   1819  CG  LEU A 243     -29.133  23.025  -4.342  1.00 96.17      A    C  
ATOM   1820  CD1 LEU A 243     -30.013  22.662  -3.152  1.00 94.52      A    C  
ATOM   1821  CD2 LEU A 243     -28.895  24.528  -4.312  1.00 93.97      A    C  
ATOM   1822  N   SER A 244     -25.598  20.315  -5.591  1.00 97.68      A    N  
ATOM   1823  CA  SER A 244     -24.478  19.396  -5.472  1.00 97.65      A    C  
ATOM   1824  C   SER A 244     -24.253  18.626  -6.767  1.00 97.87      A    C  
ATOM   1825  O   SER A 244     -25.190  18.068  -7.343  1.00 97.19      A    O  
ATOM   1826  CB  SER A 244     -24.693  18.423  -4.308  1.00 96.77      A    C  
ATOM   1827  OG  SER A 244     -23.516  17.690  -4.087  1.00 92.13      A    O  
ATOM   1828  N   LEU A 245     -23.008  18.620  -7.231  1.00 97.93      A    N  
ATOM   1829  CA  LEU A 245     -22.542  17.827  -8.365  1.00 98.04      A    C  
ATOM   1830  C   LEU A 245     -21.284  17.070  -7.936  1.00 98.05      A    C  
ATOM   1831  O   LEU A 245     -20.181  17.628  -7.917  1.00 97.46      A    O  
ATOM   1832  CB  LEU A 245     -22.305  18.751  -9.565  1.00 97.90      A    C  
ATOM   1833  CG  LEU A 245     -21.714  18.042 -10.810  1.00 97.54      A    C  
ATOM   1834  CD1 LEU A 245     -22.588  16.893 -11.301  1.00 96.36      A    C  
ATOM   1835  CD2 LEU A 245     -21.570  19.037 -11.956  1.00 96.02      A    C  
ATOM   1836  N   GLU A 246     -21.454  15.791  -7.624  1.00 97.64      A    N  
ATOM   1837  CA  GLU A 246     -20.386  14.927  -7.136  1.00 97.64      A    C  
ATOM   1838  C   GLU A 246     -20.140  13.783  -8.124  1.00 97.82      A    C  
ATOM   1839  O   GLU A 246     -20.901  12.819  -8.236  1.00 97.09      A    O  
ATOM   1840  CB  GLU A 246     -20.668  14.451  -5.699  1.00 97.04      A    C  
ATOM   1841  CG  GLU A 246     -20.874  15.638  -4.722  1.00 95.39      A    C  
ATOM   1842  CD  GLU A 246     -20.740  15.242  -3.248  1.00 93.60      A    C  
ATOM   1843  OE1 GLU A 246     -20.132  16.033  -2.485  1.00 87.34      A    O  
ATOM   1844  OE2 GLU A 246     -21.176  14.149  -2.844  1.00 87.98      A    O1-
ATOM   1845  N   LEU A 247     -19.056  13.914  -8.893  1.00 98.18      A    N  
ATOM   1846  CA  LEU A 247     -18.611  12.978  -9.926  1.00 98.14      A    C  
ATOM   1847  C   LEU A 247     -17.207  12.428  -9.622  1.00 98.09      A    C  
ATOM   1848  O   LEU A 247     -16.531  11.910 -10.516  1.00 97.04      A    O  
ATOM   1849  CB  LEU A 247     -18.642  13.666 -11.308  1.00 97.98      A    C  
ATOM   1850  CG  LEU A 247     -19.959  14.361 -11.711  1.00 97.68      A    C  
ATOM   1851  CD1 LEU A 247     -19.801  14.974 -13.101  1.00 97.20      A    C  
ATOM   1852  CD2 LEU A 247     -21.135  13.400 -11.758  1.00 96.86      A    C  
ATOM   1853  N   SER A 248     -16.753  12.576  -8.383  1.00 97.72      A    N  
ATOM   1854  CA  SER A 248     -15.431  12.160  -7.932  1.00 97.69      A    C  
ATOM   1855  C   SER A 248     -15.230  10.643  -7.983  1.00 97.67      A    C  
ATOM   1856  O   SER A 248     -16.192   9.891  -8.125  1.00 96.89      A    O  
ATOM   1857  CB  SER A 248     -15.169  12.694  -6.524  1.00 96.60      A    C  
ATOM   1858  OG  SER A 248     -16.153  12.286  -5.605  1.00 93.61      A    O  
ATOM   1859  N   ASP A 249     -13.978  10.184  -7.891  1.00 97.00      A    N  
ATOM   1860  CA  ASP A 249     -13.634   8.760  -7.910  1.00 96.84      A    C  
ATOM   1861  C   ASP A 249     -14.267   8.001  -9.087  1.00 97.23      A    C  
ATOM   1862  O   ASP A 249     -14.979   7.008  -8.940  1.00 96.34      A    O  
ATOM   1863  CB  ASP A 249     -13.909   8.114  -6.542  1.00 95.41      A    C  
ATOM   1864  CG  ASP A 249     -12.945   8.595  -5.459  1.00 91.50      A    C  
ATOM   1865  OD1 ASP A 249     -11.803   8.055  -5.408  1.00 85.83      A    O  
ATOM   1866  OD2 ASP A 249     -13.318   9.477  -4.671  1.00 84.67      A    O1-
ATOM   1867  N   ASN A 250     -14.013   8.488 -10.304  1.00 97.24      A    N  
ATOM   1868  CA  ASN A 250     -14.449   7.888 -11.559  1.00 97.79      A    C  
ATOM   1869  C   ASN A 250     -13.279   7.811 -12.559  1.00 97.57      A    C  
ATOM   1870  O   ASN A 250     -12.102   7.932 -12.204  1.00 95.90      A    O  
ATOM   1871  CB  ASN A 250     -15.678   8.674 -12.079  1.00 97.84      A    C  
ATOM   1872  CG  ASN A 250     -16.988   8.138 -11.550  1.00 98.02      A    C  
ATOM   1873  ND2 ASN A 250     -17.661   8.857 -10.684  1.00 94.40      A    N  
ATOM   1874  OD1 ASN A 250     -17.443   7.075 -11.956  1.00 94.36      A    O  
ATOM   1875  N   LYS A 251     -13.577   7.596 -13.829  1.00 98.28      A    N  
ATOM   1876  CA  LYS A 251     -12.604   7.550 -14.938  1.00 98.12      A    C  
ATOM   1877  C   LYS A 251     -12.894   8.622 -15.987  1.00 98.20      A    C  
ATOM   1878  O   LYS A 251     -12.716   8.395 -17.183  1.00 97.14      A    O  
ATOM   1879  CB  LYS A 251     -12.541   6.131 -15.534  1.00 97.38      A    C  
ATOM   1880  CG  LYS A 251     -12.118   5.087 -14.492  1.00 95.21      A    C  
ATOM   1881  CD  LYS A 251     -12.122   3.674 -15.091  1.00 88.91      A    C  
ATOM   1882  CE  LYS A 251     -11.793   2.682 -13.972  1.00 80.85      A    C  
ATOM   1883  NZ  LYS A 251     -12.062   1.282 -14.374  1.00 68.72      A    N1+
ATOM   1884  N   LEU A 252     -13.394   9.766 -15.540  1.00 98.42      A    N  
ATOM   1885  CA  LEU A 252     -13.756  10.876 -16.416  1.00 98.45      A    C  
ATOM   1886  C   LEU A 252     -12.507  11.525 -17.007  1.00 98.34      A    C  
ATOM   1887  O   LEU A 252     -11.483  11.676 -16.350  1.00 97.61      A    O  
ATOM   1888  CB  LEU A 252     -14.624  11.896 -15.651  1.00 98.38      A    C  
ATOM   1889  CG  LEU A 252     -15.938  11.324 -15.104  1.00 97.92      A    C  
ATOM   1890  CD1 LEU A 252     -16.639  12.370 -14.242  1.00 97.46      A    C  
ATOM   1891  CD2 LEU A 252     -16.908  10.907 -16.220  1.00 96.94      A    C  
ATOM   1892  N   VAL A 253     -12.617  11.930 -18.278  1.00 98.50      A    N  
ATOM   1893  CA  VAL A 253     -11.528  12.494 -19.069  1.00 98.47      A    C  
ATOM   1894  C   VAL A 253     -11.924  13.819 -19.721  1.00 98.47      A    C  
ATOM   1895  O   VAL A 253     -13.102  14.192 -19.775  1.00 96.84      A    O  
ATOM   1896  CB  VAL A 253     -11.024  11.501 -20.140  1.00 97.63      A    C  
ATOM   1897  CG1 VAL A 253     -10.470  10.209 -19.524  1.00 93.62      A    C  
ATOM   1898  CG2 VAL A 253     -12.098  11.130 -21.168  1.00 93.97      A    C  
ATOM   1899  N   GLY A 254     -10.958  14.514 -20.298  1.00 97.76      A    N  
ATOM   1900  CA  GLY A 254     -11.181  15.783 -20.979  1.00 97.64      A    C  
ATOM   1901  C   GLY A 254     -11.203  16.967 -20.014  1.00 98.13      A    C  
ATOM   1902  O   GLY A 254     -10.828  16.846 -18.852  1.00 96.97      A    O  
ATOM   1903  N   SER A 255     -11.606  18.116 -20.504  1.00 98.09      A    N  
ATOM   1904  CA  SER A 255     -11.642  19.356 -19.733  1.00 98.01      A    C  
ATOM   1905  C   SER A 255     -12.926  19.487 -18.914  1.00 98.38      A    C  
ATOM   1906  O   SER A 255     -13.969  18.944 -19.286  1.00 97.48      A    O  
ATOM   1907  CB  SER A 255     -11.481  20.559 -20.662  1.00 96.41      A    C  
ATOM   1908  OG  SER A 255     -12.464  20.550 -21.680  1.00 87.68      A    O  
ATOM   1909  N   ILE A 256     -12.854  20.261 -17.836  1.00 98.28      A    N  
ATOM   1910  CA  ILE A 256     -14.041  20.737 -17.116  1.00 98.21      A    C  
ATOM   1911  C   ILE A 256     -14.847  21.633 -18.075  1.00 98.38      A    C  
ATOM   1912  O   ILE A 256     -14.286  22.580 -18.622  1.00 97.85      A    O  
ATOM   1913  CB  ILE A 256     -13.629  21.507 -15.843  1.00 97.99      A    C  
ATOM   1914  CG1 ILE A 256     -12.781  20.619 -14.906  1.00 96.99      A    C  
ATOM   1915  CG2 ILE A 256     -14.874  22.024 -15.114  1.00 97.07      A    C  
ATOM   1916  CD1 ILE A 256     -12.124  21.384 -13.752  1.00 94.93      A    C  
ATOM   1917  N   PRO A 257     -16.154  21.359 -18.294  1.00 98.29      A    N  
ATOM   1918  CA  PRO A 257     -16.979  22.179 -19.173  1.00 98.08      A    C  
ATOM   1919  C   PRO A 257     -17.152  23.604 -18.616  1.00 98.11      A    C  
ATOM   1920  O   PRO A 257     -17.576  23.746 -17.467  1.00 97.51      A    O  
ATOM   1921  CB  PRO A 257     -18.330  21.463 -19.272  1.00 97.00      A    C  
ATOM   1922  CG  PRO A 257     -18.020  20.033 -18.858  1.00 93.88      A    C  
ATOM   1923  CD  PRO A 257     -16.888  20.190 -17.852  1.00 97.40      A    C  
ATOM   1924  N   PRO A 258     -16.900  24.657 -19.405  1.00 98.29      A    N  
ATOM   1925  CA  PRO A 258     -17.160  26.031 -18.982  1.00 98.00      A    C  
ATOM   1926  C   PRO A 258     -18.618  26.280 -18.582  1.00 98.08      A    C  
ATOM   1927  O   PRO A 258     -18.900  27.110 -17.722  1.00 97.00      A    O  
ATOM   1928  CB  PRO A 258     -16.776  26.907 -20.177  1.00 97.23      A    C  
ATOM   1929  CG  PRO A 258     -15.803  26.048 -20.970  1.00 94.60      A    C  
ATOM   1930  CD  PRO A 258     -16.304  24.632 -20.721  1.00 97.48      A    C  
ATOM   1931  N   GLU A 259     -19.542  25.521 -19.165  1.00 97.94      A    N  
ATOM   1932  CA  GLU A 259     -20.981  25.587 -18.911  1.00 97.94      A    C  
ATOM   1933  C   GLU A 259     -21.348  25.280 -17.454  1.00 97.90      A    C  
ATOM   1934  O   GLU A 259     -22.386  25.750 -16.994  1.00 97.11      A    O  
ATOM   1935  CB  GLU A 259     -21.722  24.629 -19.856  1.00 97.61      A    C  
ATOM   1936  CG  GLU A 259     -21.636  24.994 -21.354  1.00 95.09      A    C  
ATOM   1937  CD  GLU A 259     -20.369  24.528 -22.086  1.00 95.34      A    C  
ATOM   1938  OE1 GLU A 259     -20.337  24.689 -23.326  1.00 88.62      A    O  
ATOM   1939  OE2 GLU A 259     -19.432  24.007 -21.444  1.00 89.78      A    O1-
ATOM   1940  N   LEU A 260     -20.496  24.568 -16.699  1.00 97.98      A    N  
ATOM   1941  CA  LEU A 260     -20.712  24.377 -15.259  1.00 97.92      A    C  
ATOM   1942  C   LEU A 260     -20.719  25.707 -14.493  1.00 97.72      A    C  
ATOM   1943  O   LEU A 260     -21.361  25.809 -13.453  1.00 96.46      A    O  
ATOM   1944  CB  LEU A 260     -19.656  23.431 -14.667  1.00 97.56      A    C  
ATOM   1945  CG  LEU A 260     -19.646  21.988 -15.215  1.00 96.65      A    C  
ATOM   1946  CD1 LEU A 260     -18.669  21.143 -14.397  1.00 95.79      A    C  
ATOM   1947  CD2 LEU A 260     -21.017  21.311 -15.156  1.00 95.29      A    C  
ATOM   1948  N   GLY A 261     -20.094  26.746 -15.013  1.00 97.53      A    N  
ATOM   1949  CA  GLY A 261     -20.161  28.105 -14.463  1.00 97.09      A    C  
ATOM   1950  C   GLY A 261     -21.554  28.735 -14.505  1.00 97.10      A    C  
ATOM   1951  O   GLY A 261     -21.783  29.744 -13.842  1.00 95.59      A    O  
ATOM   1952  N   ASN A 262     -22.508  28.133 -15.225  1.00 97.34      A    N  
ATOM   1953  CA  ASN A 262     -23.902  28.569 -15.227  1.00 97.16      A    C  
ATOM   1954  C   ASN A 262     -24.686  28.087 -13.993  1.00 97.26      A    C  
ATOM   1955  O   ASN A 262     -25.791  28.574 -13.740  1.00 95.78      A    O  
ATOM   1956  CB  ASN A 262     -24.589  28.075 -16.512  1.00 96.24      A    C  
ATOM   1957  CG  ASN A 262     -23.957  28.605 -17.792  1.00 93.95      A    C  
ATOM   1958  ND2 ASN A 262     -24.040  27.850 -18.858  1.00 84.15      A    N  
ATOM   1959  OD1 ASN A 262     -23.428  29.690 -17.852  1.00 85.99      A    O  
ATOM   1960  N   LEU A 263     -24.130  27.162 -13.217  1.00 97.58      A    N  
ATOM   1961  CA  LEU A 263     -24.763  26.560 -12.040  1.00 97.61      A    C  
ATOM   1962  C   LEU A 263     -24.634  27.469 -10.806  1.00 97.47      A    C  
ATOM   1963  O   LEU A 263     -24.033  27.112  -9.801  1.00 95.89      A    O  
ATOM   1964  CB  LEU A 263     -24.189  25.151 -11.803  1.00 97.39      A    C  
ATOM   1965  CG  LEU A 263     -24.289  24.184 -12.999  1.00 96.74      A    C  
ATOM   1966  CD1 LEU A 263     -23.659  22.843 -12.625  1.00 95.87      A    C  
ATOM   1967  CD2 LEU A 263     -25.735  23.938 -13.411  1.00 95.51      A    C  
ATOM   1968  N   VAL A 264     -25.225  28.653 -10.880  1.00 97.16      A    N  
ATOM   1969  CA  VAL A 264     -25.032  29.731  -9.893  1.00 96.59      A    C  
ATOM   1970  C   VAL A 264     -25.498  29.399  -8.469  1.00 96.75      A    C  
ATOM   1971  O   VAL A 264     -25.138  30.121  -7.538  1.00 94.71      A    O  
ATOM   1972  CB  VAL A 264     -25.695  31.039 -10.357  1.00 94.27      A    C  
ATOM   1973  CG1 VAL A 264     -25.062  31.532 -11.663  1.00 85.76      A    C  
ATOM   1974  CG2 VAL A 264     -27.215  30.892 -10.557  1.00 85.40      A    C  
ATOM   1975  N   GLN A 265     -26.292  28.337  -8.287  1.00 97.05      A    N  
ATOM   1976  CA  GLN A 265     -26.743  27.855  -6.976  1.00 96.98      A    C  
ATOM   1977  C   GLN A 265     -25.835  26.761  -6.403  1.00 97.46      A    C  
ATOM   1978  O   GLN A 265     -26.050  26.345  -5.271  1.00 95.91      A    O  
ATOM   1979  CB  GLN A 265     -28.199  27.367  -7.053  1.00 95.74      A    C  
ATOM   1980  CG  GLN A 265     -29.169  28.470  -7.480  1.00 91.99      A    C  
ATOM   1981  CD  GLN A 265     -30.646  28.097  -7.310  1.00 87.14      A    C  
ATOM   1982  NE2 GLN A 265     -31.537  28.760  -8.002  1.00 73.39      A    N  
ATOM   1983  OE1 GLN A 265     -31.025  27.230  -6.544  1.00 77.59      A    O  
ATOM   1984  N   LEU A 266     -24.848  26.297  -7.164  1.00 97.56      A    N  
ATOM   1985  CA  LEU A 266     -24.016  25.165  -6.791  1.00 97.70      A    C  
ATOM   1986  C   LEU A 266     -23.221  25.468  -5.511  1.00 97.61      A    C  
ATOM   1987  O   LEU A 266     -22.480  26.451  -5.446  1.00 96.60      A    O  
ATOM   1988  CB  LEU A 266     -23.104  24.803  -7.977  1.00 97.05      A    C  
ATOM   1989  CG  LEU A 266     -22.509  23.387  -7.918  1.00 95.08      A    C  
ATOM   1990  CD1 LEU A 266     -23.572  22.312  -8.124  1.00 93.79      A    C  
ATOM   1991  CD2 LEU A 266     -21.472  23.229  -9.024  1.00 93.27      A    C  
ATOM   1992  N   GLY A 267     -23.406  24.621  -4.499  1.00 97.70      A    N  
ATOM   1993  CA  GLY A 267     -22.690  24.669  -3.230  1.00 97.39      A    C  
ATOM   1994  C   GLY A 267     -21.508  23.703  -3.192  1.00 97.55      A    C  
ATOM   1995  O   GLY A 267     -20.474  24.013  -2.609  1.00 96.24      A    O  
ATOM   1996  N   THR A 268     -21.631  22.545  -3.847  1.00 97.39      A    N  
ATOM   1997  CA  THR A 268     -20.604  21.506  -3.866  1.00 97.49      A    C  
ATOM   1998  C   THR A 268     -20.302  21.071  -5.299  1.00 97.63      A    C  
ATOM   1999  O   THR A 268     -21.208  20.676  -6.038  1.00 96.96      A    O  
ATOM   2000  CB  THR A 268     -21.030  20.309  -3.003  1.00 96.34      A    C  
ATOM   2001  CG2 THR A 268     -19.971  19.215  -2.953  1.00 92.34      A    C  
ATOM   2002  OG1 THR A 268     -21.232  20.735  -1.668  1.00 91.21      A    O  
ATOM   2003  N   LEU A 269     -19.028  21.122  -5.675  1.00 97.69      A    N  
ATOM   2004  CA  LEU A 269     -18.518  20.571  -6.927  1.00 97.73      A    C  
ATOM   2005  C   LEU A 269     -17.303  19.691  -6.629  1.00 97.70      A    C  
ATOM   2006  O   LEU A 269     -16.216  20.202  -6.356  1.00 97.19      A    O  
ATOM   2007  CB  LEU A 269     -18.185  21.714  -7.902  1.00 97.77      A    C  
ATOM   2008  CG  LEU A 269     -17.562  21.257  -9.236  1.00 97.58      A    C  
ATOM   2009  CD1 LEU A 269     -18.461  20.299 -10.017  1.00 96.82      A    C  
ATOM   2010  CD2 LEU A 269     -17.295  22.475 -10.131  1.00 96.58      A    C  
ATOM   2011  N   LYS A 270     -17.477  18.373  -6.712  1.00 97.58      A    N  
ATOM   2012  CA  LYS A 270     -16.397  17.404  -6.505  1.00 97.63      A    C  
ATOM   2013  C   LYS A 270     -16.142  16.618  -7.786  1.00 97.80      A    C  
ATOM   2014  O   LYS A 270     -16.985  15.869  -8.261  1.00 97.34      A    O  
ATOM   2015  CB  LYS A 270     -16.678  16.503  -5.298  1.00 97.05      A    C  
ATOM   2016  CG  LYS A 270     -16.719  17.297  -3.982  1.00 94.97      A    C  
ATOM   2017  CD  LYS A 270     -16.915  16.344  -2.790  1.00 91.80      A    C  
ATOM   2018  CE  LYS A 270     -17.189  17.130  -1.517  1.00 88.18      A    C  
ATOM   2019  NZ  LYS A 270     -17.756  16.239  -0.464  1.00 81.62      A    N1+
ATOM   2020  N   LEU A 271     -14.954  16.821  -8.342  1.00 97.83      A    N  
ATOM   2021  CA  LEU A 271     -14.457  16.170  -9.558  1.00 97.83      A    C  
ATOM   2022  C   LEU A 271     -13.112  15.473  -9.314  1.00 97.78      A    C  
ATOM   2023  O   LEU A 271     -12.453  15.050 -10.270  1.00 96.73      A    O  
ATOM   2024  CB  LEU A 271     -14.339  17.216 -10.687  1.00 97.83      A    C  
ATOM   2025  CG  LEU A 271     -15.629  17.982 -11.051  1.00 97.48      A    C  
ATOM   2026  CD1 LEU A 271     -15.331  18.985 -12.170  1.00 96.76      A    C  
ATOM   2027  CD2 LEU A 271     -16.739  17.060 -11.549  1.00 96.23      A    C  
ATOM   2028  N   HIS A 272     -12.680  15.363  -8.051  1.00 97.57      A    N  
ATOM   2029  CA  HIS A 272     -11.396  14.784  -7.668  1.00 97.36      A    C  
ATOM   2030  C   HIS A 272     -11.286  13.299  -8.027  1.00 97.36      A    C  
ATOM   2031  O   HIS A 272     -12.293  12.644  -8.296  1.00 96.81      A    O  
ATOM   2032  CB  HIS A 272     -11.129  15.040  -6.182  1.00 96.64      A    C  
ATOM   2033  CG  HIS A 272     -12.130  14.431  -5.244  1.00 96.16      A    C  
ATOM   2034  CD2 HIS A 272     -12.166  13.138  -4.793  1.00 86.64      A    C  
ATOM   2035  ND1 HIS A 272     -13.164  15.103  -4.612  1.00 88.03      A    N  
ATOM   2036  CE1 HIS A 272     -13.795  14.238  -3.799  1.00 89.16      A    C  
ATOM   2037  NE2 HIS A 272     -13.218  13.037  -3.885  1.00 90.92      A    N  
ATOM   2038  N   ARG A 273     -10.060  12.772  -8.086  1.00 96.00      A    N  
ATOM   2039  CA  ARG A 273      -9.769  11.390  -8.487  1.00 95.92      A    C  
ATOM   2040  C   ARG A 273     -10.429  10.998  -9.815  1.00 96.55      A    C  
ATOM   2041  O   ARG A 273     -11.226  10.067  -9.918  1.00 95.82      A    O  
ATOM   2042  CB  ARG A 273     -10.098  10.410  -7.352  1.00 94.17      A    C  
ATOM   2043  CG  ARG A 273      -9.178  10.589  -6.135  1.00 89.33      A    C  
ATOM   2044  CD  ARG A 273      -9.529   9.538  -5.089  1.00 86.35      A    C  
ATOM   2045  NE  ARG A 273      -8.641   9.624  -3.923  1.00 76.80      A    N  
ATOM   2046  CZ  ARG A 273      -8.614   8.759  -2.932  1.00 70.23      A    C  
ATOM   2047  NH1 ARG A 273      -9.407   7.725  -2.893  1.00 63.80      A    N1+
ATOM   2048  NH2 ARG A 273      -7.780   8.930  -1.953  1.00 61.50      A    N  
ATOM   2049  N   ASN A 274     -10.087  11.743 -10.858  1.00 96.95      A    N  
ATOM   2050  CA  ASN A 274     -10.451  11.473 -12.238  1.00 97.44      A    C  
ATOM   2051  C   ASN A 274      -9.218  11.643 -13.140  1.00 97.22      A    C  
ATOM   2052  O   ASN A 274      -8.076  11.733 -12.663  1.00 95.24      A    O  
ATOM   2053  CB  ASN A 274     -11.651  12.373 -12.618  1.00 97.72      A    C  
ATOM   2054  CG  ASN A 274     -12.989  11.765 -12.248  1.00 97.93      A    C  
ATOM   2055  ND2 ASN A 274     -13.659  12.282 -11.250  1.00 94.64      A    N  
ATOM   2056  OD1 ASN A 274     -13.449  10.838 -12.899  1.00 94.61      A    O  
ATOM   2057  N   ASN A 275      -9.403  11.698 -14.443  1.00 98.21      A    N  
ATOM   2058  CA  ASN A 275      -8.352  11.984 -15.419  1.00 98.19      A    C  
ATOM   2059  C   ASN A 275      -8.652  13.275 -16.200  1.00 98.32      A    C  
ATOM   2060  O   ASN A 275      -8.410  13.354 -17.407  1.00 97.14      A    O  
ATOM   2061  CB  ASN A 275      -8.133  10.751 -16.317  1.00 97.38      A    C  
ATOM   2062  CG  ASN A 275      -7.624   9.546 -15.556  1.00 94.38      A    C  
ATOM   2063  ND2 ASN A 275      -8.332   8.437 -15.589  1.00 81.01      A    N  
ATOM   2064  OD1 ASN A 275      -6.577   9.558 -14.942  1.00 83.37      A    O  
ATOM   2065  N   LEU A 276      -9.231  14.263 -15.517  1.00 98.30      A    N  
ATOM   2066  CA  LEU A 276      -9.539  15.561 -16.110  1.00 98.49      A    C  
ATOM   2067  C   LEU A 276      -8.248  16.334 -16.413  1.00 98.30      A    C  
ATOM   2068  O   LEU A 276      -7.280  16.264 -15.663  1.00 97.45      A    O  
ATOM   2069  CB  LEU A 276     -10.476  16.373 -15.200  1.00 98.31      A    C  
ATOM   2070  CG  LEU A 276     -11.829  15.701 -14.913  1.00 97.70      A    C  
ATOM   2071  CD1 LEU A 276     -12.617  16.533 -13.903  1.00 97.19      A    C  
ATOM   2072  CD2 LEU A 276     -12.689  15.553 -16.175  1.00 96.55      A    C  
ATOM   2073  N   ASN A 277      -8.247  17.076 -17.515  1.00 98.26      A    N  
ATOM   2074  CA  ASN A 277      -7.085  17.810 -18.010  1.00 98.03      A    C  
ATOM   2075  C   ASN A 277      -7.433  19.248 -18.420  1.00 98.06      A    C  
ATOM   2076  O   ASN A 277      -8.553  19.724 -18.189  1.00 95.96      A    O  
ATOM   2077  CB  ASN A 277      -6.421  16.966 -19.118  1.00 96.56      A    C  
ATOM   2078  CG  ASN A 277      -7.257  16.783 -20.376  1.00 95.93      A    C  
ATOM   2079  ND2 ASN A 277      -7.096  15.668 -21.047  1.00 86.53      A    N  
ATOM   2080  OD1 ASN A 277      -8.041  17.613 -20.800  1.00 88.39      A    O  
ATOM   2081  N   SER A 278      -6.475  19.926 -19.034  1.00 97.38      A    N  
ATOM   2082  CA  SER A 278      -6.594  21.338 -19.379  1.00 97.42      A    C  
ATOM   2083  C   SER A 278      -6.653  22.256 -18.140  1.00 97.74      A    C  
ATOM   2084  O   SER A 278      -6.362  21.835 -17.015  1.00 95.73      A    O  
ATOM   2085  CB  SER A 278      -7.752  21.547 -20.370  1.00 95.62      A    C  
ATOM   2086  OG  SER A 278      -7.631  22.769 -21.051  1.00 86.49      A    O  
ATOM   2087  N   THR A 279      -7.002  23.501 -18.339  1.00 97.96      A    N  
ATOM   2088  CA  THR A 279      -7.079  24.520 -17.292  1.00 97.94      A    C  
ATOM   2089  C   THR A 279      -8.458  24.566 -16.643  1.00 98.14      A    C  
ATOM   2090  O   THR A 279      -9.454  24.170 -17.247  1.00 97.02      A    O  
ATOM   2091  CB  THR A 279      -6.724  25.903 -17.859  1.00 96.86      A    C  
ATOM   2092  CG2 THR A 279      -5.309  25.947 -18.441  1.00 89.15      A    C  
ATOM   2093  OG1 THR A 279      -7.604  26.246 -18.906  1.00 89.53      A    O  
ATOM   2094  N   ILE A 280      -8.532  25.108 -15.425  1.00 97.94      A    N  
ATOM   2095  CA  ILE A 280      -9.820  25.448 -14.806  1.00 97.89      A    C  
ATOM   2096  C   ILE A 280     -10.488  26.550 -15.645  1.00 97.88      A    C  
ATOM   2097  O   ILE A 280      -9.882  27.609 -15.835  1.00 97.09      A    O  
ATOM   2098  CB  ILE A 280      -9.643  25.896 -13.337  1.00 97.40      A    C  
ATOM   2099  CG1 ILE A 280      -8.903  24.832 -12.501  1.00 95.93      A    C  
ATOM   2100  CG2 ILE A 280     -11.027  26.190 -12.718  1.00 96.04      A    C  
ATOM   2101  CD1 ILE A 280      -8.540  25.299 -11.083  1.00 94.05      A    C  
ATOM   2102  N   PRO A 281     -11.724  26.362 -16.147  1.00 97.91      A    N  
ATOM   2103  CA  PRO A 281     -12.441  27.406 -16.868  1.00 97.58      A    C  
ATOM   2104  C   PRO A 281     -12.693  28.629 -15.971  1.00 97.33      A    C  
ATOM   2105  O   PRO A 281     -13.154  28.467 -14.841  1.00 96.15      A    O  
ATOM   2106  CB  PRO A 281     -13.762  26.785 -17.329  1.00 96.58      A    C  
ATOM   2107  CG  PRO A 281     -13.508  25.283 -17.260  1.00 93.84      A    C  
ATOM   2108  CD  PRO A 281     -12.507  25.141 -16.121  1.00 97.12      A    C  
ATOM   2109  N   SER A 282     -12.492  29.828 -16.477  1.00 97.16      A    N  
ATOM   2110  CA  SER A 282     -12.718  31.063 -15.710  1.00 96.65      A    C  
ATOM   2111  C   SER A 282     -14.154  31.208 -15.202  1.00 96.88      A    C  
ATOM   2112  O   SER A 282     -14.389  31.787 -14.151  1.00 95.20      A    O  
ATOM   2113  CB  SER A 282     -12.349  32.287 -16.551  1.00 94.73      A    C  
ATOM   2114  OG  SER A 282     -13.096  32.309 -17.751  1.00 80.91      A    O  
ATOM   2115  N   SER A 283     -15.119  30.600 -15.903  1.00 97.17      A    N  
ATOM   2116  CA  SER A 283     -16.526  30.581 -15.505  1.00 96.95      A    C  
ATOM   2117  C   SER A 283     -16.766  29.906 -14.150  1.00 97.01      A    C  
ATOM   2118  O   SER A 283     -17.705  30.293 -13.450  1.00 95.94      A    O  
ATOM   2119  CB  SER A 283     -17.361  29.887 -16.573  1.00 96.16      A    C  
ATOM   2120  OG  SER A 283     -16.900  28.568 -16.797  1.00 92.83      A    O  
ATOM   2121  N   ILE A 284     -15.925  28.963 -13.729  1.00 97.12      A    N  
ATOM   2122  CA  ILE A 284     -16.033  28.293 -12.426  1.00 97.05      A    C  
ATOM   2123  C   ILE A 284     -15.905  29.302 -11.278  1.00 97.15      A    C  
ATOM   2124  O   ILE A 284     -16.618  29.192 -10.281  1.00 96.27      A    O  
ATOM   2125  CB  ILE A 284     -15.000  27.152 -12.304  1.00 96.17      A    C  
ATOM   2126  CG1 ILE A 284     -15.218  26.033 -13.361  1.00 92.87      A    C  
ATOM   2127  CG2 ILE A 284     -14.957  26.541 -10.895  1.00 94.33      A    C  
ATOM   2128  CD1 ILE A 284     -16.560  25.288 -13.269  1.00 85.91      A    C  
ATOM   2129  N   PHE A 285     -15.075  30.319 -11.441  1.00 96.73      A    N  
ATOM   2130  CA  PHE A 285     -14.871  31.349 -10.413  1.00 96.39      A    C  
ATOM   2131  C   PHE A 285     -16.082  32.280 -10.223  1.00 95.93      A    C  
ATOM   2132  O   PHE A 285     -16.114  33.083  -9.287  1.00 94.13      A    O  
ATOM   2133  CB  PHE A 285     -13.596  32.130 -10.738  1.00 95.82      A    C  
ATOM   2134  CG  PHE A 285     -12.367  31.261 -10.965  1.00 95.74      A    C  
ATOM   2135  CD1 PHE A 285     -11.892  30.428  -9.940  1.00 92.98      A    C  
ATOM   2136  CD2 PHE A 285     -11.718  31.261 -12.206  1.00 92.86      A    C  
ATOM   2137  CE1 PHE A 285     -10.783  29.592 -10.149  1.00 91.48      A    C  
ATOM   2138  CE2 PHE A 285     -10.607  30.430 -12.426  1.00 91.72      A    C  
ATOM   2139  CZ  PHE A 285     -10.137  29.592 -11.402  1.00 92.68      A    C  
ATOM   2140  N   GLN A 286     -17.115  32.151 -11.065  1.00 95.48      A    N  
ATOM   2141  CA  GLN A 286     -18.385  32.874 -10.920  1.00 94.50      A    C  
ATOM   2142  C   GLN A 286     -19.344  32.191  -9.932  1.00 95.40      A    C  
ATOM   2143  O   GLN A 286     -20.356  32.796  -9.547  1.00 93.14      A    O  
ATOM   2144  CB  GLN A 286     -19.051  33.050 -12.294  1.00 91.57      A    C  
ATOM   2145  CG  GLN A 286     -18.136  33.747 -13.301  1.00 83.35      A    C  
ATOM   2146  CD  GLN A 286     -18.769  33.913 -14.687  1.00 74.04      A    C  
ATOM   2147  NE2 GLN A 286     -18.028  34.410 -15.644  1.00 62.47      A    N  
ATOM   2148  OE1 GLN A 286     -19.929  33.617 -14.932  1.00 66.17      A    O  
ATOM   2149  N   LEU A 287     -19.028  30.961  -9.494  1.00 95.96      A    N  
ATOM   2150  CA  LEU A 287     -19.839  30.164  -8.564  1.00 96.24      A    C  
ATOM   2151  C   LEU A 287     -19.682  30.677  -7.124  1.00 95.84      A    C  
ATOM   2152  O   LEU A 287     -19.035  30.074  -6.276  1.00 93.73      A    O  
ATOM   2153  CB  LEU A 287     -19.481  28.676  -8.701  1.00 95.95      A    C  
ATOM   2154  CG  LEU A 287     -19.686  28.073 -10.107  1.00 95.40      A    C  
ATOM   2155  CD1 LEU A 287     -19.267  26.608 -10.102  1.00 93.96      A    C  
ATOM   2156  CD2 LEU A 287     -21.142  28.159 -10.556  1.00 93.35      A    C  
ATOM   2157  N   LYS A 288     -20.305  31.821  -6.824  1.00 96.21      A    N  
ATOM   2158  CA  LYS A 288     -20.168  32.505  -5.537  1.00 95.58      A    C  
ATOM   2159  C   LYS A 288     -20.794  31.763  -4.348  1.00 96.28      A    C  
ATOM   2160  O   LYS A 288     -20.470  32.088  -3.213  1.00 93.47      A    O  
ATOM   2161  CB  LYS A 288     -20.772  33.909  -5.619  1.00 92.63      A    C  
ATOM   2162  CG  LYS A 288     -20.006  34.783  -6.621  1.00 84.65      A    C  
ATOM   2163  CD  LYS A 288     -20.508  36.220  -6.546  1.00 75.29      A    C  
ATOM   2164  CE  LYS A 288     -19.700  37.050  -7.525  1.00 66.36      A    C  
ATOM   2165  NZ  LYS A 288     -20.023  38.491  -7.428  1.00 57.37      A    N1+
ATOM   2166  N   SER A 289     -21.692  30.813  -4.606  1.00 96.23      A    N  
ATOM   2167  CA  SER A 289     -22.324  29.999  -3.564  1.00 96.27      A    C  
ATOM   2168  C   SER A 289     -21.521  28.749  -3.220  1.00 96.84      A    C  
ATOM   2169  O   SER A 289     -21.879  28.044  -2.278  1.00 95.26      A    O  
ATOM   2170  CB  SER A 289     -23.741  29.607  -3.983  1.00 94.92      A    C  
ATOM   2171  OG  SER A 289     -24.525  30.763  -4.238  1.00 86.93      A    O  
ATOM   2172  N   LEU A 290     -20.450  28.451  -3.963  1.00 97.18      A    N  
ATOM   2173  CA  LEU A 290     -19.686  27.216  -3.809  1.00 97.38      A    C  
ATOM   2174  C   LEU A 290     -18.916  27.217  -2.487  1.00 97.55      A    C  
ATOM   2175  O   LEU A 290     -18.088  28.103  -2.243  1.00 96.64      A    O  
ATOM   2176  CB  LEU A 290     -18.759  27.056  -5.031  1.00 96.56      A    C  
ATOM   2177  CG  LEU A 290     -18.343  25.596  -5.289  1.00 93.57      A    C  
ATOM   2178  CD1 LEU A 290     -19.482  24.797  -5.911  1.00 90.69      A    C  
ATOM   2179  CD2 LEU A 290     -17.182  25.556  -6.281  1.00 89.99      A    C  
ATOM   2180  N   THR A 291     -19.181  26.215  -1.647  1.00 97.73      A    N  
ATOM   2181  CA  THR A 291     -18.483  25.997  -0.372  1.00 97.56      A    C  
ATOM   2182  C   THR A 291     -17.380  24.947  -0.509  1.00 97.31      A    C  
ATOM   2183  O   THR A 291     -16.324  25.106   0.092  1.00 96.20      A    O  
ATOM   2184  CB  THR A 291     -19.451  25.595   0.743  1.00 96.83      A    C  
ATOM   2185  CG2 THR A 291     -20.501  26.678   1.011  1.00 88.35      A    C  
ATOM   2186  OG1 THR A 291     -20.141  24.411   0.423  1.00 88.87      A    O  
ATOM   2187  N   ASN A 292     -17.591  23.917  -1.331  1.00 97.24      A    N  
ATOM   2188  CA  ASN A 292     -16.667  22.809  -1.531  1.00 97.05      A    C  
ATOM   2189  C   ASN A 292     -16.298  22.693  -3.013  1.00 97.24      A    C  
ATOM   2190  O   ASN A 292     -17.156  22.407  -3.855  1.00 96.55      A    O  
ATOM   2191  CB  ASN A 292     -17.277  21.510  -0.984  1.00 95.97      A    C  
ATOM   2192  CG  ASN A 292     -17.463  21.518   0.528  1.00 87.69      A    C  
ATOM   2193  ND2 ASN A 292     -16.825  20.623   1.241  1.00 74.51      A    N  
ATOM   2194  OD1 ASN A 292     -18.176  22.332   1.085  1.00 75.56      A    O  
ATOM   2195  N   LEU A 293     -15.012  22.875  -3.324  1.00 97.23      A    N  
ATOM   2196  CA  LEU A 293     -14.453  22.665  -4.657  1.00 97.31      A    C  
ATOM   2197  C   LEU A 293     -13.339  21.615  -4.591  1.00 97.35      A    C  
ATOM   2198  O   LEU A 293     -12.222  21.907  -4.153  1.00 96.78      A    O  
ATOM   2199  CB  LEU A 293     -13.985  24.004  -5.241  1.00 97.34      A    C  
ATOM   2200  CG  LEU A 293     -13.354  23.897  -6.640  1.00 97.23      A    C  
ATOM   2201  CD1 LEU A 293     -14.296  23.272  -7.676  1.00 96.53      A    C  
ATOM   2202  CD2 LEU A 293     -12.969  25.289  -7.153  1.00 96.31      A    C  
ATOM   2203  N   GLY A 294     -13.648  20.415  -5.057  1.00 97.01      A    N  
ATOM   2204  CA  GLY A 294     -12.722  19.297  -5.137  1.00 97.05      A    C  
ATOM   2205  C   GLY A 294     -12.268  19.048  -6.574  1.00 97.47      A    C  
ATOM   2206  O   GLY A 294     -13.032  18.530  -7.386  1.00 96.83      A    O  
ATOM   2207  N   LEU A 295     -11.022  19.420  -6.893  1.00 97.27      A    N  
ATOM   2208  CA  LEU A 295     -10.392  19.207  -8.203  1.00 97.51      A    C  
ATOM   2209  C   LEU A 295      -9.085  18.413  -8.116  1.00 97.49      A    C  
ATOM   2210  O   LEU A 295      -8.398  18.232  -9.123  1.00 96.74      A    O  
ATOM   2211  CB  LEU A 295     -10.148  20.568  -8.878  1.00 97.54      A    C  
ATOM   2212  CG  LEU A 295     -11.390  21.439  -9.136  1.00 97.19      A    C  
ATOM   2213  CD1 LEU A 295     -10.971  22.716  -9.871  1.00 96.51      A    C  
ATOM   2214  CD2 LEU A 295     -12.439  20.738 -10.000  1.00 96.04      A    C  
ATOM   2215  N   SER A 296      -8.730  17.953  -6.921  1.00 96.73      A    N  
ATOM   2216  CA  SER A 296      -7.494  17.223  -6.639  1.00 96.69      A    C  
ATOM   2217  C   SER A 296      -7.392  15.900  -7.401  1.00 96.55      A    C  
ATOM   2218  O   SER A 296      -8.374  15.393  -7.935  1.00 95.82      A    O  
ATOM   2219  CB  SER A 296      -7.365  16.991  -5.134  1.00 95.77      A    C  
ATOM   2220  OG  SER A 296      -8.577  16.499  -4.612  1.00 93.19      A    O  
ATOM   2221  N   GLN A 297      -6.183  15.344  -7.479  1.00 95.75      A    N  
ATOM   2222  CA  GLN A 297      -5.913  14.057  -8.125  1.00 95.57      A    C  
ATOM   2223  C   GLN A 297      -6.476  13.966  -9.556  1.00 96.30      A    C  
ATOM   2224  O   GLN A 297      -7.241  13.069  -9.906  1.00 95.94      A    O  
ATOM   2225  CB  GLN A 297      -6.353  12.891  -7.221  1.00 94.11      A    C  
ATOM   2226  CG  GLN A 297      -5.669  12.918  -5.849  1.00 91.63      A    C  
ATOM   2227  CD  GLN A 297      -5.915  11.647  -5.049  1.00 89.97      A    C  
ATOM   2228  NE2 GLN A 297      -6.385  11.749  -3.835  1.00 80.65      A    N  
ATOM   2229  OE1 GLN A 297      -5.669  10.548  -5.508  1.00 83.79      A    O  
ATOM   2230  N   ASN A 298      -6.075  14.932 -10.384  1.00 96.40      A    N  
ATOM   2231  CA  ASN A 298      -6.395  14.993 -11.800  1.00 97.26      A    C  
ATOM   2232  C   ASN A 298      -5.127  15.293 -12.622  1.00 97.11      A    C  
ATOM   2233  O   ASN A 298      -4.002  15.210 -12.122  1.00 95.08      A    O  
ATOM   2234  CB  ASN A 298      -7.537  16.014 -12.005  1.00 97.61      A    C  
ATOM   2235  CG  ASN A 298      -8.913  15.403 -11.852  1.00 97.81      A    C  
ATOM   2236  ND2 ASN A 298      -9.613  15.685 -10.778  1.00 94.38      A    N  
ATOM   2237  OD1 ASN A 298      -9.384  14.691 -12.725  1.00 94.18      A    O  
ATOM   2238  N   ASN A 299      -5.271  15.640 -13.880  1.00 98.23      A    N  
ATOM   2239  CA  ASN A 299      -4.199  16.115 -14.751  1.00 98.18      A    C  
ATOM   2240  C   ASN A 299      -4.413  17.582 -15.156  1.00 98.34      A    C  
ATOM   2241  O   ASN A 299      -4.095  17.962 -16.280  1.00 96.84      A    O  
ATOM   2242  CB  ASN A 299      -4.048  15.166 -15.952  1.00 97.20      A    C  
ATOM   2243  CG  ASN A 299      -3.523  13.799 -15.570  1.00 93.93      A    C  
ATOM   2244  ND2 ASN A 299      -4.321  12.768 -15.703  1.00 80.77      A    N  
ATOM   2245  OD1 ASN A 299      -2.370  13.645 -15.185  1.00 82.90      A    O  
ATOM   2246  N   LEU A 300      -4.999  18.386 -14.253  1.00 98.26      A    N  
ATOM   2247  CA  LEU A 300      -5.267  19.799 -14.506  1.00 98.38      A    C  
ATOM   2248  C   LEU A 300      -3.960  20.608 -14.550  1.00 98.22      A    C  
ATOM   2249  O   LEU A 300      -3.040  20.375 -13.773  1.00 97.54      A    O  
ATOM   2250  CB  LEU A 300      -6.236  20.360 -13.457  1.00 98.22      A    C  
ATOM   2251  CG  LEU A 300      -7.633  19.704 -13.465  1.00 97.67      A    C  
ATOM   2252  CD1 LEU A 300      -8.430  20.180 -12.259  1.00 97.17      A    C  
ATOM   2253  CD2 LEU A 300      -8.427  20.054 -14.724  1.00 96.59      A    C  
ATOM   2254  N   GLU A 301      -3.928  21.576 -15.443  1.00 98.05      A    N  
ATOM   2255  CA  GLU A 301      -2.749  22.374 -15.790  1.00 97.68      A    C  
ATOM   2256  C   GLU A 301      -3.046  23.875 -15.714  1.00 97.81      A    C  
ATOM   2257  O   GLU A 301      -4.145  24.313 -15.356  1.00 95.89      A    O  
ATOM   2258  CB  GLU A 301      -2.254  21.959 -17.193  1.00 94.42      A    C  
ATOM   2259  CG  GLU A 301      -1.820  20.484 -17.296  1.00 83.99      A    C  
ATOM   2260  CD  GLU A 301      -1.306  20.065 -18.684  1.00 85.57      A    C  
ATOM   2261  OE1 GLU A 301      -1.081  18.841 -18.867  1.00 77.91      A    O  
ATOM   2262  OE2 GLU A 301      -1.136  20.947 -19.561  1.00 78.87      A    O1-
ATOM   2263  N   GLY A 302      -2.062  24.682 -16.084  1.00 97.38      A    N  
ATOM   2264  CA  GLY A 302      -2.190  26.133 -16.114  1.00 97.25      A    C  
ATOM   2265  C   GLY A 302      -2.011  26.784 -14.742  1.00 97.82      A    C  
ATOM   2266  O   GLY A 302      -1.517  26.173 -13.797  1.00 96.62      A    O  
ATOM   2267  N   THR A 303      -2.379  28.052 -14.651  1.00 97.62      A    N  
ATOM   2268  CA  THR A 303      -2.253  28.847 -13.428  1.00 97.52      A    C  
ATOM   2269  C   THR A 303      -3.579  28.916 -12.676  1.00 97.52      A    C  
ATOM   2270  O   THR A 303      -4.646  28.881 -13.280  1.00 96.27      A    O  
ATOM   2271  CB  THR A 303      -1.757  30.265 -13.726  1.00 96.42      A    C  
ATOM   2272  CG2 THR A 303      -0.382  30.272 -14.388  1.00 87.96      A    C  
ATOM   2273  OG1 THR A 303      -2.645  30.926 -14.601  1.00 88.24      A    O  
ATOM   2274  N   ILE A 304      -3.503  29.105 -11.365  1.00 97.58      A    N  
ATOM   2275  CA  ILE A 304      -4.675  29.444 -10.558  1.00 97.22      A    C  
ATOM   2276  C   ILE A 304      -5.002  30.923 -10.803  1.00 97.22      A    C  
ATOM   2277  O   ILE A 304      -4.184  31.804 -10.509  1.00 96.24      A    O  
ATOM   2278  CB  ILE A 304      -4.418  29.131  -9.069  1.00 96.01      A    C  
ATOM   2279  CG1 ILE A 304      -4.032  27.640  -8.876  1.00 92.20      A    C  
ATOM   2280  CG2 ILE A 304      -5.679  29.461  -8.245  1.00 92.32      A    C  
ATOM   2281  CD1 ILE A 304      -3.480  27.336  -7.482  1.00 81.38      A    C  
ATOM   2282  N   SER A 305      -6.174  31.199 -11.356  1.00 97.04      A    N  
ATOM   2283  CA  SER A 305      -6.600  32.564 -11.667  1.00 96.84      A    C  
ATOM   2284  C   SER A 305      -6.808  33.402 -10.403  1.00 97.19      A    C  
ATOM   2285  O   SER A 305      -7.323  32.909  -9.398  1.00 96.12      A    O  
ATOM   2286  CB  SER A 305      -7.882  32.545 -12.500  1.00 95.64      A    C  
ATOM   2287  OG  SER A 305      -8.303  33.863 -12.748  1.00 90.78      A    O  
ATOM   2288  N   SER A 306      -6.484  34.677 -10.466  1.00 97.12      A    N  
ATOM   2289  CA  SER A 306      -6.810  35.628  -9.397  1.00 97.09      A    C  
ATOM   2290  C   SER A 306      -8.317  35.775  -9.151  1.00 97.28      A    C  
ATOM   2291  O   SER A 306      -8.727  36.187  -8.070  1.00 95.78      A    O  
ATOM   2292  CB  SER A 306      -6.210  36.997  -9.720  1.00 95.77      A    C  
ATOM   2293  OG  SER A 306      -6.653  37.451 -10.978  1.00 84.21      A    O  
ATOM   2294  N   GLU A 307      -9.137  35.384 -10.123  1.00 96.93      A    N  
ATOM   2295  CA  GLU A 307     -10.595  35.373 -10.009  1.00 96.65      A    C  
ATOM   2296  C   GLU A 307     -11.097  34.409  -8.918  1.00 96.79      A    C  
ATOM   2297  O   GLU A 307     -12.210  34.587  -8.431  1.00 95.32      A    O  
ATOM   2298  CB  GLU A 307     -11.219  34.977 -11.358  1.00 95.67      A    C  
ATOM   2299  CG  GLU A 307     -10.935  36.001 -12.462  1.00 90.05      A    C  
ATOM   2300  CD  GLU A 307     -11.502  35.572 -13.829  1.00 86.53      A    C  
ATOM   2301  OE1 GLU A 307     -11.966  36.463 -14.567  1.00 78.62      A    O  
ATOM   2302  OE2 GLU A 307     -11.441  34.367 -14.133  1.00 78.99      A    O1-
ATOM   2303  N   ILE A 308     -10.262  33.474  -8.472  1.00 96.71      A    N  
ATOM   2304  CA  ILE A 308     -10.588  32.586  -7.352  1.00 96.75      A    C  
ATOM   2305  C   ILE A 308     -10.975  33.361  -6.087  1.00 96.92      A    C  
ATOM   2306  O   ILE A 308     -11.832  32.926  -5.330  1.00 96.18      A    O  
ATOM   2307  CB  ILE A 308      -9.435  31.601  -7.099  1.00 95.80      A    C  
ATOM   2308  CG1 ILE A 308      -9.948  30.377  -6.323  1.00 92.22      A    C  
ATOM   2309  CG2 ILE A 308      -8.244  32.266  -6.368  1.00 91.48      A    C  
ATOM   2310  CD1 ILE A 308      -8.961  29.202  -6.325  1.00 85.86      A    C  
ATOM   2311  N   GLY A 309     -10.427  34.555  -5.906  1.00 96.66      A    N  
ATOM   2312  CA  GLY A 309     -10.764  35.448  -4.800  1.00 96.48      A    C  
ATOM   2313  C   GLY A 309     -12.213  35.943  -4.794  1.00 96.68      A    C  
ATOM   2314  O   GLY A 309     -12.644  36.555  -3.818  1.00 95.06      A    O  
ATOM   2315  N   SER A 310     -12.963  35.681  -5.861  1.00 96.37      A    N  
ATOM   2316  CA  SER A 310     -14.393  36.009  -5.932  1.00 95.83      A    C  
ATOM   2317  C   SER A 310     -15.291  34.931  -5.322  1.00 96.28      A    C  
ATOM   2318  O   SER A 310     -16.476  35.198  -5.071  1.00 94.00      A    O  
ATOM   2319  CB  SER A 310     -14.815  36.241  -7.391  1.00 93.64      A    C  
ATOM   2320  OG  SER A 310     -13.979  37.202  -8.012  1.00 82.10      A    O  
ATOM   2321  N   MET A 311     -14.753  33.743  -5.063  1.00 96.09      A    N  
ATOM   2322  CA  MET A 311     -15.462  32.577  -4.516  1.00 96.15      A    C  
ATOM   2323  C   MET A 311     -15.530  32.624  -2.985  1.00 96.12      A    C  
ATOM   2324  O   MET A 311     -15.136  31.696  -2.287  1.00 94.13      A    O  
ATOM   2325  CB  MET A 311     -14.810  31.285  -5.020  1.00 95.49      A    C  
ATOM   2326  CG  MET A 311     -14.705  31.203  -6.544  1.00 93.76      A    C  
ATOM   2327  SD  MET A 311     -13.972  29.646  -7.121  1.00 92.76      A    S  
ATOM   2328  CE  MET A 311     -15.398  28.552  -6.969  1.00 83.85      A    C  
ATOM   2329  N   ASN A 312     -16.032  33.705  -2.454  1.00 95.03      A    N  
ATOM   2330  CA  ASN A 312     -15.971  34.047  -1.035  1.00 94.14      A    C  
ATOM   2331  C   ASN A 312     -16.800  33.147  -0.100  1.00 95.38      A    C  
ATOM   2332  O   ASN A 312     -16.746  33.346   1.116  1.00 92.54      A    O  
ATOM   2333  CB  ASN A 312     -16.341  35.532  -0.874  1.00 89.18      A    C  
ATOM   2334  CG  ASN A 312     -17.749  35.873  -1.352  1.00 85.21      A    C  
ATOM   2335  ND2 ASN A 312     -18.409  36.791  -0.684  1.00 73.74      A    N  
ATOM   2336  OD1 ASN A 312     -18.268  35.371  -2.334  1.00 69.18      A    O  
ATOM   2337  N   SER A 313     -17.551  32.177  -0.630  1.00 95.89      A    N  
ATOM   2338  CA  SER A 313     -18.232  31.162   0.189  1.00 96.11      A    C  
ATOM   2339  C   SER A 313     -17.395  29.894   0.396  1.00 96.67      A    C  
ATOM   2340  O   SER A 313     -17.802  29.048   1.184  1.00 95.12      A    O  
ATOM   2341  CB  SER A 313     -19.584  30.795  -0.433  1.00 95.08      A    C  
ATOM   2342  OG  SER A 313     -20.407  31.939  -0.568  1.00 89.75      A    O  
ATOM   2343  N   LEU A 314     -16.248  29.751  -0.285  1.00 97.22      A    N  
ATOM   2344  CA  LEU A 314     -15.436  28.541  -0.210  1.00 97.35      A    C  
ATOM   2345  C   LEU A 314     -14.972  28.247   1.218  1.00 97.53      A    C  
ATOM   2346  O   LEU A 314     -14.392  29.097   1.889  1.00 96.81      A    O  
ATOM   2347  CB  LEU A 314     -14.214  28.623  -1.148  1.00 96.46      A    C  
ATOM   2348  CG  LEU A 314     -14.493  28.220  -2.603  1.00 91.64      A    C  
ATOM   2349  CD1 LEU A 314     -13.250  28.487  -3.451  1.00 90.46      A    C  
ATOM   2350  CD2 LEU A 314     -14.829  26.735  -2.750  1.00 89.79      A    C  
ATOM   2351  N   GLN A 315     -15.201  27.003   1.638  1.00 97.56      A    N  
ATOM   2352  CA  GLN A 315     -14.738  26.434   2.901  1.00 97.47      A    C  
ATOM   2353  C   GLN A 315     -13.660  25.375   2.659  1.00 97.37      A    C  
ATOM   2354  O   GLN A 315     -12.666  25.336   3.373  1.00 96.54      A    O  
ATOM   2355  CB  GLN A 315     -15.927  25.817   3.646  1.00 96.91      A    C  
ATOM   2356  CG  GLN A 315     -16.989  26.857   4.026  1.00 95.03      A    C  
ATOM   2357  CD  GLN A 315     -18.208  26.248   4.707  1.00 93.52      A    C  
ATOM   2358  NE2 GLN A 315     -19.220  27.041   4.980  1.00 82.74      A    N  
ATOM   2359  OE1 GLN A 315     -18.300  25.066   4.988  1.00 86.35      A    O  
ATOM   2360  N   VAL A 316     -13.832  24.556   1.624  1.00 97.07      A    N  
ATOM   2361  CA  VAL A 316     -12.892  23.498   1.257  1.00 96.93      A    C  
ATOM   2362  C   VAL A 316     -12.450  23.686  -0.195  1.00 96.96      A    C  
ATOM   2363  O   VAL A 316     -13.279  23.721  -1.106  1.00 96.42      A    O  
ATOM   2364  CB  VAL A 316     -13.496  22.101   1.489  1.00 96.40      A    C  
ATOM   2365  CG1 VAL A 316     -12.507  21.000   1.111  1.00 95.11      A    C  
ATOM   2366  CG2 VAL A 316     -13.905  21.907   2.956  1.00 95.42      A    C  
ATOM   2367  N   LEU A 317     -11.136  23.790  -0.397  1.00 96.73      A    N  
ATOM   2368  CA  LEU A 317     -10.514  23.887  -1.713  1.00 96.84      A    C  
ATOM   2369  C   LEU A 317      -9.380  22.862  -1.821  1.00 96.80      A    C  
ATOM   2370  O   LEU A 317      -8.315  23.044  -1.223  1.00 96.28      A    O  
ATOM   2371  CB  LEU A 317     -10.034  25.327  -1.934  1.00 96.96      A    C  
ATOM   2372  CG  LEU A 317      -9.288  25.555  -3.259  1.00 96.88      A    C  
ATOM   2373  CD1 LEU A 317     -10.151  25.231  -4.485  1.00 96.04      A    C  
ATOM   2374  CD2 LEU A 317      -8.862  27.015  -3.363  1.00 95.75      A    C  
ATOM   2375  N   THR A 318      -9.596  21.826  -2.609  1.00 96.87      A    N  
ATOM   2376  CA  THR A 318      -8.597  20.789  -2.862  1.00 96.82      A    C  
ATOM   2377  C   THR A 318      -8.124  20.846  -4.316  1.00 97.02      A    C  
ATOM   2378  O   THR A 318      -8.886  20.622  -5.254  1.00 96.63      A    O  
ATOM   2379  CB  THR A 318      -9.080  19.380  -2.466  1.00 95.96      A    C  
ATOM   2380  CG2 THR A 318      -9.634  19.329  -1.045  1.00 92.06      A    C  
ATOM   2381  OG1 THR A 318     -10.093  18.913  -3.315  1.00 91.82      A    O  
ATOM   2382  N   LEU A 319      -6.837  21.174  -4.502  1.00 96.73      A    N  
ATOM   2383  CA  LEU A 319      -6.170  21.283  -5.807  1.00 96.98      A    C  
ATOM   2384  C   LEU A 319      -4.905  20.415  -5.889  1.00 96.85      A    C  
ATOM   2385  O   LEU A 319      -4.189  20.474  -6.892  1.00 95.98      A    O  
ATOM   2386  CB  LEU A 319      -5.838  22.762  -6.081  1.00 97.06      A    C  
ATOM   2387  CG  LEU A 319      -7.037  23.734  -6.132  1.00 96.59      A    C  
ATOM   2388  CD1 LEU A 319      -6.540  25.145  -6.420  1.00 95.42      A    C  
ATOM   2389  CD2 LEU A 319      -8.035  23.375  -7.233  1.00 94.79      A    C  
ATOM   2390  N   HIS A 320      -4.622  19.625  -4.858  1.00 96.31      A    N  
ATOM   2391  CA  HIS A 320      -3.411  18.813  -4.764  1.00 96.15      A    C  
ATOM   2392  C   HIS A 320      -3.346  17.718  -5.834  1.00 96.32      A    C  
ATOM   2393  O   HIS A 320      -4.368  17.358  -6.422  1.00 95.81      A    O  
ATOM   2394  CB  HIS A 320      -3.290  18.227  -3.351  1.00 95.42      A    C  
ATOM   2395  CG  HIS A 320      -4.415  17.317  -2.950  1.00 95.34      A    C  
ATOM   2396  CD2 HIS A 320      -4.442  15.953  -3.078  1.00 90.53      A    C  
ATOM   2397  ND1 HIS A 320      -5.587  17.698  -2.323  1.00 91.50      A    N  
ATOM   2398  CE1 HIS A 320      -6.295  16.587  -2.075  1.00 90.70      A    C  
ATOM   2399  NE2 HIS A 320      -5.635  15.512  -2.520  1.00 91.43      A    N  
ATOM   2400  N   LEU A 321      -2.151  17.193  -6.098  1.00 95.10      A    N  
ATOM   2401  CA  LEU A 321      -1.924  16.162  -7.115  1.00 95.18      A    C  
ATOM   2402  C   LEU A 321      -2.472  16.551  -8.502  1.00 95.86      A    C  
ATOM   2403  O   LEU A 321      -3.322  15.878  -9.083  1.00 95.56      A    O  
ATOM   2404  CB  LEU A 321      -2.431  14.798  -6.598  1.00 93.72      A    C  
ATOM   2405  CG  LEU A 321      -1.470  14.117  -5.606  1.00 90.54      A    C  
ATOM   2406  CD1 LEU A 321      -2.212  13.040  -4.817  1.00 87.54      A    C  
ATOM   2407  CD2 LEU A 321      -0.317  13.455  -6.356  1.00 86.99      A    C  
ATOM   2408  N   ASN A 322      -1.971  17.663  -9.018  1.00 96.06      A    N  
ATOM   2409  CA  ASN A 322      -2.240  18.163 -10.357  1.00 96.90      A    C  
ATOM   2410  C   ASN A 322      -0.935  18.693 -10.981  1.00 96.73      A    C  
ATOM   2411  O   ASN A 322       0.168  18.409 -10.494  1.00 95.39      A    O  
ATOM   2412  CB  ASN A 322      -3.365  19.220 -10.283  1.00 97.38      A    C  
ATOM   2413  CG  ASN A 322      -4.754  18.617 -10.354  1.00 97.58      A    C  
ATOM   2414  ND2 ASN A 322      -5.498  18.641  -9.278  1.00 95.03      A    N  
ATOM   2415  OD1 ASN A 322      -5.187  18.167 -11.400  1.00 94.89      A    O  
ATOM   2416  N   LYS A 323      -1.036  19.466 -12.047  1.00 97.96      A    N  
ATOM   2417  CA  LYS A 323       0.102  20.076 -12.751  1.00 97.91      A    C  
ATOM   2418  C   LYS A 323      -0.012  21.602 -12.801  1.00 98.21      A    C  
ATOM   2419  O   LYS A 323       0.442  22.234 -13.744  1.00 97.35      A    O  
ATOM   2420  CB  LYS A 323       0.245  19.464 -14.146  1.00 97.09      A    C  
ATOM   2421  CG  LYS A 323       0.496  17.945 -14.106  1.00 94.53      A    C  
ATOM   2422  CD  LYS A 323       0.521  17.391 -15.526  1.00 89.33      A    C  
ATOM   2423  CE  LYS A 323       0.634  15.865 -15.501  1.00 80.37      A    C  
ATOM   2424  NZ  LYS A 323       0.237  15.301 -16.803  1.00 69.93      A    N1+
ATOM   2425  N   PHE A 324      -0.636  22.204 -11.774  1.00 98.20      A    N  
ATOM   2426  CA  PHE A 324      -0.765  23.656 -11.695  1.00 98.34      A    C  
ATOM   2427  C   PHE A 324       0.598  24.338 -11.580  1.00 98.28      A    C  
ATOM   2428  O   PHE A 324       1.471  23.905 -10.834  1.00 97.61      A    O  
ATOM   2429  CB  PHE A 324      -1.676  24.067 -10.539  1.00 98.28      A    C  
ATOM   2430  CG  PHE A 324      -3.123  23.677 -10.716  1.00 98.39      A    C  
ATOM   2431  CD1 PHE A 324      -3.870  24.192 -11.790  1.00 97.98      A    C  
ATOM   2432  CD2 PHE A 324      -3.742  22.795  -9.804  1.00 97.87      A    C  
ATOM   2433  CE1 PHE A 324      -5.219  23.824 -11.967  1.00 97.54      A    C  
ATOM   2434  CE2 PHE A 324      -5.085  22.429  -9.974  1.00 97.51      A    C  
ATOM   2435  CZ  PHE A 324      -5.816  22.937 -11.062  1.00 97.66      A    C  
ATOM   2436  N   THR A 325       0.748  25.442 -12.298  1.00 98.35      A    N  
ATOM   2437  CA  THR A 325       1.975  26.247 -12.358  1.00 98.23      A    C  
ATOM   2438  C   THR A 325       1.719  27.691 -11.918  1.00 98.17      A    C  
ATOM   2439  O   THR A 325       0.582  28.105 -11.675  1.00 96.73      A    O  
ATOM   2440  CB  THR A 325       2.581  26.217 -13.778  1.00 97.44      A    C  
ATOM   2441  CG2 THR A 325       3.020  24.822 -14.214  1.00 92.08      A    C  
ATOM   2442  OG1 THR A 325       1.664  26.686 -14.729  1.00 91.70      A    O  
ATOM   2443  N   GLY A 326       2.782  28.486 -11.833  1.00 97.70      A    N  
ATOM   2444  CA  GLY A 326       2.686  29.887 -11.435  1.00 97.55      A    C  
ATOM   2445  C   GLY A 326       2.538  30.065  -9.921  1.00 97.93      A    C  
ATOM   2446  O   GLY A 326       2.886  29.183  -9.142  1.00 96.62      A    O  
ATOM   2447  N   LYS A 327       2.069  31.231  -9.499  1.00 97.77      A    N  
ATOM   2448  CA  LYS A 327       1.998  31.629  -8.088  1.00 97.48      A    C  
ATOM   2449  C   LYS A 327       0.605  31.382  -7.522  1.00 97.88      A    C  
ATOM   2450  O   LYS A 327      -0.383  31.455  -8.256  1.00 96.83      A    O  
ATOM   2451  CB  LYS A 327       2.394  33.105  -7.924  1.00 95.20      A    C  
ATOM   2452  CG  LYS A 327       3.816  33.394  -8.442  1.00 82.26      A    C  
ATOM   2453  CD  LYS A 327       4.249  34.828  -8.124  1.00 82.68      A    C  
ATOM   2454  CE  LYS A 327       5.693  35.066  -8.583  1.00 68.22      A    C  
ATOM   2455  NZ  LYS A 327       6.230  36.356  -8.100  1.00 61.63      A    N1+
ATOM   2456  N   ILE A 328       0.525  31.188  -6.204  1.00 97.76      A    N  
ATOM   2457  CA  ILE A 328      -0.747  31.341  -5.499  1.00 97.80      A    C  
ATOM   2458  C   ILE A 328      -1.164  32.818  -5.617  1.00 97.76      A    C  
ATOM   2459  O   ILE A 328      -0.404  33.696  -5.193  1.00 97.02      A    O  
ATOM   2460  CB  ILE A 328      -0.646  30.909  -4.020  1.00 97.30      A    C  
ATOM   2461  CG1 ILE A 328      -0.248  29.415  -3.924  1.00 95.03      A    C  
ATOM   2462  CG2 ILE A 328      -1.991  31.150  -3.312  1.00 95.43      A    C  
ATOM   2463  CD1 ILE A 328      -0.069  28.916  -2.489  1.00 92.80      A    C  
ATOM   2464  N   PRO A 329      -2.338  33.129  -6.193  1.00 97.70      A    N  
ATOM   2465  CA  PRO A 329      -2.786  34.511  -6.298  1.00 97.39      A    C  
ATOM   2466  C   PRO A 329      -3.083  35.077  -4.904  1.00 97.33      A    C  
ATOM   2467  O   PRO A 329      -3.747  34.440  -4.095  1.00 96.27      A    O  
ATOM   2468  CB  PRO A 329      -4.029  34.463  -7.190  1.00 96.10      A    C  
ATOM   2469  CG  PRO A 329      -4.578  33.055  -6.971  1.00 93.84      A    C  
ATOM   2470  CD  PRO A 329      -3.325  32.220  -6.741  1.00 96.74      A    C  
ATOM   2471  N   SER A 330      -2.650  36.296  -4.640  1.00 97.06      A    N  
ATOM   2472  CA  SER A 330      -2.874  36.958  -3.347  1.00 96.79      A    C  
ATOM   2473  C   SER A 330      -4.361  37.121  -3.008  1.00 97.07      A    C  
ATOM   2474  O   SER A 330      -4.723  37.175  -1.835  1.00 95.57      A    O  
ATOM   2475  CB  SER A 330      -2.198  38.329  -3.333  1.00 94.87      A    C  
ATOM   2476  OG  SER A 330      -2.650  39.115  -4.416  1.00 82.30      A    O  
ATOM   2477  N   SER A 331      -5.227  37.137  -4.026  1.00 97.38      A    N  
ATOM   2478  CA  SER A 331      -6.679  37.184  -3.858  1.00 97.27      A    C  
ATOM   2479  C   SER A 331      -7.258  35.969  -3.128  1.00 97.42      A    C  
ATOM   2480  O   SER A 331      -8.384  36.052  -2.656  1.00 96.40      A    O  
ATOM   2481  CB  SER A 331      -7.351  37.318  -5.226  1.00 96.43      A    C  
ATOM   2482  OG  SER A 331      -7.046  36.200  -6.028  1.00 93.57      A    O  
ATOM   2483  N   ILE A 332      -6.502  34.868  -2.988  1.00 97.19      A    N  
ATOM   2484  CA  ILE A 332      -6.956  33.713  -2.210  1.00 97.09      A    C  
ATOM   2485  C   ILE A 332      -7.235  34.078  -0.748  1.00 97.33      A    C  
ATOM   2486  O   ILE A 332      -8.081  33.461  -0.113  1.00 96.59      A    O  
ATOM   2487  CB  ILE A 332      -5.951  32.555  -2.330  1.00 95.76      A    C  
ATOM   2488  CG1 ILE A 332      -6.653  31.216  -2.038  1.00 87.30      A    C  
ATOM   2489  CG2 ILE A 332      -4.715  32.741  -1.412  1.00 86.90      A    C  
ATOM   2490  CD1 ILE A 332      -5.919  30.035  -2.658  1.00 80.18      A    C  
ATOM   2491  N   THR A 333      -6.595  35.123  -0.244  1.00 97.40      A    N  
ATOM   2492  CA  THR A 333      -6.819  35.627   1.118  1.00 97.26      A    C  
ATOM   2493  C   THR A 333      -8.184  36.295   1.304  1.00 97.30      A    C  
ATOM   2494  O   THR A 333      -8.568  36.581   2.436  1.00 95.91      A    O  
ATOM   2495  CB  THR A 333      -5.702  36.581   1.550  1.00 96.19      A    C  
ATOM   2496  CG2 THR A 333      -4.321  35.922   1.451  1.00 89.16      A    C  
ATOM   2497  OG1 THR A 333      -5.667  37.750   0.763  1.00 90.35      A    O  
ATOM   2498  N   ASN A 334      -8.952  36.492   0.229  1.00 97.42      A    N  
ATOM   2499  CA  ASN A 334     -10.343  36.932   0.306  1.00 97.15      A    C  
ATOM   2500  C   ASN A 334     -11.294  35.792   0.711  1.00 97.30      A    C  
ATOM   2501  O   ASN A 334     -12.447  36.055   1.073  1.00 95.93      A    O  
ATOM   2502  CB  ASN A 334     -10.787  37.514  -1.047  1.00 96.20      A    C  
ATOM   2503  CG  ASN A 334      -9.989  38.710  -1.526  1.00 93.17      A    C  
ATOM   2504  ND2 ASN A 334     -10.098  39.023  -2.801  1.00 83.28      A    N  
ATOM   2505  OD1 ASN A 334      -9.295  39.390  -0.796  1.00 85.27      A    O  
ATOM   2506  N   LEU A 335     -10.834  34.542   0.644  1.00 97.41      A    N  
ATOM   2507  CA  LEU A 335     -11.619  33.348   0.956  1.00 97.49      A    C  
ATOM   2508  C   LEU A 335     -11.652  33.098   2.470  1.00 97.48      A    C  
ATOM   2509  O   LEU A 335     -11.217  32.062   2.962  1.00 95.73      A    O  
ATOM   2510  CB  LEU A 335     -11.070  32.138   0.172  1.00 96.92      A    C  
ATOM   2511  CG  LEU A 335     -10.934  32.329  -1.349  1.00 95.52      A    C  
ATOM   2512  CD1 LEU A 335     -10.431  31.037  -2.003  1.00 92.99      A    C  
ATOM   2513  CD2 LEU A 335     -12.261  32.701  -2.008  1.00 92.44      A    C  
ATOM   2514  N   THR A 336     -12.155  34.058   3.214  1.00 97.41      A    N  
ATOM   2515  CA  THR A 336     -12.080  34.085   4.682  1.00 97.15      A    C  
ATOM   2516  C   THR A 336     -12.849  32.952   5.374  1.00 97.32      A    C  
ATOM   2517  O   THR A 336     -12.663  32.754   6.570  1.00 95.53      A    O  
ATOM   2518  CB  THR A 336     -12.580  35.427   5.238  1.00 95.77      A    C  
ATOM   2519  CG2 THR A 336     -11.699  36.588   4.782  1.00 87.79      A    C  
ATOM   2520  OG1 THR A 336     -13.888  35.688   4.780  1.00 88.54      A    O  
ATOM   2521  N   ASN A 337     -13.675  32.199   4.646  1.00 97.54      A    N  
ATOM   2522  CA  ASN A 337     -14.381  31.031   5.169  1.00 97.45      A    C  
ATOM   2523  C   ASN A 337     -13.596  29.717   4.981  1.00 97.52      A    C  
ATOM   2524  O   ASN A 337     -14.083  28.669   5.396  1.00 96.27      A    O  
ATOM   2525  CB  ASN A 337     -15.769  30.953   4.515  1.00 96.87      A    C  
ATOM   2526  CG  ASN A 337     -16.648  32.138   4.868  1.00 95.23      A    C  
ATOM   2527  ND2 ASN A 337     -17.161  32.840   3.881  1.00 83.35      A    N  
ATOM   2528  OD1 ASN A 337     -16.897  32.462   6.008  1.00 84.55      A    O  
ATOM   2529  N   LEU A 338     -12.413  29.749   4.353  1.00 97.42      A    N  
ATOM   2530  CA  LEU A 338     -11.621  28.538   4.136  1.00 97.35      A    C  
ATOM   2531  C   LEU A 338     -11.220  27.892   5.461  1.00 97.55      A    C  
ATOM   2532  O   LEU A 338     -10.602  28.518   6.319  1.00 96.70      A    O  
ATOM   2533  CB  LEU A 338     -10.360  28.818   3.294  1.00 96.23      A    C  
ATOM   2534  CG  LEU A 338     -10.578  28.791   1.768  1.00 91.46      A    C  
ATOM   2535  CD1 LEU A 338      -9.297  29.242   1.075  1.00 90.31      A    C  
ATOM   2536  CD2 LEU A 338     -10.909  27.399   1.248  1.00 89.75      A    C  
ATOM   2537  N   THR A 339     -11.525  26.612   5.567  1.00 97.26      A    N  
ATOM   2538  CA  THR A 339     -11.069  25.735   6.650  1.00 97.03      A    C  
ATOM   2539  C   THR A 339     -10.018  24.741   6.160  1.00 96.78      A    C  
ATOM   2540  O   THR A 339      -9.147  24.347   6.926  1.00 95.59      A    O  
ATOM   2541  CB  THR A 339     -12.241  24.984   7.293  1.00 96.38      A    C  
ATOM   2542  CG2 THR A 339     -13.304  25.923   7.861  1.00 87.74      A    C  
ATOM   2543  OG1 THR A 339     -12.873  24.134   6.367  1.00 88.89      A    O  
ATOM   2544  N   TYR A 340     -10.068  24.372   4.883  1.00 96.69      A    N  
ATOM   2545  CA  TYR A 340      -9.154  23.425   4.258  1.00 96.54      A    C  
ATOM   2546  C   TYR A 340      -8.627  23.962   2.921  1.00 96.68      A    C  
ATOM   2547  O   TYR A 340      -9.407  24.235   2.009  1.00 96.06      A    O  
ATOM   2548  CB  TYR A 340      -9.876  22.078   4.078  1.00 95.69      A    C  
ATOM   2549  CG  TYR A 340      -8.946  20.929   3.764  1.00 95.26      A    C  
ATOM   2550  CD1 TYR A 340      -8.411  20.759   2.467  1.00 94.06      A    C  
ATOM   2551  CD2 TYR A 340      -8.598  20.027   4.780  1.00 93.76      A    C  
ATOM   2552  CE1 TYR A 340      -7.513  19.716   2.200  1.00 92.85      A    C  
ATOM   2553  CE2 TYR A 340      -7.713  18.978   4.525  1.00 92.64      A    C  
ATOM   2554  CZ  TYR A 340      -7.161  18.825   3.239  1.00 92.59      A    C  
ATOM   2555  OH  TYR A 340      -6.278  17.817   3.003  1.00 90.96      A    O  
ATOM   2556  N   LEU A 341      -7.315  24.074   2.816  1.00 96.32      A    N  
ATOM   2557  CA  LEU A 341      -6.629  24.486   1.592  1.00 96.45      A    C  
ATOM   2558  C   LEU A 341      -5.501  23.506   1.281  1.00 96.26      A    C  
ATOM   2559  O   LEU A 341      -4.489  23.487   1.985  1.00 95.60      A    O  
ATOM   2560  CB  LEU A 341      -6.128  25.927   1.756  1.00 96.53      A    C  
ATOM   2561  CG  LEU A 341      -5.336  26.452   0.546  1.00 96.37      A    C  
ATOM   2562  CD1 LEU A 341      -6.159  26.435  -0.740  1.00 95.31      A    C  
ATOM   2563  CD2 LEU A 341      -4.901  27.890   0.809  1.00 94.90      A    C  
ATOM   2564  N   SER A 342      -5.643  22.750   0.203  1.00 96.35      A    N  
ATOM   2565  CA  SER A 342      -4.580  21.888  -0.300  1.00 96.27      A    C  
ATOM   2566  C   SER A 342      -4.210  22.223  -1.742  1.00 96.63      A    C  
ATOM   2567  O   SER A 342      -5.064  22.291  -2.629  1.00 96.31      A    O  
ATOM   2568  CB  SER A 342      -4.912  20.409  -0.126  1.00 95.11      A    C  
ATOM   2569  OG  SER A 342      -5.974  20.013  -0.960  1.00 91.90      A    O  
ATOM   2570  N   MET A 343      -2.910  22.432  -1.965  1.00 96.17      A    N  
ATOM   2571  CA  MET A 343      -2.302  22.646  -3.281  1.00 96.57      A    C  
ATOM   2572  C   MET A 343      -0.994  21.856  -3.422  1.00 96.45      A    C  
ATOM   2573  O   MET A 343      -0.178  22.154  -4.296  1.00 95.50      A    O  
ATOM   2574  CB  MET A 343      -2.050  24.142  -3.510  1.00 96.64      A    C  
ATOM   2575  CG  MET A 343      -3.321  24.997  -3.464  1.00 95.55      A    C  
ATOM   2576  SD  MET A 343      -2.992  26.732  -3.889  1.00 93.88      A    S  
ATOM   2577  CE  MET A 343      -4.669  27.356  -3.916  1.00 84.52      A    C  
ATOM   2578  N   SER A 344      -0.783  20.869  -2.573  1.00 95.31      A    N  
ATOM   2579  CA  SER A 344       0.427  20.052  -2.541  1.00 95.13      A    C  
ATOM   2580  C   SER A 344       0.631  19.254  -3.832  1.00 95.22      A    C  
ATOM   2581  O   SER A 344      -0.316  19.019  -4.582  1.00 94.70      A    O  
ATOM   2582  CB  SER A 344       0.398  19.116  -1.332  1.00 93.97      A    C  
ATOM   2583  OG  SER A 344      -0.764  18.320  -1.324  1.00 90.40      A    O  
ATOM   2584  N   GLN A 345       1.865  18.822  -4.084  1.00 94.67      A    N  
ATOM   2585  CA  GLN A 345       2.203  17.988  -5.240  1.00 94.56      A    C  
ATOM   2586  C   GLN A 345       1.715  18.605  -6.570  1.00 95.63      A    C  
ATOM   2587  O   GLN A 345       0.983  18.000  -7.346  1.00 95.16      A    O  
ATOM   2588  CB  GLN A 345       1.735  16.539  -5.014  1.00 92.85      A    C  
ATOM   2589  CG  GLN A 345       2.387  15.887  -3.782  1.00 89.16      A    C  
ATOM   2590  CD  GLN A 345       1.899  14.453  -3.584  1.00 85.01      A    C  
ATOM   2591  NE2 GLN A 345       1.279  14.139  -2.467  1.00 73.48      A    N  
ATOM   2592  OE1 GLN A 345       2.060  13.598  -4.424  1.00 76.96      A    O  
ATOM   2593  N   ASN A 346       2.135  19.845  -6.795  1.00 95.48      A    N  
ATOM   2594  CA  ASN A 346       1.941  20.591  -8.024  1.00 96.53      A    C  
ATOM   2595  C   ASN A 346       3.286  21.161  -8.509  1.00 96.56      A    C  
ATOM   2596  O   ASN A 346       4.354  20.786  -8.019  1.00 94.98      A    O  
ATOM   2597  CB  ASN A 346       0.859  21.674  -7.780  1.00 97.06      A    C  
ATOM   2598  CG  ASN A 346      -0.546  21.158  -7.997  1.00 97.24      A    C  
ATOM   2599  ND2 ASN A 346      -1.287  20.896  -6.947  1.00 94.01      A    N  
ATOM   2600  OD1 ASN A 346      -0.997  21.014  -9.121  1.00 93.69      A    O  
ATOM   2601  N   LEU A 347       3.248  22.079  -9.455  1.00 97.87      A    N  
ATOM   2602  CA  LEU A 347       4.408  22.822  -9.965  1.00 97.82      A    C  
ATOM   2603  C   LEU A 347       4.300  24.315  -9.633  1.00 98.01      A    C  
ATOM   2604  O   LEU A 347       4.782  25.172 -10.375  1.00 96.90      A    O  
ATOM   2605  CB  LEU A 347       4.558  22.546 -11.477  1.00 97.18      A    C  
ATOM   2606  CG  LEU A 347       4.730  21.063 -11.864  1.00 95.49      A    C  
ATOM   2607  CD1 LEU A 347       4.672  20.915 -13.389  1.00 91.50      A    C  
ATOM   2608  CD2 LEU A 347       6.068  20.493 -11.381  1.00 90.49      A    C  
ATOM   2609  N   LEU A 348       3.623  24.642  -8.522  1.00 98.04      A    N  
ATOM   2610  CA  LEU A 348       3.433  26.013  -8.073  1.00 98.16      A    C  
ATOM   2611  C   LEU A 348       4.747  26.617  -7.587  1.00 98.00      A    C  
ATOM   2612  O   LEU A 348       5.615  25.936  -7.032  1.00 96.88      A    O  
ATOM   2613  CB  LEU A 348       2.361  26.073  -6.965  1.00 98.01      A    C  
ATOM   2614  CG  LEU A 348       0.952  25.655  -7.426  1.00 97.48      A    C  
ATOM   2615  CD1 LEU A 348       0.033  25.528  -6.211  1.00 96.79      A    C  
ATOM   2616  CD2 LEU A 348       0.336  26.682  -8.375  1.00 96.16      A    C  
ATOM   2617  N   SER A 349       4.895  27.920  -7.789  1.00 97.92      A    N  
ATOM   2618  CA  SER A 349       6.124  28.660  -7.498  1.00 97.56      A    C  
ATOM   2619  C   SER A 349       5.833  30.038  -6.902  1.00 97.52      A    C  
ATOM   2620  O   SER A 349       4.689  30.370  -6.579  1.00 93.65      A    O  
ATOM   2621  CB  SER A 349       6.964  28.740  -8.790  1.00 95.35      A    C  
ATOM   2622  OG  SER A 349       6.306  29.502  -9.788  1.00 90.27      A    O  
ATOM   2623  N   GLY A 350       6.862  30.856  -6.765  1.00 97.16      A    N  
ATOM   2624  CA  GLY A 350       6.719  32.188  -6.190  1.00 97.01      A    C  
ATOM   2625  C   GLY A 350       6.654  32.179  -4.666  1.00 97.86      A    C  
ATOM   2626  O   GLY A 350       6.936  31.178  -4.016  1.00 96.63      A    O  
ATOM   2627  N   GLU A 351       6.307  33.322  -4.106  1.00 97.71      A    N  
ATOM   2628  CA  GLU A 351       6.172  33.507  -2.665  1.00 97.74      A    C  
ATOM   2629  C   GLU A 351       4.753  33.204  -2.194  1.00 97.90      A    C  
ATOM   2630  O   GLU A 351       3.778  33.421  -2.925  1.00 96.81      A    O  
ATOM   2631  CB  GLU A 351       6.581  34.935  -2.271  1.00 96.32      A    C  
ATOM   2632  CG  GLU A 351       8.065  35.195  -2.552  1.00 88.48      A    C  
ATOM   2633  CD  GLU A 351       8.525  36.602  -2.156  1.00 85.01      A    C  
ATOM   2634  OE1 GLU A 351       9.735  36.872  -2.359  1.00 78.38      A    O  
ATOM   2635  OE2 GLU A 351       7.690  37.409  -1.685  1.00 78.69      A    O1-
ATOM   2636  N   LEU A 352       4.638  32.733  -0.962  1.00 98.01      A    N  
ATOM   2637  CA  LEU A 352       3.353  32.599  -0.299  1.00 98.08      A    C  
ATOM   2638  C   LEU A 352       2.723  33.987  -0.071  1.00 97.96      A    C  
ATOM   2639  O   LEU A 352       3.445  34.935   0.248  1.00 96.95      A    O  
ATOM   2640  CB  LEU A 352       3.522  31.834   1.027  1.00 97.62      A    C  
ATOM   2641  CG  LEU A 352       4.075  30.406   0.893  1.00 96.70      A    C  
ATOM   2642  CD1 LEU A 352       4.193  29.769   2.280  1.00 95.32      A    C  
ATOM   2643  CD2 LEU A 352       3.187  29.512   0.033  1.00 94.60      A    C  
ATOM   2644  N   PRO A 353       1.400  34.144  -0.192  1.00 97.99      A    N  
ATOM   2645  CA  PRO A 353       0.728  35.420   0.036  1.00 97.51      A    C  
ATOM   2646  C   PRO A 353       0.992  35.976   1.443  1.00 97.42      A    C  
ATOM   2647  O   PRO A 353       0.713  35.308   2.441  1.00 96.50      A    O  
ATOM   2648  CB  PRO A 353      -0.766  35.151  -0.198  1.00 96.60      A    C  
ATOM   2649  CG  PRO A 353      -0.773  33.932  -1.113  1.00 94.65      A    C  
ATOM   2650  CD  PRO A 353       0.445  33.142  -0.656  1.00 97.08      A    C  
ATOM   2651  N   SER A 354       1.462  37.207   1.543  1.00 97.43      A    N  
ATOM   2652  CA  SER A 354       1.815  37.822   2.828  1.00 97.09      A    C  
ATOM   2653  C   SER A 354       0.637  37.931   3.813  1.00 97.19      A    C  
ATOM   2654  O   SER A 354       0.827  37.839   5.018  1.00 94.85      A    O  
ATOM   2655  CB  SER A 354       2.401  39.221   2.587  1.00 95.41      A    C  
ATOM   2656  OG  SER A 354       1.495  40.008   1.844  1.00 85.23      A    O  
ATOM   2657  N   ASN A 355      -0.576  38.080   3.292  1.00 96.24      A    N  
ATOM   2658  CA  ASN A 355      -1.811  38.176   4.074  1.00 95.92      A    C  
ATOM   2659  C   ASN A 355      -2.479  36.819   4.341  1.00 96.85      A    C  
ATOM   2660  O   ASN A 355      -3.683  36.782   4.589  1.00 95.07      A    O  
ATOM   2661  CB  ASN A 355      -2.759  39.189   3.408  1.00 92.63      A    C  
ATOM   2662  CG  ASN A 355      -2.440  40.627   3.743  1.00 81.47      A    C  
ATOM   2663  ND2 ASN A 355      -3.176  41.550   3.161  1.00 69.23      A    N  
ATOM   2664  OD1 ASN A 355      -1.574  40.955   4.525  1.00 67.30      A    O  
ATOM   2665  N   LEU A 356      -1.734  35.725   4.315  1.00 96.54      A    N  
ATOM   2666  CA  LEU A 356      -2.291  34.392   4.537  1.00 96.64      A    C  
ATOM   2667  C   LEU A 356      -3.068  34.274   5.860  1.00 97.17      A    C  
ATOM   2668  O   LEU A 356      -4.065  33.574   5.935  1.00 95.99      A    O  
ATOM   2669  CB  LEU A 356      -1.140  33.370   4.465  1.00 95.03      A    C  
ATOM   2670  CG  LEU A 356      -1.598  31.932   4.141  1.00 90.39      A    C  
ATOM   2671  CD1 LEU A 356      -2.067  31.795   2.702  1.00 88.54      A    C  
ATOM   2672  CD2 LEU A 356      -0.414  30.983   4.333  1.00 88.09      A    C  
ATOM   2673  N   GLY A 357      -2.673  35.055   6.865  1.00 96.89      A    N  
ATOM   2674  CA  GLY A 357      -3.378  35.150   8.154  1.00 96.62      A    C  
ATOM   2675  C   GLY A 357      -4.793  35.727   8.096  1.00 97.16      A    C  
ATOM   2676  O   GLY A 357      -5.499  35.669   9.100  1.00 95.79      A    O  
ATOM   2677  N   ALA A 358      -5.236  36.243   6.960  1.00 97.39      A    N  
ATOM   2678  CA  ALA A 358      -6.634  36.635   6.763  1.00 97.21      A    C  
ATOM   2679  C   ALA A 358      -7.587  35.428   6.711  1.00 97.50      A    C  
ATOM   2680  O   ALA A 358      -8.786  35.586   6.962  1.00 96.28      A    O  
ATOM   2681  CB  ALA A 358      -6.732  37.479   5.487  1.00 96.17      A    C  
ATOM   2682  N   LEU A 359      -7.055  34.248   6.450  1.00 97.66      A    N  
ATOM   2683  CA  LEU A 359      -7.791  32.975   6.484  1.00 97.88      A    C  
ATOM   2684  C   LEU A 359      -7.969  32.503   7.939  1.00 97.89      A    C  
ATOM   2685  O   LEU A 359      -7.433  31.473   8.345  1.00 96.61      A    O  
ATOM   2686  CB  LEU A 359      -7.072  31.934   5.601  1.00 97.56      A    C  
ATOM   2687  CG  LEU A 359      -6.803  32.355   4.143  1.00 96.52      A    C  
ATOM   2688  CD1 LEU A 359      -6.111  31.212   3.394  1.00 95.53      A    C  
ATOM   2689  CD2 LEU A 359      -8.085  32.711   3.396  1.00 94.99      A    C  
ATOM   2690  N   HIS A 360      -8.690  33.276   8.733  1.00 97.44      A    N  
ATOM   2691  CA  HIS A 360      -8.740  33.140  10.190  1.00 96.82      A    C  
ATOM   2692  C   HIS A 360      -9.416  31.853  10.699  1.00 97.19      A    C  
ATOM   2693  O   HIS A 360      -9.222  31.501  11.857  1.00 95.38      A    O  
ATOM   2694  CB  HIS A 360      -9.413  34.385  10.784  1.00 94.93      A    C  
ATOM   2695  CG  HIS A 360     -10.789  34.656  10.231  1.00 90.60      A    C  
ATOM   2696  CD2 HIS A 360     -11.992  34.219  10.725  1.00 77.12      A    C  
ATOM   2697  ND1 HIS A 360     -11.073  35.396   9.100  1.00 75.34      A    N  
ATOM   2698  CE1 HIS A 360     -12.410  35.403   8.922  1.00 77.32      A    C  
ATOM   2699  NE2 HIS A 360     -12.998  34.706   9.886  1.00 79.69      A    N  
ATOM   2700  N   ASP A 361     -10.139  31.136   9.827  1.00 97.40      A    N  
ATOM   2701  CA  ASP A 361     -10.771  29.848  10.145  1.00 97.29      A    C  
ATOM   2702  C   ASP A 361     -10.007  28.643   9.571  1.00 97.33      A    C  
ATOM   2703  O   ASP A 361     -10.459  27.501   9.697  1.00 95.24      A    O  
ATOM   2704  CB  ASP A 361     -12.236  29.862   9.682  1.00 96.24      A    C  
ATOM   2705  CG  ASP A 361     -13.125  30.771  10.538  1.00 93.40      A    C  
ATOM   2706  OD1 ASP A 361     -12.942  30.782  11.777  1.00 86.73      A    O  
ATOM   2707  OD2 ASP A 361     -14.017  31.418   9.955  1.00 85.77      A    O1-
ATOM   2708  N   LEU A 362      -8.840  28.875   8.948  1.00 97.64      A    N  
ATOM   2709  CA  LEU A 362      -8.070  27.818   8.298  1.00 97.71      A    C  
ATOM   2710  C   LEU A 362      -7.556  26.809   9.329  1.00 97.71      A    C  
ATOM   2711  O   LEU A 362      -6.912  27.166  10.316  1.00 97.16      A    O  
ATOM   2712  CB  LEU A 362      -6.931  28.431   7.469  1.00 97.49      A    C  
ATOM   2713  CG  LEU A 362      -6.271  27.449   6.487  1.00 96.81      A    C  
ATOM   2714  CD1 LEU A 362      -7.193  27.082   5.321  1.00 95.58      A    C  
ATOM   2715  CD2 LEU A 362      -5.016  28.089   5.892  1.00 95.23      A    C  
ATOM   2716  N   LYS A 363      -7.837  25.532   9.081  1.00 97.13      A    N  
ATOM   2717  CA  LYS A 363      -7.366  24.411   9.897  1.00 96.88      A    C  
ATOM   2718  C   LYS A 363      -6.240  23.650   9.212  1.00 96.36      A    C  
ATOM   2719  O   LYS A 363      -5.252  23.309   9.850  1.00 95.30      A    O  
ATOM   2720  CB  LYS A 363      -8.538  23.470  10.219  1.00 96.55      A    C  
ATOM   2721  CG  LYS A 363      -9.624  24.170  11.048  1.00 94.78      A    C  
ATOM   2722  CD  LYS A 363     -10.778  23.202  11.329  1.00 92.32      A    C  
ATOM   2723  CE  LYS A 363     -11.884  23.956  12.064  1.00 85.13      A    C  
ATOM   2724  NZ  LYS A 363     -13.084  23.107  12.240  1.00 76.93      A    N1+
ATOM   2725  N   PHE A 364      -6.366  23.416   7.918  1.00 95.91      A    N  
ATOM   2726  CA  PHE A 364      -5.419  22.635   7.131  1.00 95.67      A    C  
ATOM   2727  C   PHE A 364      -4.817  23.507   6.023  1.00 95.73      A    C  
ATOM   2728  O   PHE A 364      -5.535  24.001   5.155  1.00 95.13      A    O  
ATOM   2729  CB  PHE A 364      -6.104  21.392   6.564  1.00 94.73      A    C  
ATOM   2730  CG  PHE A 364      -6.608  20.433   7.624  1.00 93.69      A    C  
ATOM   2731  CD1 PHE A 364      -5.797  19.356   8.043  1.00 91.48      A    C  
ATOM   2732  CD2 PHE A 364      -7.877  20.601   8.205  1.00 91.13      A    C  
ATOM   2733  CE1 PHE A 364      -6.246  18.473   9.035  1.00 89.99      A    C  
ATOM   2734  CE2 PHE A 364      -8.329  19.729   9.201  1.00 89.79      A    C  
ATOM   2735  CZ  PHE A 364      -7.518  18.661   9.618  1.00 90.00      A    C  
ATOM   2736  N   LEU A 365      -3.497  23.674   6.059  1.00 95.86      A    N  
ATOM   2737  CA  LEU A 365      -2.718  24.318   5.018  1.00 96.03      A    C  
ATOM   2738  C   LEU A 365      -1.686  23.321   4.479  1.00 95.88      A    C  
ATOM   2739  O   LEU A 365      -0.647  23.107   5.105  1.00 95.17      A    O  
ATOM   2740  CB  LEU A 365      -2.066  25.591   5.577  1.00 96.26      A    C  
ATOM   2741  CG  LEU A 365      -1.245  26.350   4.525  1.00 96.18      A    C  
ATOM   2742  CD1 LEU A 365      -2.119  26.900   3.394  1.00 95.13      A    C  
ATOM   2743  CD2 LEU A 365      -0.538  27.527   5.185  1.00 94.71      A    C  
ATOM   2744  N   VAL A 366      -1.978  22.723   3.342  1.00 95.68      A    N  
ATOM   2745  CA  VAL A 366      -1.170  21.649   2.755  1.00 95.49      A    C  
ATOM   2746  C   VAL A 366      -0.626  22.101   1.408  1.00 95.63      A    C  
ATOM   2747  O   VAL A 366      -1.319  22.074   0.391  1.00 95.36      A    O  
ATOM   2748  CB  VAL A 366      -1.961  20.332   2.664  1.00 94.72      A    C  
ATOM   2749  CG1 VAL A 366      -1.017  19.180   2.335  1.00 92.92      A    C  
ATOM   2750  CG2 VAL A 366      -2.681  19.992   3.973  1.00 93.27      A    C  
ATOM   2751  N   LEU A 367       0.630  22.544   1.405  1.00 95.98      A    N  
ATOM   2752  CA  LEU A 367       1.317  23.135   0.253  1.00 96.16      A    C  
ATOM   2753  C   LEU A 367       2.643  22.425  -0.075  1.00 96.02      A    C  
ATOM   2754  O   LEU A 367       3.445  22.958  -0.843  1.00 94.86      A    O  
ATOM   2755  CB  LEU A 367       1.550  24.643   0.512  1.00 96.31      A    C  
ATOM   2756  CG  LEU A 367       0.300  25.497   0.815  1.00 96.07      A    C  
ATOM   2757  CD1 LEU A 367       0.725  26.951   1.002  1.00 95.34      A    C  
ATOM   2758  CD2 LEU A 367      -0.730  25.456  -0.312  1.00 94.77      A    C  
ATOM   2759  N   ASN A 368       2.897  21.264   0.512  1.00 95.15      A    N  
ATOM   2760  CA  ASN A 368       4.138  20.517   0.321  1.00 94.71      A    C  
ATOM   2761  C   ASN A 368       4.368  20.098  -1.135  1.00 95.25      A    C  
ATOM   2762  O   ASN A 368       3.431  20.002  -1.917  1.00 94.74      A    O  
ATOM   2763  CB  ASN A 368       4.192  19.318   1.284  1.00 92.72      A    C  
ATOM   2764  CG  ASN A 368       3.064  18.323   1.061  1.00 90.00      A    C  
ATOM   2765  ND2 ASN A 368       3.287  17.303   0.264  1.00 80.65      A    N  
ATOM   2766  OD1 ASN A 368       1.992  18.461   1.605  1.00 80.99      A    O  
ATOM   2767  N   SER A 369       5.628  19.833  -1.483  1.00 94.39      A    N  
ATOM   2768  CA  SER A 369       6.007  19.333  -2.803  1.00 94.69      A    C  
ATOM   2769  C   SER A 369       5.604  20.286  -3.943  1.00 95.40      A    C  
ATOM   2770  O   SER A 369       4.819  19.949  -4.828  1.00 94.72      A    O  
ATOM   2771  CB  SER A 369       5.508  17.899  -3.014  1.00 93.16      A    C  
ATOM   2772  OG  SER A 369       5.856  17.075  -1.932  1.00 88.64      A    O  
ATOM   2773  N   ASN A 370       6.138  21.494  -3.883  1.00 95.62      A    N  
ATOM   2774  CA  ASN A 370       6.021  22.533  -4.893  1.00 96.53      A    C  
ATOM   2775  C   ASN A 370       7.382  23.234  -5.076  1.00 96.45      A    C  
ATOM   2776  O   ASN A 370       8.423  22.717  -4.664  1.00 94.41      A    O  
ATOM   2777  CB  ASN A 370       4.886  23.507  -4.475  1.00 96.73      A    C  
ATOM   2778  CG  ASN A 370       3.508  23.046  -4.905  1.00 96.90      A    C  
ATOM   2779  ND2 ASN A 370       2.698  22.569  -4.000  1.00 93.88      A    N  
ATOM   2780  OD1 ASN A 370       3.138  23.167  -6.070  1.00 93.52      A    O  
ATOM   2781  N   CYS A 371       7.403  24.411  -5.674  1.00 97.89      A    N  
ATOM   2782  CA  CYS A 371       8.600  25.238  -5.868  1.00 97.62      A    C  
ATOM   2783  C   CYS A 371       8.457  26.616  -5.202  1.00 97.85      A    C  
ATOM   2784  O   CYS A 371       8.954  27.613  -5.727  1.00 96.27      A    O  
ATOM   2785  CB  CYS A 371       8.921  25.330  -7.373  1.00 96.62      A    C  
ATOM   2786  SG  CYS A 371       9.241  23.691  -8.090  1.00 91.24      A    S  
ATOM   2787  N   PHE A 372       7.734  26.691  -4.066  1.00 98.01      A    N  
ATOM   2788  CA  PHE A 372       7.587  27.955  -3.334  1.00 98.18      A    C  
ATOM   2789  C   PHE A 372       8.925  28.437  -2.783  1.00 98.01      A    C  
ATOM   2790  O   PHE A 372       9.736  27.653  -2.295  1.00 97.19      A    O  
ATOM   2791  CB  PHE A 372       6.549  27.832  -2.215  1.00 98.06      A    C  
ATOM   2792  CG  PHE A 372       5.132  27.567  -2.700  1.00 98.15      A    C  
ATOM   2793  CD1 PHE A 372       4.500  28.483  -3.559  1.00 97.58      A    C  
ATOM   2794  CD2 PHE A 372       4.461  26.401  -2.302  1.00 97.44      A    C  
ATOM   2795  CE1 PHE A 372       3.207  28.228  -4.040  1.00 97.03      A    C  
ATOM   2796  CE2 PHE A 372       3.165  26.135  -2.783  1.00 96.98      A    C  
ATOM   2797  CZ  PHE A 372       2.538  27.048  -3.653  1.00 97.17      A    C  
ATOM   2798  N   HIS A 373       9.147  29.755  -2.827  1.00 98.22      A    N  
ATOM   2799  CA  HIS A 373      10.342  30.420  -2.301  1.00 98.07      A    C  
ATOM   2800  C   HIS A 373       9.971  31.634  -1.450  1.00 98.02      A    C  
ATOM   2801  O   HIS A 373       8.791  31.945  -1.278  1.00 96.68      A    O  
ATOM   2802  CB  HIS A 373      11.287  30.767  -3.465  1.00 96.90      A    C  
ATOM   2803  CG  HIS A 373      10.723  31.747  -4.452  1.00 94.98      A    C  
ATOM   2804  CD2 HIS A 373      10.877  33.106  -4.462  1.00 81.98      A    C  
ATOM   2805  ND1 HIS A 373      10.005  31.423  -5.583  1.00 82.38      A    N  
ATOM   2806  CE1 HIS A 373       9.745  32.558  -6.253  1.00 83.97      A    C  
ATOM   2807  NE2 HIS A 373      10.255  33.604  -5.603  1.00 86.92      A    N  
ATOM   2808  N   GLY A 374      10.989  32.312  -0.913  1.00 97.76      A    N  
ATOM   2809  CA  GLY A 374      10.760  33.377   0.053  1.00 97.65      A    C  
ATOM   2810  C   GLY A 374      10.476  32.825   1.450  1.00 97.95      A    C  
ATOM   2811  O   GLY A 374      10.600  31.631   1.716  1.00 96.83      A    O  
ATOM   2812  N   SER A 375      10.128  33.708   2.378  1.00 97.87      A    N  
ATOM   2813  CA  SER A 375       9.874  33.345   3.776  1.00 97.60      A    C  
ATOM   2814  C   SER A 375       8.430  32.911   4.008  1.00 97.99      A    C  
ATOM   2815  O   SER A 375       7.515  33.330   3.305  1.00 96.90      A    O  
ATOM   2816  CB  SER A 375      10.244  34.508   4.699  1.00 95.72      A    C  
ATOM   2817  OG  SER A 375       9.535  35.676   4.348  1.00 84.35      A    O  
ATOM   2818  N   ILE A 376       8.218  32.128   5.066  1.00 97.96      A    N  
ATOM   2819  CA  ILE A 376       6.873  31.878   5.584  1.00 97.90      A    C  
ATOM   2820  C   ILE A 376       6.293  33.209   6.088  1.00 97.95      A    C  
ATOM   2821  O   ILE A 376       6.923  33.868   6.918  1.00 97.28      A    O  
ATOM   2822  CB  ILE A 376       6.887  30.813   6.700  1.00 97.58      A    C  
ATOM   2823  CG1 ILE A 376       7.446  29.475   6.171  1.00 96.12      A    C  
ATOM   2824  CG2 ILE A 376       5.465  30.613   7.270  1.00 96.28      A    C  
ATOM   2825  CD1 ILE A 376       7.615  28.405   7.249  1.00 93.70      A    C  
ATOM   2826  N   PRO A 377       5.100  33.626   5.625  1.00 97.84      A    N  
ATOM   2827  CA  PRO A 377       4.477  34.861   6.087  1.00 97.56      A    C  
ATOM   2828  C   PRO A 377       4.182  34.806   7.590  1.00 97.41      A    C  
ATOM   2829  O   PRO A 377       3.457  33.923   8.040  1.00 96.31      A    O  
ATOM   2830  CB  PRO A 377       3.189  35.016   5.273  1.00 96.36      A    C  
ATOM   2831  CG  PRO A 377       3.411  34.123   4.059  1.00 93.35      A    C  
ATOM   2832  CD  PRO A 377       4.306  33.010   4.587  1.00 96.84      A    C  
ATOM   2833  N   SER A 378       4.665  35.776   8.356  1.00 97.18      A    N  
ATOM   2834  CA  SER A 378       4.424  35.824   9.806  1.00 96.78      A    C  
ATOM   2835  C   SER A 378       2.943  35.892  10.180  1.00 97.19      A    C  
ATOM   2836  O   SER A 378       2.554  35.470  11.266  1.00 95.32      A    O  
ATOM   2837  CB  SER A 378       5.160  37.025  10.410  1.00 94.81      A    C  
ATOM   2838  OG  SER A 378       4.734  38.222   9.799  1.00 84.23      A    O  
ATOM   2839  N   SER A 379       2.095  36.366   9.265  1.00 97.25      A    N  
ATOM   2840  CA  SER A 379       0.645  36.417   9.453  1.00 97.26      A    C  
ATOM   2841  C   SER A 379       0.005  35.041   9.661  1.00 97.40      A    C  
ATOM   2842  O   SER A 379      -1.058  34.973  10.263  1.00 96.48      A    O  
ATOM   2843  CB  SER A 379      -0.011  37.117   8.263  1.00 96.53      A    C  
ATOM   2844  OG  SER A 379       0.133  36.359   7.077  1.00 94.87      A    O  
ATOM   2845  N   ILE A 380       0.661  33.946   9.231  1.00 97.29      A    N  
ATOM   2846  CA  ILE A 380       0.149  32.583   9.405  1.00 97.18      A    C  
ATOM   2847  C   ILE A 380      -0.088  32.242  10.884  1.00 97.41      A    C  
ATOM   2848  O   ILE A 380      -1.058  31.571  11.217  1.00 96.72      A    O  
ATOM   2849  CB  ILE A 380       1.096  31.568   8.734  1.00 95.69      A    C  
ATOM   2850  CG1 ILE A 380       0.368  30.226   8.510  1.00 80.04      A    C  
ATOM   2851  CG2 ILE A 380       2.394  31.360   9.529  1.00 79.82      A    C  
ATOM   2852  CD1 ILE A 380       1.215  29.200   7.748  1.00 75.93      A    C  
ATOM   2853  N   THR A 381       0.738  32.778  11.774  1.00 97.22      A    N  
ATOM   2854  CA  THR A 381       0.635  32.526  13.212  1.00 96.95      A    C  
ATOM   2855  C   THR A 381      -0.526  33.277  13.882  1.00 96.94      A    C  
ATOM   2856  O   THR A 381      -0.775  33.097  15.072  1.00 95.04      A    O  
ATOM   2857  CB  THR A 381       1.950  32.849  13.929  1.00 95.63      A    C  
ATOM   2858  CG2 THR A 381       3.145  32.118  13.319  1.00 89.07      A    C  
ATOM   2859  OG1 THR A 381       2.224  34.233  13.888  1.00 89.61      A    O  
ATOM   2860  N   ASN A 382      -1.270  34.099  13.139  1.00 97.22      A    N  
ATOM   2861  CA  ASN A 382      -2.518  34.708  13.593  1.00 96.98      A    C  
ATOM   2862  C   ASN A 382      -3.719  33.768  13.418  1.00 97.23      A    C  
ATOM   2863  O   ASN A 382      -4.779  34.038  13.974  1.00 95.75      A    O  
ATOM   2864  CB  ASN A 382      -2.756  36.041  12.866  1.00 95.86      A    C  
ATOM   2865  CG  ASN A 382      -1.662  37.067  13.092  1.00 92.67      A    C  
ATOM   2866  ND2 ASN A 382      -1.442  37.928  12.127  1.00 83.07      A    N  
ATOM   2867  OD1 ASN A 382      -1.018  37.137  14.128  1.00 85.18      A    O  
ATOM   2868  N   ILE A 383      -3.557  32.680  12.676  1.00 97.45      A    N  
ATOM   2869  CA  ILE A 383      -4.611  31.693  12.419  1.00 97.64      A    C  
ATOM   2870  C   ILE A 383      -4.663  30.723  13.604  1.00 97.70      A    C  
ATOM   2871  O   ILE A 383      -3.962  29.712  13.622  1.00 96.77      A    O  
ATOM   2872  CB  ILE A 383      -4.391  30.963  11.078  1.00 97.44      A    C  
ATOM   2873  CG1 ILE A 383      -4.120  31.935   9.909  1.00 96.29      A    C  
ATOM   2874  CG2 ILE A 383      -5.630  30.096  10.793  1.00 96.73      A    C  
ATOM   2875  CD1 ILE A 383      -3.771  31.234   8.586  1.00 95.28      A    C  
ATOM   2876  N   THR A 384      -5.487  31.020  14.595  1.00 97.86      A    N  
ATOM   2877  CA  THR A 384      -5.571  30.231  15.833  1.00 97.41      A    C  
ATOM   2878  C   THR A 384      -6.278  28.884  15.665  1.00 97.45      A    C  
ATOM   2879  O   THR A 384      -6.210  28.028  16.547  1.00 95.47      A    O  
ATOM   2880  CB  THR A 384      -6.277  31.027  16.937  1.00 96.20      A    C  
ATOM   2881  CG2 THR A 384      -5.527  32.319  17.272  1.00 88.69      A    C  
ATOM   2882  OG1 THR A 384      -7.576  31.392  16.528  1.00 89.63      A    O  
ATOM   2883  N   SER A 385      -6.963  28.679  14.533  1.00 97.51      A    N  
ATOM   2884  CA  SER A 385      -7.670  27.443  14.184  1.00 97.37      A    C  
ATOM   2885  C   SER A 385      -6.779  26.365  13.561  1.00 97.43      A    C  
ATOM   2886  O   SER A 385      -7.271  25.259  13.338  1.00 96.15      A    O  
ATOM   2887  CB  SER A 385      -8.829  27.786  13.241  1.00 96.64      A    C  
ATOM   2888  OG  SER A 385      -8.354  28.552  12.153  1.00 92.74      A    O  
ATOM   2889  N   LEU A 386      -5.503  26.648  13.283  1.00 97.59      A    N  
ATOM   2890  CA  LEU A 386      -4.603  25.716  12.607  1.00 97.66      A    C  
ATOM   2891  C   LEU A 386      -4.503  24.375  13.342  1.00 97.31      A    C  
ATOM   2892  O   LEU A 386      -4.273  24.322  14.550  1.00 96.43      A    O  
ATOM   2893  CB  LEU A 386      -3.200  26.326  12.426  1.00 97.31      A    C  
ATOM   2894  CG  LEU A 386      -3.105  27.445  11.366  1.00 96.30      A    C  
ATOM   2895  CD1 LEU A 386      -1.722  28.095  11.436  1.00 95.73      A    C  
ATOM   2896  CD2 LEU A 386      -3.322  26.913   9.951  1.00 95.31      A    C  
ATOM   2897  N   VAL A 387      -4.649  23.313  12.575  1.00 96.77      A    N  
ATOM   2898  CA  VAL A 387      -4.472  21.909  12.990  1.00 96.13      A    C  
ATOM   2899  C   VAL A 387      -3.260  21.306  12.287  1.00 95.69      A    C  
ATOM   2900  O   VAL A 387      -2.471  20.586  12.901  1.00 94.59      A    O  
ATOM   2901  CB  VAL A 387      -5.746  21.091  12.680  1.00 95.51      A    C  
ATOM   2902  CG1 VAL A 387      -5.598  19.615  13.069  1.00 92.49      A    C  
ATOM   2903  CG2 VAL A 387      -6.970  21.644  13.420  1.00 92.99      A    C  
ATOM   2904  N   ASN A 388      -3.078  21.616  11.001  1.00 95.55      A    N  
ATOM   2905  CA  ASN A 388      -2.006  21.087  10.178  1.00 95.18      A    C  
ATOM   2906  C   ASN A 388      -1.401  22.183   9.290  1.00 95.41      A    C  
ATOM   2907  O   ASN A 388      -2.121  22.888   8.583  1.00 94.84      A    O  
ATOM   2908  CB  ASN A 388      -2.568  19.909   9.363  1.00 93.82      A    C  
ATOM   2909  CG  ASN A 388      -1.514  19.206   8.535  1.00 89.93      A    C  
ATOM   2910  ND2 ASN A 388      -1.311  17.930   8.764  1.00 78.45      A    N  
ATOM   2911  OD1 ASN A 388      -0.883  19.780   7.663  1.00 80.86      A    O  
ATOM   2912  N   VAL A 389      -0.076  22.274   9.316  1.00 95.74      A    N  
ATOM   2913  CA  VAL A 389       0.711  23.115   8.415  1.00 95.90      A    C  
ATOM   2914  C   VAL A 389       1.786  22.252   7.770  1.00 95.62      A    C  
ATOM   2915  O   VAL A 389       2.770  21.876   8.415  1.00 94.94      A    O  
ATOM   2916  CB  VAL A 389       1.323  24.320   9.158  1.00 96.07      A    C  
ATOM   2917  CG1 VAL A 389       2.180  25.171   8.226  1.00 95.24      A    C  
ATOM   2918  CG2 VAL A 389       0.239  25.227   9.746  1.00 95.54      A    C  
ATOM   2919  N   SER A 390       1.613  21.946   6.494  1.00 95.13      A    N  
ATOM   2920  CA  SER A 390       2.559  21.176   5.694  1.00 94.82      A    C  
ATOM   2921  C   SER A 390       3.114  22.040   4.566  1.00 95.36      A    C  
ATOM   2922  O   SER A 390       2.428  22.335   3.592  1.00 94.61      A    O  
ATOM   2923  CB  SER A 390       1.895  19.904   5.162  1.00 93.02      A    C  
ATOM   2924  OG  SER A 390       2.853  19.084   4.529  1.00 78.20      A    O  
ATOM   2925  N   LEU A 391       4.373  22.465   4.730  1.00 95.89      A    N  
ATOM   2926  CA  LEU A 391       5.107  23.314   3.787  1.00 96.35      A    C  
ATOM   2927  C   LEU A 391       6.398  22.643   3.296  1.00 96.42      A    C  
ATOM   2928  O   LEU A 391       7.238  23.293   2.666  1.00 95.41      A    O  
ATOM   2929  CB  LEU A 391       5.413  24.674   4.452  1.00 96.29      A    C  
ATOM   2930  CG  LEU A 391       4.186  25.472   4.947  1.00 95.71      A    C  
ATOM   2931  CD1 LEU A 391       4.646  26.771   5.605  1.00 94.52      A    C  
ATOM   2932  CD2 LEU A 391       3.248  25.845   3.811  1.00 93.85      A    C  
ATOM   2933  N   SER A 392       6.576  21.363   3.582  1.00 94.83      A    N  
ATOM   2934  CA  SER A 392       7.759  20.572   3.257  1.00 94.75      A    C  
ATOM   2935  C   SER A 392       7.992  20.434   1.750  1.00 95.14      A    C  
ATOM   2936  O   SER A 392       7.092  20.649   0.947  1.00 94.56      A    O  
ATOM   2937  CB  SER A 392       7.653  19.193   3.929  1.00 92.90      A    C  
ATOM   2938  OG  SER A 392       6.379  18.635   3.753  1.00 80.51      A    O  
ATOM   2939  N   PHE A 393       9.218  20.098   1.375  1.00 94.77      A    N  
ATOM   2940  CA  PHE A 393       9.622  19.947  -0.026  1.00 94.95      A    C  
ATOM   2941  C   PHE A 393       9.280  21.174  -0.893  1.00 95.47      A    C  
ATOM   2942  O   PHE A 393       8.539  21.105  -1.875  1.00 94.81      A    O  
ATOM   2943  CB  PHE A 393       9.100  18.622  -0.597  1.00 93.69      A    C  
ATOM   2944  CG  PHE A 393       9.606  17.400   0.137  1.00 92.47      A    C  
ATOM   2945  CD1 PHE A 393      10.876  16.876  -0.153  1.00 89.67      A    C  
ATOM   2946  CD2 PHE A 393       8.817  16.797   1.132  1.00 89.61      A    C  
ATOM   2947  CE1 PHE A 393      11.357  15.748   0.528  1.00 88.59      A    C  
ATOM   2948  CE2 PHE A 393       9.301  15.671   1.823  1.00 88.44      A    C  
ATOM   2949  CZ  PHE A 393      10.572  15.152   1.521  1.00 88.51      A    C  
ATOM   2950  N   ASN A 394       9.838  22.304  -0.498  1.00 96.15      A    N  
ATOM   2951  CA  ASN A 394       9.780  23.567  -1.214  1.00 96.78      A    C  
ATOM   2952  C   ASN A 394      11.176  24.223  -1.230  1.00 96.75      A    C  
ATOM   2953  O   ASN A 394      12.197  23.569  -0.977  1.00 94.55      A    O  
ATOM   2954  CB  ASN A 394       8.669  24.444  -0.581  1.00 96.81      A    C  
ATOM   2955  CG  ASN A 394       7.295  24.116  -1.119  1.00 96.89      A    C  
ATOM   2956  ND2 ASN A 394       6.438  23.501  -0.340  1.00 93.97      A    N  
ATOM   2957  OD1 ASN A 394       6.965  24.449  -2.252  1.00 93.98      A    O  
ATOM   2958  N   ALA A 395      11.265  25.498  -1.543  1.00 97.80      A    N  
ATOM   2959  CA  ALA A 395      12.502  26.282  -1.494  1.00 97.83      A    C  
ATOM   2960  C   ALA A 395      12.372  27.489  -0.544  1.00 98.07      A    C  
ATOM   2961  O   ALA A 395      12.966  28.541  -0.790  1.00 96.96      A    O  
ATOM   2962  CB  ALA A 395      12.920  26.638  -2.934  1.00 97.11      A    C  
ATOM   2963  N   LEU A 396      11.585  27.338   0.526  1.00 98.01      A    N  
ATOM   2964  CA  LEU A 396      11.344  28.394   1.507  1.00 98.18      A    C  
ATOM   2965  C   LEU A 396      12.626  28.751   2.271  1.00 98.20      A    C  
ATOM   2966  O   LEU A 396      13.456  27.894   2.571  1.00 97.55      A    O  
ATOM   2967  CB  LEU A 396      10.211  27.981   2.473  1.00 97.90      A    C  
ATOM   2968  CG  LEU A 396       8.844  27.771   1.802  1.00 97.21      A    C  
ATOM   2969  CD1 LEU A 396       7.865  27.171   2.807  1.00 96.34      A    C  
ATOM   2970  CD2 LEU A 396       8.250  29.076   1.273  1.00 95.69      A    C  
ATOM   2971  N   THR A 397      12.752  30.024   2.606  1.00 98.31      A    N  
ATOM   2972  CA  THR A 397      13.909  30.607   3.296  1.00 98.29      A    C  
ATOM   2973  C   THR A 397      13.472  31.405   4.532  1.00 98.13      A    C  
ATOM   2974  O   THR A 397      12.285  31.512   4.840  1.00 96.60      A    O  
ATOM   2975  CB  THR A 397      14.739  31.488   2.336  1.00 97.51      A    C  
ATOM   2976  CG2 THR A 397      15.348  30.714   1.181  1.00 92.78      A    C  
ATOM   2977  OG1 THR A 397      13.956  32.522   1.793  1.00 92.74      A    O  
ATOM   2978  N   GLY A 398      14.429  31.996   5.249  1.00 97.74      A    N  
ATOM   2979  CA  GLY A 398      14.126  32.779   6.445  1.00 97.69      A    C  
ATOM   2980  C   GLY A 398      13.878  31.916   7.686  1.00 98.00      A    C  
ATOM   2981  O   GLY A 398      14.156  30.718   7.693  1.00 96.97      A    O  
ATOM   2982  N   LYS A 399      13.385  32.545   8.737  1.00 97.99      A    N  
ATOM   2983  CA  LYS A 399      13.184  31.913  10.046  1.00 97.88      A    C  
ATOM   2984  C   LYS A 399      11.771  31.362  10.196  1.00 98.05      A    C  
ATOM   2985  O   LYS A 399      10.848  31.836   9.527  1.00 97.09      A    O  
ATOM   2986  CB  LYS A 399      13.505  32.914  11.169  1.00 96.67      A    C  
ATOM   2987  CG  LYS A 399      14.960  33.393  11.134  1.00 89.58      A    C  
ATOM   2988  CD  LYS A 399      15.264  34.290  12.343  1.00 86.49      A    C  
ATOM   2989  CE  LYS A 399      16.722  34.733  12.328  1.00 73.13      A    C  
ATOM   2990  NZ  LYS A 399      17.073  35.460  13.561  1.00 64.68      A    N1+
ATOM   2991  N   ILE A 400      11.599  30.421  11.120  1.00 98.07      A    N  
ATOM   2992  CA  ILE A 400      10.272  30.017  11.586  1.00 98.01      A    C  
ATOM   2993  C   ILE A 400       9.617  31.236  12.258  1.00 97.97      A    C  
ATOM   2994  O   ILE A 400      10.236  31.825  13.151  1.00 97.28      A    O  
ATOM   2995  CB  ILE A 400      10.353  28.818  12.554  1.00 97.71      A    C  
ATOM   2996  CG1 ILE A 400      11.088  27.624  11.911  1.00 96.50      A    C  
ATOM   2997  CG2 ILE A 400       8.937  28.396  12.989  1.00 96.51      A    C  
ATOM   2998  CD1 ILE A 400      11.356  26.455  12.869  1.00 94.66      A    C  
ATOM   2999  N   PRO A 401       8.407  31.640  11.848  1.00 97.74      A    N  
ATOM   3000  CA  PRO A 401       7.711  32.744  12.499  1.00 97.34      A    C  
ATOM   3001  C   PRO A 401       7.308  32.367  13.929  1.00 97.39      A    C  
ATOM   3002  O   PRO A 401       6.874  31.248  14.202  1.00 96.39      A    O  
ATOM   3003  CB  PRO A 401       6.508  33.045  11.607  1.00 96.04      A    C  
ATOM   3004  CG  PRO A 401       6.220  31.710  10.924  1.00 93.65      A    C  
ATOM   3005  CD  PRO A 401       7.601  31.087  10.770  1.00 96.78      A    C  
ATOM   3006  N   GLU A 402       7.393  33.333  14.846  1.00 96.80      A    N  
ATOM   3007  CA  GLU A 402       6.874  33.169  16.197  1.00 96.20      A    C  
ATOM   3008  C   GLU A 402       5.348  33.253  16.238  1.00 96.36      A    C  
ATOM   3009  O   GLU A 402       4.735  34.022  15.490  1.00 92.75      A    O  
ATOM   3010  CB  GLU A 402       7.463  34.219  17.155  1.00 93.83      A    C  
ATOM   3011  CG  GLU A 402       8.968  34.018  17.401  1.00 82.60      A    C  
ATOM   3012  CD  GLU A 402       9.517  34.886  18.533  1.00 77.78      A    C  
ATOM   3013  OE1 GLU A 402      10.698  34.670  18.898  1.00 71.66      A    O  
ATOM   3014  OE2 GLU A 402       8.788  35.775  19.021  1.00 70.76      A    O1-
ATOM   3015  N   GLY A 403       4.729  32.520  17.149  1.00 95.82      A    N  
ATOM   3016  CA  GLY A 403       3.310  32.617  17.470  1.00 95.99      A    C  
ATOM   3017  C   GLY A 403       2.489  31.375  17.143  1.00 96.91      A    C  
ATOM   3018  O   GLY A 403       1.261  31.442  17.264  1.00 94.98      A    O  
ATOM   3019  N   PHE A 404       3.108  30.271  16.746  1.00 96.94      A    N  
ATOM   3020  CA  PHE A 404       2.378  29.021  16.504  1.00 97.26      A    C  
ATOM   3021  C   PHE A 404       1.667  28.479  17.758  1.00 97.12      A    C  
ATOM   3022  O   PHE A 404       0.638  27.820  17.623  1.00 95.42      A    O  
ATOM   3023  CB  PHE A 404       3.310  27.966  15.895  1.00 97.00      A    C  
ATOM   3024  CG  PHE A 404       3.494  28.085  14.400  1.00 97.41      A    C  
ATOM   3025  CD1 PHE A 404       2.391  27.905  13.542  1.00 96.46      A    C  
ATOM   3026  CD2 PHE A 404       4.761  28.332  13.853  1.00 96.20      A    C  
ATOM   3027  CE1 PHE A 404       2.555  27.976  12.144  1.00 95.42      A    C  
ATOM   3028  CE2 PHE A 404       4.930  28.399  12.458  1.00 95.45      A    C  
ATOM   3029  CZ  PHE A 404       3.825  28.225  11.603  1.00 95.96      A    C  
ATOM   3030  N   SER A 405       2.127  28.817  18.967  1.00 97.35      A    N  
ATOM   3031  CA  SER A 405       1.450  28.433  20.218  1.00 96.97      A    C  
ATOM   3032  C   SER A 405       0.041  29.024  20.363  1.00 96.99      A    C  
ATOM   3033  O   SER A 405      -0.786  28.502  21.108  1.00 94.91      A    O  
ATOM   3034  CB  SER A 405       2.289  28.837  21.426  1.00 95.42      A    C  
ATOM   3035  OG  SER A 405       2.228  30.233  21.636  1.00 87.94      A    O  
ATOM   3036  N   ARG A 406      -0.276  30.076  19.579  1.00 97.04      A    N  
ATOM   3037  CA  ARG A 406      -1.626  30.648  19.503  1.00 96.30      A    C  
ATOM   3038  C   ARG A 406      -2.629  29.718  18.819  1.00 96.61      A    C  
ATOM   3039  O   ARG A 406      -3.828  29.972  18.915  1.00 94.69      A    O  
ATOM   3040  CB  ARG A 406      -1.578  32.017  18.807  1.00 94.23      A    C  
ATOM   3041  CG  ARG A 406      -0.820  33.055  19.643  1.00 87.74      A    C  
ATOM   3042  CD  ARG A 406      -0.845  34.432  18.982  1.00 85.67      A    C  
ATOM   3043  NE  ARG A 406       0.206  34.562  17.954  1.00 78.93      A    N  
ATOM   3044  CZ  ARG A 406       0.348  35.571  17.109  1.00 75.80      A    C  
ATOM   3045  NH1 ARG A 406      -0.506  36.539  17.034  1.00 66.78      A    N1+
ATOM   3046  NH2 ARG A 406       1.378  35.624  16.324  1.00 66.51      A    N  
ATOM   3047  N   SER A 407      -2.162  28.665  18.180  1.00 96.87      A    N  
ATOM   3048  CA  SER A 407      -2.976  27.612  17.572  1.00 96.84      A    C  
ATOM   3049  C   SER A 407      -2.990  26.367  18.468  1.00 97.17      A    C  
ATOM   3050  O   SER A 407      -2.193  25.451  18.259  1.00 95.60      A    O  
ATOM   3051  CB  SER A 407      -2.438  27.273  16.175  1.00 95.57      A    C  
ATOM   3052  OG  SER A 407      -2.398  28.438  15.385  1.00 86.95      A    O  
ATOM   3053  N   PRO A 408      -3.870  26.294  19.483  1.00 97.18      A    N  
ATOM   3054  CA  PRO A 408      -3.826  25.229  20.478  1.00 96.66      A    C  
ATOM   3055  C   PRO A 408      -4.134  23.841  19.910  1.00 96.76      A    C  
ATOM   3056  O   PRO A 408      -3.825  22.841  20.536  1.00 94.65      A    O  
ATOM   3057  CB  PRO A 408      -4.862  25.637  21.539  1.00 95.34      A    C  
ATOM   3058  CG  PRO A 408      -5.858  26.478  20.742  1.00 93.34      A    C  
ATOM   3059  CD  PRO A 408      -4.955  27.211  19.750  1.00 96.19      A    C  
ATOM   3060  N   ASN A 409      -4.735  23.781  18.719  1.00 97.08      A    N  
ATOM   3061  CA  ASN A 409      -5.070  22.526  18.042  1.00 96.75      A    C  
ATOM   3062  C   ASN A 409      -4.016  22.096  17.012  1.00 96.60      A    C  
ATOM   3063  O   ASN A 409      -4.249  21.111  16.317  1.00 94.63      A    O  
ATOM   3064  CB  ASN A 409      -6.466  22.660  17.415  1.00 96.13      A    C  
ATOM   3065  CG  ASN A 409      -7.565  22.893  18.433  1.00 93.92      A    C  
ATOM   3066  ND2 ASN A 409      -8.565  23.670  18.080  1.00 82.95      A    N  
ATOM   3067  OD1 ASN A 409      -7.557  22.401  19.544  1.00 84.84      A    O  
ATOM   3068  N   LEU A 410      -2.894  22.808  16.897  1.00 96.94      A    N  
ATOM   3069  CA  LEU A 410      -1.835  22.457  15.956  1.00 97.27      A    C  
ATOM   3070  C   LEU A 410      -1.209  21.119  16.358  1.00 97.39      A    C  
ATOM   3071  O   LEU A 410      -0.529  21.025  17.379  1.00 96.70      A    O  
ATOM   3072  CB  LEU A 410      -0.806  23.598  15.878  1.00 97.07      A    C  
ATOM   3073  CG  LEU A 410       0.280  23.398  14.796  1.00 96.59      A    C  
ATOM   3074  CD1 LEU A 410      -0.300  23.461  13.381  1.00 95.73      A    C  
ATOM   3075  CD2 LEU A 410       1.329  24.502  14.922  1.00 95.31      A    C  
ATOM   3076  N   THR A 411      -1.457  20.095  15.548  1.00 96.32      A    N  
ATOM   3077  CA  THR A 411      -0.969  18.730  15.773  1.00 95.99      A    C  
ATOM   3078  C   THR A 411       0.143  18.342  14.812  1.00 95.76      A    C  
ATOM   3079  O   THR A 411       0.981  17.524  15.161  1.00 94.78      A    O  
ATOM   3080  CB  THR A 411      -2.104  17.699  15.673  1.00 95.00      A    C  
ATOM   3081  CG2 THR A 411      -3.186  17.914  16.732  1.00 79.19      A    C  
ATOM   3082  OG1 THR A 411      -2.729  17.752  14.410  1.00 80.65      A    O  
ATOM   3083  N   PHE A 412       0.198  18.953  13.633  1.00 95.22      A    N  
ATOM   3084  CA  PHE A 412       1.178  18.630  12.602  1.00 95.05      A    C  
ATOM   3085  C   PHE A 412       1.838  19.905  12.065  1.00 95.21      A    C  
ATOM   3086  O   PHE A 412       1.156  20.795  11.548  1.00 95.09      A    O  
ATOM   3087  CB  PHE A 412       0.492  17.819  11.495  1.00 94.01      A    C  
ATOM   3088  CG  PHE A 412       1.425  17.257  10.454  1.00 93.56      A    C  
ATOM   3089  CD1 PHE A 412       1.910  18.066   9.415  1.00 92.28      A    C  
ATOM   3090  CD2 PHE A 412       1.787  15.899  10.500  1.00 92.09      A    C  
ATOM   3091  CE1 PHE A 412       2.764  17.533   8.437  1.00 91.22      A    C  
ATOM   3092  CE2 PHE A 412       2.634  15.359   9.525  1.00 90.81      A    C  
ATOM   3093  CZ  PHE A 412       3.125  16.178   8.493  1.00 90.79      A    C  
ATOM   3094  N   LEU A 413       3.159  19.971  12.170  1.00 95.41      A    N  
ATOM   3095  CA  LEU A 413       3.968  21.021  11.569  1.00 95.85      A    C  
ATOM   3096  C   LEU A 413       5.157  20.391  10.848  1.00 95.79      A    C  
ATOM   3097  O   LEU A 413       6.063  19.849  11.497  1.00 95.14      A    O  
ATOM   3098  CB  LEU A 413       4.402  22.019  12.655  1.00 96.25      A    C  
ATOM   3099  CG  LEU A 413       5.319  23.152  12.156  1.00 96.23      A    C  
ATOM   3100  CD1 LEU A 413       4.653  24.027  11.095  1.00 95.42      A    C  
ATOM   3101  CD2 LEU A 413       5.704  24.052  13.322  1.00 94.87      A    C  
ATOM   3102  N   SER A 414       5.178  20.487   9.526  1.00 95.26      A    N  
ATOM   3103  CA  SER A 414       6.305  20.047   8.713  1.00 95.09      A    C  
ATOM   3104  C   SER A 414       6.822  21.169   7.821  1.00 95.48      A    C  
ATOM   3105  O   SER A 414       6.102  21.727   6.994  1.00 95.13      A    O  
ATOM   3106  CB  SER A 414       5.964  18.811   7.889  1.00 93.89      A    C  
ATOM   3107  OG  SER A 414       7.112  18.410   7.174  1.00 83.95      A    O  
ATOM   3108  N   LEU A 415       8.112  21.478   8.003  1.00 95.95      A    N  
ATOM   3109  CA  LEU A 415       8.887  22.419   7.204  1.00 96.35      A    C  
ATOM   3110  C   LEU A 415      10.058  21.717   6.499  1.00 96.48      A    C  
ATOM   3111  O   LEU A 415      10.946  22.386   5.967  1.00 95.46      A    O  
ATOM   3112  CB  LEU A 415       9.377  23.573   8.111  1.00 96.29      A    C  
ATOM   3113  CG  LEU A 415       8.285  24.276   8.943  1.00 95.87      A    C  
ATOM   3114  CD1 LEU A 415       8.902  25.404   9.775  1.00 95.01      A    C  
ATOM   3115  CD2 LEU A 415       7.191  24.891   8.075  1.00 94.42      A    C  
ATOM   3116  N   THR A 416      10.064  20.403   6.487  1.00 95.10      A    N  
ATOM   3117  CA  THR A 416      11.124  19.534   5.980  1.00 95.02      A    C  
ATOM   3118  C   THR A 416      11.561  19.890   4.566  1.00 95.49      A    C  
ATOM   3119  O   THR A 416      10.732  20.274   3.752  1.00 94.79      A    O  
ATOM   3120  CB  THR A 416      10.634  18.078   5.981  1.00 93.41      A    C  
ATOM   3121  CG2 THR A 416      11.696  17.061   5.588  1.00 82.43      A    C  
ATOM   3122  OG1 THR A 416      10.206  17.763   7.278  1.00 83.99      A    O  
ATOM   3123  N   SER A 417      12.837  19.720   4.266  1.00 95.24      A    N  
ATOM   3124  CA  SER A 417      13.390  19.925   2.928  1.00 95.42      A    C  
ATOM   3125  C   SER A 417      13.056  21.293   2.333  1.00 96.05      A    C  
ATOM   3126  O   SER A 417      12.364  21.446   1.327  1.00 95.36      A    O  
ATOM   3127  CB  SER A 417      13.034  18.749   2.011  1.00 94.23      A    C  
ATOM   3128  OG  SER A 417      13.863  18.761   0.874  1.00 90.07      A    O  
ATOM   3129  N   ASN A 418      13.565  22.320   3.003  1.00 96.35      A    N  
ATOM   3130  CA  ASN A 418      13.541  23.708   2.578  1.00 97.01      A    C  
ATOM   3131  C   ASN A 418      14.950  24.312   2.726  1.00 97.16      A    C  
ATOM   3132  O   ASN A 418      15.951  23.597   2.847  1.00 95.80      A    O  
ATOM   3133  CB  ASN A 418      12.443  24.449   3.371  1.00 97.04      A    C  
ATOM   3134  CG  ASN A 418      11.065  24.315   2.746  1.00 97.03      A    C  
ATOM   3135  ND2 ASN A 418      10.192  23.525   3.318  1.00 93.98      A    N  
ATOM   3136  OD1 ASN A 418      10.772  24.961   1.751  1.00 93.75      A    O  
ATOM   3137  N   LYS A 419      15.060  25.627   2.721  1.00 97.91      A    N  
ATOM   3138  CA  LYS A 419      16.320  26.363   2.932  1.00 97.96      A    C  
ATOM   3139  C   LYS A 419      16.202  27.342   4.099  1.00 98.17      A    C  
ATOM   3140  O   LYS A 419      16.754  28.437   4.066  1.00 97.21      A    O  
ATOM   3141  CB  LYS A 419      16.765  27.044   1.626  1.00 97.08      A    C  
ATOM   3142  CG  LYS A 419      16.989  26.032   0.502  1.00 93.99      A    C  
ATOM   3143  CD  LYS A 419      17.431  26.746  -0.776  1.00 87.12      A    C  
ATOM   3144  CE  LYS A 419      17.581  25.705  -1.887  1.00 77.69      A    C  
ATOM   3145  NZ  LYS A 419      17.911  26.326  -3.190  1.00 66.30      A    N1+
ATOM   3146  N   MET A 420      15.422  26.962   5.099  1.00 98.11      A    N  
ATOM   3147  CA  MET A 420      15.139  27.810   6.247  1.00 98.23      A    C  
ATOM   3148  C   MET A 420      16.319  27.877   7.216  1.00 98.28      A    C  
ATOM   3149  O   MET A 420      17.125  26.947   7.302  1.00 97.57      A    O  
ATOM   3150  CB  MET A 420      13.854  27.355   6.947  1.00 98.04      A    C  
ATOM   3151  CG  MET A 420      12.626  27.455   6.029  1.00 96.75      A    C  
ATOM   3152  SD  MET A 420      11.040  27.246   6.892  1.00 95.09      A    S  
ATOM   3153  CE  MET A 420      11.009  28.767   7.859  1.00 88.37      A    C  
ATOM   3154  N   THR A 421      16.410  28.983   7.954  1.00 98.33      A    N  
ATOM   3155  CA  THR A 421      17.531  29.291   8.846  1.00 98.27      A    C  
ATOM   3156  C   THR A 421      17.047  29.765  10.220  1.00 98.24      A    C  
ATOM   3157  O   THR A 421      15.861  30.012  10.441  1.00 97.03      A    O  
ATOM   3158  CB  THR A 421      18.453  30.362   8.217  1.00 97.33      A    C  
ATOM   3159  CG2 THR A 421      19.087  29.927   6.896  1.00 92.44      A    C  
ATOM   3160  OG1 THR A 421      17.743  31.555   7.975  1.00 92.56      A    O  
ATOM   3161  N   GLY A 422      18.002  29.975  11.123  1.00 97.71      A    N  
ATOM   3162  CA  GLY A 422      17.722  30.476  12.466  1.00 97.68      A    C  
ATOM   3163  C   GLY A 422      17.463  29.361  13.468  1.00 98.08      A    C  
ATOM   3164  O   GLY A 422      17.575  28.182  13.161  1.00 97.01      A    O  
ATOM   3165  N   GLU A 423      17.135  29.759  14.684  1.00 97.98      A    N  
ATOM   3166  CA  GLU A 423      16.872  28.841  15.788  1.00 97.85      A    C  
ATOM   3167  C   GLU A 423      15.384  28.479  15.868  1.00 97.95      A    C  
ATOM   3168  O   GLU A 423      14.529  29.205  15.356  1.00 96.61      A    O  
ATOM   3169  CB  GLU A 423      17.344  29.471  17.107  1.00 96.69      A    C  
ATOM   3170  CG  GLU A 423      18.856  29.742  17.117  1.00 91.21      A    C  
ATOM   3171  CD  GLU A 423      19.361  30.367  18.426  1.00 88.75      A    C  
ATOM   3172  OE1 GLU A 423      20.547  30.783  18.427  1.00 81.85      A    O  
ATOM   3173  OE2 GLU A 423      18.593  30.454  19.404  1.00 83.00      A    O1-
ATOM   3174  N   ILE A 424      15.081  27.378  16.546  1.00 97.98      A    N  
ATOM   3175  CA  ILE A 424      13.704  27.060  16.929  1.00 97.89      A    C  
ATOM   3176  C   ILE A 424      13.197  28.186  17.851  1.00 97.84      A    C  
ATOM   3177  O   ILE A 424      13.798  28.414  18.909  1.00 97.09      A    O  
ATOM   3178  CB  ILE A 424      13.616  25.681  17.615  1.00 97.36      A    C  
ATOM   3179  CG1 ILE A 424      14.086  24.568  16.650  1.00 95.83      A    C  
ATOM   3180  CG2 ILE A 424      12.179  25.414  18.092  1.00 96.11      A    C  
ATOM   3181  CD1 ILE A 424      14.079  23.156  17.252  1.00 92.98      A    C  
ATOM   3182  N   PRO A 425      12.120  28.904  17.485  1.00 97.75      A    N  
ATOM   3183  CA  PRO A 425      11.590  29.973  18.327  1.00 97.43      A    C  
ATOM   3184  C   PRO A 425      11.051  29.401  19.643  1.00 97.47      A    C  
ATOM   3185  O   PRO A 425      10.418  28.346  19.661  1.00 96.57      A    O  
ATOM   3186  CB  PRO A 425      10.503  30.652  17.489  1.00 96.20      A    C  
ATOM   3187  CG  PRO A 425      10.040  29.552  16.536  1.00 93.94      A    C  
ATOM   3188  CD  PRO A 425      11.310  28.740  16.289  1.00 96.89      A    C  
ATOM   3189  N   ASN A 426      11.237  30.125  20.734  1.00 97.30      A    N  
ATOM   3190  CA  ASN A 426      10.789  29.697  22.065  1.00 97.07      A    C  
ATOM   3191  C   ASN A 426       9.300  29.357  22.105  1.00 97.13      A    C  
ATOM   3192  O   ASN A 426       8.890  28.432  22.804  1.00 95.71      A    O  
ATOM   3193  CB  ASN A 426      11.057  30.815  23.081  1.00 95.80      A    C  
ATOM   3194  CG  ASN A 426      12.528  31.054  23.337  1.00 92.37      A    C  
ATOM   3195  ND2 ASN A 426      12.878  32.241  23.777  1.00 83.08      A    N  
ATOM   3196  OD1 ASN A 426      13.372  30.205  23.161  1.00 84.78      A    O  
ATOM   3197  N   ASP A 427       8.502  30.088  21.337  1.00 96.16      A    N  
ATOM   3198  CA  ASP A 427       7.065  29.894  21.221  1.00 95.79      A    C  
ATOM   3199  C   ASP A 427       6.687  28.483  20.730  1.00 96.84      A    C  
ATOM   3200  O   ASP A 427       5.691  27.918  21.176  1.00 95.27      A    O  
ATOM   3201  CB  ASP A 427       6.563  30.980  20.268  1.00 92.54      A    C  
ATOM   3202  CG  ASP A 427       5.063  30.922  20.140  1.00 89.64      A    C  
ATOM   3203  OD1 ASP A 427       4.383  31.270  21.116  1.00 78.61      A    O  
ATOM   3204  OD2 ASP A 427       4.586  30.524  19.057  1.00 80.43      A    O1-
ATOM   3205  N   LEU A 428       7.518  27.878  19.873  1.00 97.18      A    N  
ATOM   3206  CA  LEU A 428       7.253  26.546  19.329  1.00 97.39      A    C  
ATOM   3207  C   LEU A 428       7.262  25.457  20.412  1.00 97.54      A    C  
ATOM   3208  O   LEU A 428       6.487  24.508  20.324  1.00 96.57      A    O  
ATOM   3209  CB  LEU A 428       8.260  26.260  18.204  1.00 96.26      A    C  
ATOM   3210  CG  LEU A 428       7.848  25.088  17.286  1.00 93.69      A    C  
ATOM   3211  CD1 LEU A 428       6.613  25.436  16.450  1.00 89.31      A    C  
ATOM   3212  CD2 LEU A 428       8.978  24.776  16.311  1.00 88.81      A    C  
ATOM   3213  N   TYR A 429       8.072  25.645  21.465  1.00 97.77      A    N  
ATOM   3214  CA  TYR A 429       8.087  24.742  22.624  1.00 97.70      A    C  
ATOM   3215  C   TYR A 429       6.803  24.808  23.471  1.00 97.60      A    C  
ATOM   3216  O   TYR A 429       6.629  24.004  24.385  1.00 96.30      A    O  
ATOM   3217  CB  TYR A 429       9.313  25.046  23.500  1.00 97.55      A    C  
ATOM   3218  CG  TYR A 429      10.653  24.837  22.828  1.00 97.86      A    C  
ATOM   3219  CD1 TYR A 429      11.148  23.530  22.621  1.00 96.99      A    C  
ATOM   3220  CD2 TYR A 429      11.439  25.938  22.425  1.00 96.92      A    C  
ATOM   3221  CE1 TYR A 429      12.403  23.328  22.040  1.00 96.40      A    C  
ATOM   3222  CE2 TYR A 429      12.699  25.744  21.844  1.00 96.56      A    C  
ATOM   3223  CZ  TYR A 429      13.188  24.433  21.656  1.00 97.09      A    C  
ATOM   3224  OH  TYR A 429      14.421  24.245  21.100  1.00 96.03      A    O  
ATOM   3225  N   ASN A 430       5.881  25.728  23.172  1.00 97.84      A    N  
ATOM   3226  CA  ASN A 430       4.569  25.809  23.813  1.00 97.55      A    C  
ATOM   3227  C   ASN A 430       3.453  25.170  22.971  1.00 97.64      A    C  
ATOM   3228  O   ASN A 430       2.295  25.161  23.396  1.00 95.87      A    O  
ATOM   3229  CB  ASN A 430       4.267  27.274  24.166  1.00 96.56      A    C  
ATOM   3230  CG  ASN A 430       5.292  27.889  25.107  1.00 93.91      A    C  
ATOM   3231  ND2 ASN A 430       5.683  29.116  24.848  1.00 83.43      A    N  
ATOM   3232  OD1 ASN A 430       5.711  27.294  26.077  1.00 86.12      A    O  
ATOM   3233  N   CYS A 431       3.768  24.618  21.802  1.00 97.68      A    N  
ATOM   3234  CA  CYS A 431       2.808  23.912  20.947  1.00 97.50      A    C  
ATOM   3235  C   CYS A 431       2.513  22.497  21.477  1.00 97.59      A    C  
ATOM   3236  O   CYS A 431       2.769  21.493  20.814  1.00 96.25      A    O  
ATOM   3237  CB  CYS A 431       3.315  23.908  19.499  1.00 97.13      A    C  
ATOM   3238  SG  CYS A 431       3.436  25.586  18.836  1.00 96.01      A    S  
ATOM   3239  N   SER A 432       1.948  22.408  22.674  1.00 97.73      A    N  
ATOM   3240  CA  SER A 432       1.837  21.171  23.466  1.00 97.34      A    C  
ATOM   3241  C   SER A 432       0.957  20.062  22.869  1.00 97.52      A    C  
ATOM   3242  O   SER A 432       0.904  18.957  23.410  1.00 95.43      A    O  
ATOM   3243  CB  SER A 432       1.316  21.517  24.860  1.00 95.51      A    C  
ATOM   3244  OG  SER A 432       0.030  22.098  24.784  1.00 87.25      A    O  
ATOM   3245  N   ASN A 433       0.243  20.330  21.771  1.00 97.54      A    N  
ATOM   3246  CA  ASN A 433      -0.579  19.346  21.065  1.00 97.40      A    C  
ATOM   3247  C   ASN A 433       0.079  18.799  19.792  1.00 97.26      A    C  
ATOM   3248  O   ASN A 433      -0.552  17.981  19.122  1.00 95.84      A    O  
ATOM   3249  CB  ASN A 433      -1.977  19.927  20.809  1.00 97.04      A    C  
ATOM   3250  CG  ASN A 433      -2.812  20.032  22.072  1.00 95.36      A    C  
ATOM   3251  ND2 ASN A 433      -3.544  21.103  22.225  1.00 86.36      A    N  
ATOM   3252  OD1 ASN A 433      -2.843  19.147  22.913  1.00 87.80      A    O  
ATOM   3253  N   LEU A 434       1.317  19.195  19.470  1.00 97.14      A    N  
ATOM   3254  CA  LEU A 434       2.040  18.626  18.331  1.00 97.28      A    C  
ATOM   3255  C   LEU A 434       2.247  17.121  18.525  1.00 97.19      A    C  
ATOM   3256  O   LEU A 434       2.809  16.682  19.523  1.00 96.37      A    O  
ATOM   3257  CB  LEU A 434       3.394  19.339  18.122  1.00 96.84      A    C  
ATOM   3258  CG  LEU A 434       3.290  20.724  17.454  1.00 94.87      A    C  
ATOM   3259  CD1 LEU A 434       4.659  21.402  17.454  1.00 94.64      A    C  
ATOM   3260  CD2 LEU A 434       2.832  20.624  15.994  1.00 94.25      A    C  
ATOM   3261  N   SER A 435       1.819  16.346  17.530  1.00 96.55      A    N  
ATOM   3262  CA  SER A 435       2.150  14.925  17.399  1.00 95.90      A    C  
ATOM   3263  C   SER A 435       3.304  14.710  16.413  1.00 96.00      A    C  
ATOM   3264  O   SER A 435       4.121  13.824  16.602  1.00 94.93      A    O  
ATOM   3265  CB  SER A 435       0.921  14.128  16.966  1.00 94.30      A    C  
ATOM   3266  OG  SER A 435       0.468  14.535  15.691  1.00 79.48      A    O  
ATOM   3267  N   THR A 436       3.409  15.562  15.399  1.00 95.07      A    N  
ATOM   3268  CA  THR A 436       4.530  15.565  14.456  1.00 94.98      A    C  
ATOM   3269  C   THR A 436       5.152  16.950  14.376  1.00 95.39      A    C  
ATOM   3270  O   THR A 436       4.479  17.919  14.017  1.00 94.82      A    O  
ATOM   3271  CB  THR A 436       4.096  15.074  13.068  1.00 94.04      A    C  
ATOM   3272  CG2 THR A 436       5.226  15.128  12.040  1.00 92.22      A    C  
ATOM   3273  OG1 THR A 436       3.681  13.727  13.143  1.00 91.82      A    O  
ATOM   3274  N   LEU A 437       6.449  17.030  14.665  1.00 95.69      A    N  
ATOM   3275  CA  LEU A 437       7.291  18.180  14.384  1.00 96.13      A    C  
ATOM   3276  C   LEU A 437       8.438  17.731  13.482  1.00 95.93      A    C  
ATOM   3277  O   LEU A 437       9.348  17.031  13.940  1.00 95.62      A    O  
ATOM   3278  CB  LEU A 437       7.784  18.797  15.702  1.00 96.55      A    C  
ATOM   3279  CG  LEU A 437       8.756  19.985  15.517  1.00 96.65      A    C  
ATOM   3280  CD1 LEU A 437       8.122  21.132  14.728  1.00 96.20      A    C  
ATOM   3281  CD2 LEU A 437       9.184  20.517  16.881  1.00 95.90      A    C  
ATOM   3282  N   SER A 438       8.400  18.141  12.217  1.00 95.59      A    N  
ATOM   3283  CA  SER A 438       9.485  17.878  11.277  1.00 95.28      A    C  
ATOM   3284  C   SER A 438      10.079  19.183  10.750  1.00 95.56      A    C  
ATOM   3285  O   SER A 438       9.417  19.957  10.062  1.00 95.03      A    O  
ATOM   3286  CB  SER A 438       9.046  16.959  10.144  1.00 94.07      A    C  
ATOM   3287  OG  SER A 438      10.213  16.546   9.467  1.00 78.37      A    O  
ATOM   3288  N   LEU A 439      11.333  19.413  11.112  1.00 96.45      A    N  
ATOM   3289  CA  LEU A 439      12.156  20.541  10.675  1.00 96.81      A    C  
ATOM   3290  C   LEU A 439      13.363  20.067   9.858  1.00 97.07      A    C  
ATOM   3291  O   LEU A 439      14.264  20.850   9.588  1.00 96.24      A    O  
ATOM   3292  CB  LEU A 439      12.595  21.364  11.903  1.00 96.88      A    C  
ATOM   3293  CG  LEU A 439      11.471  21.861  12.836  1.00 96.65      A    C  
ATOM   3294  CD1 LEU A 439      12.072  22.704  13.964  1.00 96.10      A    C  
ATOM   3295  CD2 LEU A 439      10.441  22.721  12.106  1.00 95.68      A    C  
ATOM   3296  N   ALA A 440      13.391  18.801   9.482  1.00 95.76      A    N  
ATOM   3297  CA  ALA A 440      14.516  18.126   8.857  1.00 95.68      A    C  
ATOM   3298  C   ALA A 440      14.958  18.786   7.538  1.00 95.68      A    C  
ATOM   3299  O   ALA A 440      14.179  19.475   6.878  1.00 95.11      A    O  
ATOM   3300  CB  ALA A 440      14.134  16.658   8.641  1.00 94.70      A    C  
ATOM   3301  N   MET A 441      16.196  18.546   7.156  1.00 96.33      A    N  
ATOM   3302  CA  MET A 441      16.750  18.994   5.868  1.00 96.12      A    C  
ATOM   3303  C   MET A 441      16.547  20.500   5.622  1.00 96.51      A    C  
ATOM   3304  O   MET A 441      15.916  20.933   4.655  1.00 95.73      A    O  
ATOM   3305  CB  MET A 441      16.212  18.136   4.718  1.00 94.69      A    C  
ATOM   3306  CG  MET A 441      16.407  16.626   4.916  1.00 90.20      A    C  
ATOM   3307  SD  MET A 441      15.612  15.661   3.592  1.00 79.75      A    S  
ATOM   3308  CE  MET A 441      15.569  14.042   4.385  1.00 67.01      A    C  
ATOM   3309  N   ASN A 442      17.077  21.306   6.525  1.00 97.02      A    N  
ATOM   3310  CA  ASN A 442      17.109  22.766   6.451  1.00 97.48      A    C  
ATOM   3311  C   ASN A 442      18.494  23.280   6.880  1.00 97.53      A    C  
ATOM   3312  O   ASN A 442      19.468  22.527   6.923  1.00 95.73      A    O  
ATOM   3313  CB  ASN A 442      15.952  23.333   7.302  1.00 97.30      A    C  
ATOM   3314  CG  ASN A 442      14.630  23.414   6.562  1.00 97.23      A    C  
ATOM   3315  ND2 ASN A 442      13.731  22.486   6.798  1.00 93.81      A    N  
ATOM   3316  OD1 ASN A 442      14.397  24.339   5.796  1.00 93.59      A    O  
ATOM   3317  N   ASN A 443      18.596  24.549   7.209  1.00 98.11      A    N  
ATOM   3318  CA  ASN A 443      19.786  25.158   7.810  1.00 98.01      A    C  
ATOM   3319  C   ASN A 443      19.463  25.743   9.193  1.00 98.22      A    C  
ATOM   3320  O   ASN A 443      19.959  26.814   9.550  1.00 96.99      A    O  
ATOM   3321  CB  ASN A 443      20.390  26.185   6.840  1.00 97.18      A    C  
ATOM   3322  CG  ASN A 443      20.830  25.596   5.517  1.00 91.97      A    C  
ATOM   3323  ND2 ASN A 443      20.408  26.173   4.412  1.00 78.42      A    N  
ATOM   3324  OD1 ASN A 443      21.576  24.653   5.438  1.00 82.07      A    O  
ATOM   3325  N   PHE A 444      18.573  25.079   9.942  1.00 98.35      A    N  
ATOM   3326  CA  PHE A 444      18.286  25.489  11.314  1.00 98.30      A    C  
ATOM   3327  C   PHE A 444      19.512  25.289  12.208  1.00 98.22      A    C  
ATOM   3328  O   PHE A 444      20.333  24.402  11.982  1.00 97.33      A    O  
ATOM   3329  CB  PHE A 444      17.064  24.754  11.870  1.00 98.25      A    C  
ATOM   3330  CG  PHE A 444      15.756  25.094  11.183  1.00 98.35      A    C  
ATOM   3331  CD1 PHE A 444      15.306  26.423  11.142  1.00 97.84      A    C  
ATOM   3332  CD2 PHE A 444      14.981  24.077  10.602  1.00 97.71      A    C  
ATOM   3333  CE1 PHE A 444      14.093  26.744  10.502  1.00 97.36      A    C  
ATOM   3334  CE2 PHE A 444      13.769  24.390   9.963  1.00 97.34      A    C  
ATOM   3335  CZ  PHE A 444      13.320  25.723   9.914  1.00 97.49      A    C  
ATOM   3336  N   SER A 445      19.638  26.140  13.228  1.00 98.27      A    N  
ATOM   3337  CA  SER A 445      20.818  26.207  14.081  1.00 98.03      A    C  
ATOM   3338  C   SER A 445      20.447  26.447  15.543  1.00 98.12      A    C  
ATOM   3339  O   SER A 445      19.270  26.556  15.900  1.00 96.46      A    O  
ATOM   3340  CB  SER A 445      21.761  27.297  13.539  1.00 96.49      A    C  
ATOM   3341  OG  SER A 445      21.150  28.575  13.576  1.00 92.87      A    O  
ATOM   3342  N   GLY A 446      21.464  26.547  16.393  1.00 97.56      A    N  
ATOM   3343  CA  GLY A 446      21.271  26.785  17.820  1.00 97.50      A    C  
ATOM   3344  C   GLY A 446      21.062  25.507  18.625  1.00 98.07      A    C  
ATOM   3345  O   GLY A 446      21.329  24.392  18.162  1.00 97.13      A    O  
ATOM   3346  N   LEU A 447      20.624  25.690  19.853  1.00 97.85      A    N  
ATOM   3347  CA  LEU A 447      20.441  24.614  20.826  1.00 97.86      A    C  
ATOM   3348  C   LEU A 447      19.001  24.096  20.790  1.00 98.00      A    C  
ATOM   3349  O   LEU A 447      18.054  24.884  20.680  1.00 96.85      A    O  
ATOM   3350  CB  LEU A 447      20.781  25.132  22.236  1.00 96.43      A    C  
ATOM   3351  CG  LEU A 447      22.243  25.562  22.427  1.00 92.31      A    C  
ATOM   3352  CD1 LEU A 447      22.405  26.313  23.756  1.00 87.11      A    C  
ATOM   3353  CD2 LEU A 447      23.195  24.361  22.466  1.00 86.96      A    C  
ATOM   3354  N   ILE A 448      18.829  22.799  21.003  1.00 98.14      A    N  
ATOM   3355  CA  ILE A 448      17.540  22.251  21.406  1.00 98.05      A    C  
ATOM   3356  C   ILE A 448      17.386  22.472  22.914  1.00 97.95      A    C  
ATOM   3357  O   ILE A 448      18.239  22.056  23.706  1.00 97.31      A    O  
ATOM   3358  CB  ILE A 448      17.404  20.766  21.018  1.00 97.38      A    C  
ATOM   3359  CG1 ILE A 448      17.732  20.506  19.527  1.00 94.55      A    C  
ATOM   3360  CG2 ILE A 448      15.977  20.268  21.336  1.00 95.29      A    C  
ATOM   3361  CD1 ILE A 448      16.942  21.364  18.528  1.00 85.78      A    C  
ATOM   3362  N   LYS A 449      16.318  23.160  23.312  1.00 97.81      A    N  
ATOM   3363  CA  LYS A 449      16.089  23.528  24.714  1.00 97.64      A    C  
ATOM   3364  C   LYS A 449      15.412  22.391  25.479  1.00 97.80      A    C  
ATOM   3365  O   LYS A 449      14.667  21.612  24.897  1.00 97.05      A    O  
ATOM   3366  CB  LYS A 449      15.287  24.835  24.802  1.00 96.27      A    C  
ATOM   3367  CG  LYS A 449      16.047  25.981  24.131  1.00 90.63      A    C  
ATOM   3368  CD  LYS A 449      15.358  27.330  24.363  1.00 86.38      A    C  
ATOM   3369  CE  LYS A 449      16.193  28.382  23.630  1.00 76.99      A    C  
ATOM   3370  NZ  LYS A 449      15.783  29.737  23.986  1.00 69.04      A    N1+
ATOM   3371  N   SER A 450      15.610  22.381  26.790  1.00 97.69      A    N  
ATOM   3372  CA  SER A 450      14.913  21.456  27.700  1.00 97.55      A    C  
ATOM   3373  C   SER A 450      13.387  21.555  27.620  1.00 97.73      A    C  
ATOM   3374  O   SER A 450      12.683  20.576  27.833  1.00 96.45      A    O  
ATOM   3375  CB  SER A 450      15.364  21.725  29.138  1.00 96.26      A    C  
ATOM   3376  OG  SER A 450      15.193  23.088  29.461  1.00 86.95      A    O  
ATOM   3377  N   ASP A 451      12.864  22.726  27.206  1.00 97.89      A    N  
ATOM   3378  CA  ASP A 451      11.426  22.960  27.011  1.00 97.70      A    C  
ATOM   3379  C   ASP A 451      10.801  22.054  25.938  1.00 97.98      A    C  
ATOM   3380  O   ASP A 451       9.579  21.977  25.848  1.00 96.71      A    O  
ATOM   3381  CB  ASP A 451      11.191  24.433  26.652  1.00 96.91      A    C  
ATOM   3382  CG  ASP A 451      11.668  25.422  27.716  1.00 94.51      A    C  
ATOM   3383  OD1 ASP A 451      11.614  25.085  28.916  1.00 87.98      A    O  
ATOM   3384  OD2 ASP A 451      12.128  26.514  27.310  1.00 87.45      A    O1-
ATOM   3385  N   ILE A 452      11.605  21.316  25.170  1.00 97.83      A    N  
ATOM   3386  CA  ILE A 452      11.113  20.286  24.247  1.00 97.96      A    C  
ATOM   3387  C   ILE A 452      10.179  19.289  24.951  1.00 98.00      A    C  
ATOM   3388  O   ILE A 452       9.242  18.789  24.340  1.00 97.56      A    O  
ATOM   3389  CB  ILE A 452      12.301  19.576  23.559  1.00 97.27      A    C  
ATOM   3390  CG1 ILE A 452      11.915  18.750  22.329  1.00 94.84      A    C  
ATOM   3391  CG2 ILE A 452      13.076  18.667  24.549  1.00 95.27      A    C  
ATOM   3392  CD1 ILE A 452      11.436  19.606  21.143  1.00 91.96      A    C  
ATOM   3393  N   GLN A 453      10.371  19.072  26.246  1.00 97.97      A    N  
ATOM   3394  CA  GLN A 453       9.513  18.189  27.049  1.00 97.74      A    C  
ATOM   3395  C   GLN A 453       8.054  18.651  27.146  1.00 97.95      A    C  
ATOM   3396  O   GLN A 453       7.185  17.847  27.469  1.00 97.04      A    O  
ATOM   3397  CB  GLN A 453      10.131  18.028  28.451  1.00 96.24      A    C  
ATOM   3398  CG  GLN A 453       9.921  19.259  29.351  1.00 93.58      A    C  
ATOM   3399  CD  GLN A 453      10.638  19.122  30.691  1.00 94.46      A    C  
ATOM   3400  NE2 GLN A 453      11.161  20.198  31.232  1.00 84.80      A    N  
ATOM   3401  OE1 GLN A 453      10.735  18.055  31.279  1.00 86.57      A    O  
ATOM   3402  N   ASN A 454       7.775  19.920  26.841  1.00 97.95      A    N  
ATOM   3403  CA  ASN A 454       6.411  20.450  26.826  1.00 97.74      A    C  
ATOM   3404  C   ASN A 454       5.580  19.852  25.683  1.00 97.96      A    C  
ATOM   3405  O   ASN A 454       4.354  19.815  25.763  1.00 96.78      A    O  
ATOM   3406  CB  ASN A 454       6.450  21.981  26.717  1.00 96.91      A    C  
ATOM   3407  CG  ASN A 454       7.115  22.671  27.894  1.00 93.81      A    C  
ATOM   3408  ND2 ASN A 454       7.562  23.895  27.686  1.00 83.37      A    N  
ATOM   3409  OD1 ASN A 454       7.215  22.165  28.998  1.00 85.78      A    O  
ATOM   3410  N   LEU A 455       6.241  19.349  24.629  1.00 98.02      A    N  
ATOM   3411  CA  LEU A 455       5.610  18.711  23.471  1.00 98.05      A    C  
ATOM   3412  C   LEU A 455       5.266  17.239  23.764  1.00 98.09      A    C  
ATOM   3413  O   LEU A 455       5.579  16.333  23.004  1.00 96.74      A    O  
ATOM   3414  CB  LEU A 455       6.500  18.887  22.226  1.00 97.69      A    C  
ATOM   3415  CG  LEU A 455       6.958  20.327  21.913  1.00 95.84      A    C  
ATOM   3416  CD1 LEU A 455       7.714  20.357  20.592  1.00 92.36      A    C  
ATOM   3417  CD2 LEU A 455       5.794  21.305  21.809  1.00 91.57      A    C  
ATOM   3418  N   SER A 456       4.594  17.008  24.896  1.00 97.94      A    N  
ATOM   3419  CA  SER A 456       4.382  15.676  25.480  1.00 97.62      A    C  
ATOM   3420  C   SER A 456       3.563  14.701  24.621  1.00 97.71      A    C  
ATOM   3421  O   SER A 456       3.458  13.520  24.965  1.00 96.11      A    O  
ATOM   3422  CB  SER A 456       3.713  15.824  26.846  1.00 96.25      A    C  
ATOM   3423  OG  SER A 456       2.450  16.456  26.726  1.00 89.63      A    O  
ATOM   3424  N   LYS A 457       2.958  15.177  23.513  1.00 97.82      A    N  
ATOM   3425  CA  LYS A 457       2.188  14.363  22.563  1.00 97.68      A    C  
ATOM   3426  C   LYS A 457       2.962  14.015  21.295  1.00 97.44      A    C  
ATOM   3427  O   LYS A 457       2.371  13.426  20.393  1.00 95.88      A    O  
ATOM   3428  CB  LYS A 457       0.863  15.058  22.225  1.00 97.26      A    C  
ATOM   3429  CG  LYS A 457      -0.029  15.245  23.448  1.00 95.75      A    C  
ATOM   3430  CD  LYS A 457      -1.385  15.782  23.002  1.00 91.92      A    C  
ATOM   3431  CE  LYS A 457      -2.292  15.998  24.205  1.00 85.80      A    C  
ATOM   3432  NZ  LYS A 457      -3.595  16.558  23.770  1.00 75.26      A    N1+
ATOM   3433  N   LEU A 458       4.245  14.382  21.202  1.00 97.38      A    N  
ATOM   3434  CA  LEU A 458       5.055  14.047  20.038  1.00 97.33      A    C  
ATOM   3435  C   LEU A 458       5.164  12.534  19.861  1.00 97.25      A    C  
ATOM   3436  O   LEU A 458       5.586  11.809  20.761  1.00 96.36      A    O  
ATOM   3437  CB  LEU A 458       6.461  14.676  20.123  1.00 96.90      A    C  
ATOM   3438  CG  LEU A 458       6.527  16.164  19.740  1.00 94.53      A    C  
ATOM   3439  CD1 LEU A 458       7.966  16.663  19.944  1.00 94.20      A    C  
ATOM   3440  CD2 LEU A 458       6.160  16.421  18.280  1.00 93.93      A    C  
ATOM   3441  N   ILE A 459       4.808  12.092  18.657  1.00 96.87      A    N  
ATOM   3442  CA  ILE A 459       5.026  10.748  18.132  1.00 96.38      A    C  
ATOM   3443  C   ILE A 459       6.264  10.761  17.229  1.00 96.40      A    C  
ATOM   3444  O   ILE A 459       7.069   9.832  17.243  1.00 95.58      A    O  
ATOM   3445  CB  ILE A 459       3.761  10.273  17.394  1.00 95.32      A    C  
ATOM   3446  CG1 ILE A 459       2.545  10.188  18.361  1.00 90.34      A    C  
ATOM   3447  CG2 ILE A 459       4.000   8.919  16.711  1.00 88.73      A    C  
ATOM   3448  CD1 ILE A 459       1.200   9.952  17.659  1.00 84.23      A    C  
ATOM   3449  N   ARG A 460       6.444  11.849  16.466  1.00 95.50      A    N  
ATOM   3450  CA  ARG A 460       7.547  12.009  15.515  1.00 95.34      A    C  
ATOM   3451  C   ARG A 460       8.252  13.344  15.735  1.00 95.63      A    C  
ATOM   3452  O   ARG A 460       7.638  14.403  15.579  1.00 95.10      A    O  
ATOM   3453  CB  ARG A 460       6.981  11.850  14.089  1.00 93.97      A    C  
ATOM   3454  CG  ARG A 460       8.074  11.814  13.024  1.00 84.53      A    C  
ATOM   3455  CD  ARG A 460       7.500  11.685  11.612  1.00 84.55      A    C  
ATOM   3456  NE  ARG A 460       6.841  10.382  11.364  1.00 78.28      A    N  
ATOM   3457  CZ  ARG A 460       5.540  10.150  11.201  1.00 72.65      A    C  
ATOM   3458  NH1 ARG A 460       4.648  11.103  11.242  1.00 63.43      A    N1+
ATOM   3459  NH2 ARG A 460       5.118   8.945  10.989  1.00 63.85      A    N  
ATOM   3460  N   LEU A 461       9.547  13.284  16.057  1.00 96.02      A    N  
ATOM   3461  CA  LEU A 461      10.433  14.445  16.141  1.00 96.43      A    C  
ATOM   3462  C   LEU A 461      11.589  14.266  15.154  1.00 96.41      A    C  
ATOM   3463  O   LEU A 461      12.476  13.439  15.374  1.00 95.95      A    O  
ATOM   3464  CB  LEU A 461      10.918  14.611  17.592  1.00 96.85      A    C  
ATOM   3465  CG  LEU A 461      11.892  15.787  17.804  1.00 96.92      A    C  
ATOM   3466  CD1 LEU A 461      11.271  17.137  17.417  1.00 96.44      A    C  
ATOM   3467  CD2 LEU A 461      12.297  15.866  19.275  1.00 96.17      A    C  
ATOM   3468  N   GLN A 462      11.574  15.046  14.084  1.00 96.57      A    N  
ATOM   3469  CA  GLN A 462      12.569  14.987  13.022  1.00 96.24      A    C  
ATOM   3470  C   GLN A 462      13.275  16.344  12.910  1.00 96.46      A    C  
ATOM   3471  O   GLN A 462      12.682  17.333  12.478  1.00 96.07      A    O  
ATOM   3472  CB  GLN A 462      11.897  14.591  11.704  1.00 95.04      A    C  
ATOM   3473  CG  GLN A 462      11.372  13.146  11.716  1.00 90.92      A    C  
ATOM   3474  CD  GLN A 462      10.555  12.836  10.469  1.00 86.56      A    C  
ATOM   3475  NE2 GLN A 462      10.710  11.673   9.893  1.00 74.62      A    N  
ATOM   3476  OE1 GLN A 462       9.751  13.631  10.003  1.00 78.58      A    O  
ATOM   3477  N   LEU A 463      14.529  16.371  13.333  1.00 96.67      A    N  
ATOM   3478  CA  LEU A 463      15.401  17.550  13.316  1.00 97.08      A    C  
ATOM   3479  C   LEU A 463      16.692  17.295  12.516  1.00 97.20      A    C  
ATOM   3480  O   LEU A 463      17.585  18.132  12.523  1.00 96.67      A    O  
ATOM   3481  CB  LEU A 463      15.725  17.964  14.767  1.00 97.16      A    C  
ATOM   3482  CG  LEU A 463      14.522  18.218  15.695  1.00 96.75      A    C  
ATOM   3483  CD1 LEU A 463      15.021  18.657  17.076  1.00 95.96      A    C  
ATOM   3484  CD2 LEU A 463      13.598  19.323  15.184  1.00 95.42      A    C  
ATOM   3485  N   ASN A 464      16.787  16.162  11.846  1.00 96.77      A    N  
ATOM   3486  CA  ASN A 464      17.952  15.727  11.089  1.00 96.68      A    C  
ATOM   3487  C   ASN A 464      18.271  16.642   9.892  1.00 97.02      A    C  
ATOM   3488  O   ASN A 464      17.397  17.352   9.400  1.00 96.81      A    O  
ATOM   3489  CB  ASN A 464      17.750  14.256  10.654  1.00 95.92      A    C  
ATOM   3490  CG  ASN A 464      16.516  14.047   9.794  1.00 95.39      A    C  
ATOM   3491  ND2 ASN A 464      16.689  13.837   8.500  1.00 89.01      A    N  
ATOM   3492  OD1 ASN A 464      15.392  14.077  10.270  1.00 90.01      A    O  
ATOM   3493  N   GLY A 465      19.513  16.615   9.437  1.00 96.32      A    N  
ATOM   3494  CA  GLY A 465      19.943  17.396   8.275  1.00 96.44      A    C  
ATOM   3495  C   GLY A 465      19.879  18.912   8.503  1.00 96.71      A    C  
ATOM   3496  O   GLY A 465      19.320  19.650   7.698  1.00 95.75      A    O  
ATOM   3497  N   ASN A 466      20.401  19.378   9.628  1.00 97.40      A    N  
ATOM   3498  CA  ASN A 466      20.442  20.785  10.024  1.00 97.71      A    C  
ATOM   3499  C   ASN A 466      21.827  21.170  10.578  1.00 97.65      A    C  
ATOM   3500  O   ASN A 466      22.823  20.460  10.381  1.00 95.54      A    O  
ATOM   3501  CB  ASN A 466      19.286  21.068  11.009  1.00 97.42      A    C  
ATOM   3502  CG  ASN A 466      17.959  21.315  10.316  1.00 97.43      A    C  
ATOM   3503  ND2 ASN A 466      17.022  20.402  10.414  1.00 94.15      A    N  
ATOM   3504  OD1 ASN A 466      17.745  22.362   9.726  1.00 94.15      A    O  
ATOM   3505  N   SER A 467      21.916  22.283  11.268  1.00 98.35      A    N  
ATOM   3506  CA  SER A 467      23.133  22.757  11.950  1.00 98.16      A    C  
ATOM   3507  C   SER A 467      22.892  22.973  13.440  1.00 98.24      A    C  
ATOM   3508  O   SER A 467      23.401  23.929  14.033  1.00 96.84      A    O  
ATOM   3509  CB  SER A 467      23.677  24.012  11.268  1.00 97.01      A    C  
ATOM   3510  OG  SER A 467      23.949  23.772   9.894  1.00 90.58      A    O  
ATOM   3511  N   PHE A 468      22.074  22.116  14.068  1.00 98.32      A    N  
ATOM   3512  CA  PHE A 468      21.872  22.152  15.516  1.00 98.49      A    C  
ATOM   3513  C   PHE A 468      23.154  21.767  16.262  1.00 98.37      A    C  
ATOM   3514  O   PHE A 468      23.924  20.916  15.814  1.00 97.47      A    O  
ATOM   3515  CB  PHE A 468      20.698  21.261  15.929  1.00 98.37      A    C  
ATOM   3516  CG  PHE A 468      19.341  21.746  15.471  1.00 98.48      A    C  
ATOM   3517  CD1 PHE A 468      18.849  22.991  15.914  1.00 98.05      A    C  
ATOM   3518  CD2 PHE A 468      18.553  20.963  14.602  1.00 97.91      A    C  
ATOM   3519  CE1 PHE A 468      17.586  23.450  15.498  1.00 97.60      A    C  
ATOM   3520  CE2 PHE A 468      17.294  21.416  14.185  1.00 97.58      A    C  
ATOM   3521  CZ  PHE A 468      16.809  22.662  14.628  1.00 97.80      A    C  
ATOM   3522  N   ILE A 469      23.374  22.405  17.402  1.00 98.31      A    N  
ATOM   3523  CA  ILE A 469      24.598  22.278  18.201  1.00 98.25      A    C  
ATOM   3524  C   ILE A 469      24.290  21.936  19.659  1.00 98.22      A    C  
ATOM   3525  O   ILE A 469      23.141  21.987  20.110  1.00 97.22      A    O  
ATOM   3526  CB  ILE A 469      25.457  23.560  18.097  1.00 97.21      A    C  
ATOM   3527  CG1 ILE A 469      24.759  24.799  18.703  1.00 91.82      A    C  
ATOM   3528  CG2 ILE A 469      25.891  23.817  16.639  1.00 91.90      A    C  
ATOM   3529  CD1 ILE A 469      25.677  26.029  18.860  1.00 85.77      A    C  
ATOM   3530  N   GLY A 470      25.338  21.662  20.415  1.00 97.84      A    N  
ATOM   3531  CA  GLY A 470      25.240  21.422  21.850  1.00 97.76      A    C  
ATOM   3532  C   GLY A 470      24.797  19.993  22.188  1.00 98.12      A    C  
ATOM   3533  O   GLY A 470      24.774  19.133  21.319  1.00 97.15      A    O  
ATOM   3534  N   PRO A 471      24.493  19.731  23.459  1.00 98.22      A    N  
ATOM   3535  CA  PRO A 471      24.091  18.407  23.887  1.00 98.03      A    C  
ATOM   3536  C   PRO A 471      22.650  18.088  23.460  1.00 98.36      A    C  
ATOM   3537  O   PRO A 471      21.795  18.977  23.400  1.00 97.70      A    O  
ATOM   3538  CB  PRO A 471      24.244  18.414  25.410  1.00 96.80      A    C  
ATOM   3539  CG  PRO A 471      23.959  19.878  25.773  1.00 93.44      A    C  
ATOM   3540  CD  PRO A 471      24.532  20.649  24.580  1.00 97.05      A    C  
ATOM   3541  N   ILE A 472      22.375  16.811  23.249  1.00 98.35      A    N  
ATOM   3542  CA  ILE A 472      21.004  16.307  23.178  1.00 98.38      A    C  
ATOM   3543  C   ILE A 472      20.376  16.473  24.568  1.00 98.35      A    C  
ATOM   3544  O   ILE A 472      20.916  15.927  25.538  1.00 97.84      A    O  
ATOM   3545  CB  ILE A 472      20.977  14.831  22.711  1.00 98.08      A    C  
ATOM   3546  CG1 ILE A 472      21.585  14.698  21.295  1.00 97.08      A    C  
ATOM   3547  CG2 ILE A 472      19.537  14.285  22.740  1.00 97.33      A    C  
ATOM   3548  CD1 ILE A 472      21.776  13.245  20.831  1.00 94.94      A    C  
ATOM   3549  N   PRO A 473      19.264  17.221  24.702  1.00 98.28      A    N  
ATOM   3550  CA  PRO A 473      18.642  17.428  26.001  1.00 98.06      A    C  
ATOM   3551  C   PRO A 473      18.059  16.120  26.541  1.00 98.12      A    C  
ATOM   3552  O   PRO A 473      17.257  15.482  25.863  1.00 97.59      A    O  
ATOM   3553  CB  PRO A 473      17.586  18.517  25.781  1.00 96.88      A    C  
ATOM   3554  CG  PRO A 473      17.243  18.401  24.291  1.00 93.90      A    C  
ATOM   3555  CD  PRO A 473      18.553  17.946  23.657  1.00 97.35      A    C  
ATOM   3556  N   PRO A 474      18.386  15.726  27.780  1.00 98.25      A    N  
ATOM   3557  CA  PRO A 474      17.863  14.503  28.388  1.00 98.14      A    C  
ATOM   3558  C   PRO A 474      16.340  14.524  28.563  1.00 98.15      A    C  
ATOM   3559  O   PRO A 474      15.701  13.475  28.636  1.00 97.23      A    O  
ATOM   3560  CB  PRO A 474      18.596  14.382  29.724  1.00 97.22      A    C  
ATOM   3561  CG  PRO A 474      18.985  15.814  30.069  1.00 94.77      A    C  
ATOM   3562  CD  PRO A 474      19.270  16.428  28.700  1.00 97.51      A    C  
ATOM   3563  N   GLU A 475      15.742  15.720  28.561  1.00 98.03      A    N  
ATOM   3564  CA  GLU A 475      14.299  15.938  28.646  1.00 98.08      A    C  
ATOM   3565  C   GLU A 475      13.521  15.342  27.462  1.00 98.10      A    C  
ATOM   3566  O   GLU A 475      12.334  15.075  27.611  1.00 97.42      A    O  
ATOM   3567  CB  GLU A 475      13.997  17.438  28.758  1.00 97.60      A    C  
ATOM   3568  CG  GLU A 475      14.473  18.091  30.072  1.00 95.24      A    C  
ATOM   3569  CD  GLU A 475      15.962  18.463  30.134  1.00 95.61      A    C  
ATOM   3570  OE1 GLU A 475      16.392  18.951  31.200  1.00 90.09      A    O  
ATOM   3571  OE2 GLU A 475      16.685  18.280  29.128  1.00 91.43      A    O1-
ATOM   3572  N   ILE A 476      14.174  15.062  26.324  1.00 98.14      A    N  
ATOM   3573  CA  ILE A 476      13.566  14.284  25.238  1.00 98.27      A    C  
ATOM   3574  C   ILE A 476      13.060  12.928  25.758  1.00 98.21      A    C  
ATOM   3575  O   ILE A 476      12.006  12.475  25.343  1.00 97.70      A    O  
ATOM   3576  CB  ILE A 476      14.550  14.110  24.053  1.00 97.77      A    C  
ATOM   3577  CG1 ILE A 476      14.768  15.473  23.354  1.00 96.08      A    C  
ATOM   3578  CG2 ILE A 476      14.045  13.069  23.037  1.00 96.57      A    C  
ATOM   3579  CD1 ILE A 476      15.788  15.452  22.208  1.00 92.87      A    C  
ATOM   3580  N   GLY A 477      13.737  12.342  26.733  1.00 98.01      A    N  
ATOM   3581  CA  GLY A 477      13.305  11.104  27.384  1.00 97.91      A    C  
ATOM   3582  C   GLY A 477      11.950  11.183  28.117  1.00 98.17      A    C  
ATOM   3583  O   GLY A 477      11.426  10.161  28.548  1.00 97.14      A    O  
ATOM   3584  N   ASN A 478      11.361  12.381  28.251  1.00 98.13      A    N  
ATOM   3585  CA  ASN A 478      10.025  12.583  28.817  1.00 97.96      A    C  
ATOM   3586  C   ASN A 478       8.911  12.543  27.759  1.00 97.99      A    C  
ATOM   3587  O   ASN A 478       7.728  12.532  28.124  1.00 96.82      A    O  
ATOM   3588  CB  ASN A 478       9.999  13.881  29.630  1.00 97.60      A    C  
ATOM   3589  CG  ASN A 478      10.973  13.893  30.804  1.00 96.56      A    C  
ATOM   3590  ND2 ASN A 478      11.461  15.059  31.169  1.00 88.24      A    N  
ATOM   3591  OD1 ASN A 478      11.283  12.889  31.424  1.00 89.97      A    O  
ATOM   3592  N   LEU A 479       9.245  12.477  26.470  1.00 98.10      A    N  
ATOM   3593  CA  LEU A 479       8.301  12.386  25.354  1.00 98.19      A    C  
ATOM   3594  C   LEU A 479       7.797  10.939  25.187  1.00 97.82      A    C  
ATOM   3595  O   LEU A 479       8.113  10.254  24.220  1.00 96.27      A    O  
ATOM   3596  CB  LEU A 479       8.947  12.931  24.069  1.00 97.85      A    C  
ATOM   3597  CG  LEU A 479       9.494  14.367  24.164  1.00 96.81      A    C  
ATOM   3598  CD1 LEU A 479      10.141  14.764  22.840  1.00 95.62      A    C  
ATOM   3599  CD2 LEU A 479       8.391  15.378  24.480  1.00 95.15      A    C  
ATOM   3600  N   ASN A 480       7.009  10.480  26.139  1.00 97.53      A    N  
ATOM   3601  CA  ASN A 480       6.641   9.064  26.295  1.00 96.82      A    C  
ATOM   3602  C   ASN A 480       5.767   8.474  25.179  1.00 97.18      A    C  
ATOM   3603  O   ASN A 480       5.500   7.273  25.207  1.00 94.82      A    O  
ATOM   3604  CB  ASN A 480       5.979   8.887  27.676  1.00 94.15      A    C  
ATOM   3605  CG  ASN A 480       4.644   9.611  27.823  1.00 85.17      A    C  
ATOM   3606  ND2 ASN A 480       3.894   9.290  28.851  1.00 73.03      A    N  
ATOM   3607  OD1 ASN A 480       4.260  10.474  27.059  1.00 69.65      A    O  
ATOM   3608  N   GLN A 481       5.300   9.284  24.212  1.00 97.31      A    N  
ATOM   3609  CA  GLN A 481       4.582   8.819  23.019  1.00 97.06      A    C  
ATOM   3610  C   GLN A 481       5.486   8.736  21.781  1.00 97.21      A    C  
ATOM   3611  O   GLN A 481       5.009   8.384  20.704  1.00 95.70      A    O  
ATOM   3612  CB  GLN A 481       3.356   9.705  22.749  1.00 96.19      A    C  
ATOM   3613  CG  GLN A 481       2.366   9.706  23.919  1.00 93.47      A    C  
ATOM   3614  CD  GLN A 481       1.056  10.433  23.615  1.00 88.13      A    C  
ATOM   3615  NE2 GLN A 481       0.337  10.867  24.622  1.00 73.76      A    N  
ATOM   3616  OE1 GLN A 481       0.634  10.624  22.491  1.00 77.63      A    O  
ATOM   3617  N   LEU A 482       6.772   9.100  21.919  1.00 97.35      A    N  
ATOM   3618  CA  LEU A 482       7.681   9.209  20.784  1.00 97.52      A    C  
ATOM   3619  C   LEU A 482       7.964   7.827  20.186  1.00 97.54      A    C  
ATOM   3620  O   LEU A 482       8.379   6.904  20.886  1.00 96.61      A    O  
ATOM   3621  CB  LEU A 482       8.964   9.937  21.237  1.00 96.96      A    C  
ATOM   3622  CG  LEU A 482       9.742  10.601  20.089  1.00 93.85      A    C  
ATOM   3623  CD1 LEU A 482       9.019  11.829  19.540  1.00 92.58      A    C  
ATOM   3624  CD2 LEU A 482      11.089  11.083  20.620  1.00 92.14      A    C  
ATOM   3625  N   VAL A 483       7.743   7.707  18.870  1.00 97.19      A    N  
ATOM   3626  CA  VAL A 483       7.987   6.505  18.060  1.00 96.96      A    C  
ATOM   3627  C   VAL A 483       9.233   6.688  17.195  1.00 96.93      A    C  
ATOM   3628  O   VAL A 483      10.034   5.772  17.050  1.00 96.24      A    O  
ATOM   3629  CB  VAL A 483       6.747   6.186  17.199  1.00 96.04      A    C  
ATOM   3630  CG1 VAL A 483       6.984   5.009  16.247  1.00 93.14      A    C  
ATOM   3631  CG2 VAL A 483       5.531   5.873  18.072  1.00 93.64      A    C  
ATOM   3632  N   THR A 484       9.424   7.901  16.658  1.00 96.45      A    N  
ATOM   3633  CA  THR A 484      10.548   8.239  15.789  1.00 96.24      A    C  
ATOM   3634  C   THR A 484      11.295   9.452  16.337  1.00 96.55      A    C  
ATOM   3635  O   THR A 484      10.709  10.528  16.464  1.00 95.86      A    O  
ATOM   3636  CB  THR A 484      10.070   8.530  14.359  1.00 94.51      A    C  
ATOM   3637  CG2 THR A 484      11.228   8.717  13.377  1.00 85.98      A    C  
ATOM   3638  OG1 THR A 484       9.268   7.482  13.863  1.00 86.18      A    O  
ATOM   3639  N   LEU A 485      12.588   9.283  16.595  1.00 96.89      A    N  
ATOM   3640  CA  LEU A 485      13.507  10.360  16.953  1.00 97.14      A    C  
ATOM   3641  C   LEU A 485      14.662  10.404  15.951  1.00 97.12      A    C  
ATOM   3642  O   LEU A 485      15.518   9.523  15.950  1.00 96.70      A    O  
ATOM   3643  CB  LEU A 485      13.991  10.155  18.397  1.00 97.36      A    C  
ATOM   3644  CG  LEU A 485      15.015  11.210  18.877  1.00 97.38      A    C  
ATOM   3645  CD1 LEU A 485      14.453  12.634  18.822  1.00 96.92      A    C  
ATOM   3646  CD2 LEU A 485      15.410  10.921  20.322  1.00 96.69      A    C  
ATOM   3647  N   SER A 486      14.706  11.459  15.135  1.00 96.75      A    N  
ATOM   3648  CA  SER A 486      15.780  11.698  14.178  1.00 96.56      A    C  
ATOM   3649  C   SER A 486      16.484  13.014  14.490  1.00 96.88      A    C  
ATOM   3650  O   SER A 486      15.902  14.090  14.375  1.00 96.37      A    O  
ATOM   3651  CB  SER A 486      15.236  11.658  12.753  1.00 95.46      A    C  
ATOM   3652  OG  SER A 486      16.315  11.652  11.848  1.00 80.69      A    O  
ATOM   3653  N   LEU A 487      17.738  12.905  14.920  1.00 97.48      A    N  
ATOM   3654  CA  LEU A 487      18.639  14.014  15.234  1.00 97.79      A    C  
ATOM   3655  C   LEU A 487      19.940  13.920  14.425  1.00 97.80      A    C  
ATOM   3656  O   LEU A 487      20.896  14.639  14.712  1.00 97.34      A    O  
ATOM   3657  CB  LEU A 487      18.942  14.027  16.747  1.00 97.76      A    C  
ATOM   3658  CG  LEU A 487      17.731  14.094  17.694  1.00 97.20      A    C  
ATOM   3659  CD1 LEU A 487      18.214  14.083  19.151  1.00 96.36      A    C  
ATOM   3660  CD2 LEU A 487      16.899  15.361  17.500  1.00 95.82      A    C  
ATOM   3661  N   SER A 488      19.987  13.028  13.442  1.00 97.23      A    N  
ATOM   3662  CA  SER A 488      21.147  12.763  12.604  1.00 97.10      A    C  
ATOM   3663  C   SER A 488      21.545  13.970  11.740  1.00 97.39      A    C  
ATOM   3664  O   SER A 488      20.773  14.910  11.588  1.00 96.83      A    O  
ATOM   3665  CB  SER A 488      20.878  11.539  11.720  1.00 95.78      A    C  
ATOM   3666  OG  SER A 488      19.662  11.669  11.006  1.00 89.55      A    O  
ATOM   3667  N   GLU A 489      22.740  13.934  11.187  1.00 97.61      A    N  
ATOM   3668  CA  GLU A 489      23.235  14.972  10.275  1.00 97.46      A    C  
ATOM   3669  C   GLU A 489      23.137  16.384  10.874  1.00 97.68      A    C  
ATOM   3670  O   GLU A 489      22.567  17.323  10.310  1.00 96.70      A    O  
ATOM   3671  CB  GLU A 489      22.565  14.860   8.895  1.00 96.33      A    C  
ATOM   3672  CG  GLU A 489      22.725  13.479   8.231  1.00 92.35      A    C  
ATOM   3673  CD  GLU A 489      21.799  13.393   7.011  1.00 89.14      A    C  
ATOM   3674  OE1 GLU A 489      22.288  13.491   5.867  1.00 80.16      A    O  
ATOM   3675  OE2 GLU A 489      20.560  13.266   7.224  1.00 81.50      A    O1-
ATOM   3676  N   ASN A 490      23.670  16.525  12.086  1.00 97.76      A    N  
ATOM   3677  CA  ASN A 490      23.781  17.787  12.813  1.00 97.98      A    C  
ATOM   3678  C   ASN A 490      25.192  17.907  13.420  1.00 97.83      A    C  
ATOM   3679  O   ASN A 490      26.122  17.188  13.050  1.00 95.65      A    O  
ATOM   3680  CB  ASN A 490      22.651  17.864  13.864  1.00 97.79      A    C  
ATOM   3681  CG  ASN A 490      21.340  18.383  13.301  1.00 97.91      A    C  
ATOM   3682  ND2 ASN A 490      20.365  17.537  13.103  1.00 94.97      A    N  
ATOM   3683  OD1 ASN A 490      21.182  19.573  13.081  1.00 94.82      A    O  
ATOM   3684  N   THR A 491      25.367  18.802  14.364  1.00 98.31      A    N  
ATOM   3685  CA  THR A 491      26.614  18.933  15.142  1.00 98.15      A    C  
ATOM   3686  C   THR A 491      26.364  18.795  16.642  1.00 98.27      A    C  
ATOM   3687  O   THR A 491      26.979  19.472  17.463  1.00 96.64      A    O  
ATOM   3688  CB  THR A 491      27.411  20.193  14.756  1.00 96.81      A    C  
ATOM   3689  CG2 THR A 491      28.023  20.090  13.363  1.00 87.18      A    C  
ATOM   3690  OG1 THR A 491      26.598  21.330  14.740  1.00 89.59      A    O  
ATOM   3691  N   PHE A 492      25.438  17.901  17.003  1.00 98.35      A    N  
ATOM   3692  CA  PHE A 492      25.215  17.559  18.403  1.00 98.39      A    C  
ATOM   3693  C   PHE A 492      26.484  16.963  19.025  1.00 98.22      A    C  
ATOM   3694  O   PHE A 492      27.204  16.184  18.405  1.00 97.38      A    O  
ATOM   3695  CB  PHE A 492      24.029  16.598  18.576  1.00 98.31      A    C  
ATOM   3696  CG  PHE A 492      22.673  17.222  18.322  1.00 98.46      A    C  
ATOM   3697  CD1 PHE A 492      22.189  18.231  19.180  1.00 97.97      A    C  
ATOM   3698  CD2 PHE A 492      21.890  16.796  17.235  1.00 97.86      A    C  
ATOM   3699  CE1 PHE A 492      20.935  18.819  18.948  1.00 97.54      A    C  
ATOM   3700  CE2 PHE A 492      20.626  17.377  16.998  1.00 97.48      A    C  
ATOM   3701  CZ  PHE A 492      20.156  18.391  17.858  1.00 97.77      A    C  
ATOM   3702  N   SER A 493      26.744  17.329  20.273  1.00 98.29      A    N  
ATOM   3703  CA  SER A 493      27.951  16.967  21.002  1.00 97.80      A    C  
ATOM   3704  C   SER A 493      27.630  16.481  22.418  1.00 97.94      A    C  
ATOM   3705  O   SER A 493      26.479  16.505  22.857  1.00 95.93      A    O  
ATOM   3706  CB  SER A 493      28.916  18.163  21.000  1.00 96.23      A    C  
ATOM   3707  OG  SER A 493      28.348  19.273  21.674  1.00 92.38      A    O  
ATOM   3708  N   GLY A 494      28.653  16.054  23.142  1.00 97.36      A    N  
ATOM   3709  CA  GLY A 494      28.454  15.453  24.452  1.00 97.33      A    C  
ATOM   3710  C   GLY A 494      28.074  13.974  24.354  1.00 97.87      A    C  
ATOM   3711  O   GLY A 494      28.369  13.313  23.361  1.00 96.65      A    O  
ATOM   3712  N   GLN A 495      27.467  13.448  25.404  1.00 97.70      A    N  
ATOM   3713  CA  GLN A 495      27.116  12.035  25.494  1.00 97.51      A    C  
ATOM   3714  C   GLN A 495      25.674  11.795  25.045  1.00 98.15      A    C  
ATOM   3715  O   GLN A 495      24.819  12.670  25.190  1.00 97.36      A    O  
ATOM   3716  CB  GLN A 495      27.340  11.520  26.922  1.00 95.22      A    C  
ATOM   3717  CG  GLN A 495      28.823  11.575  27.312  1.00 82.93      A    C  
ATOM   3718  CD  GLN A 495      29.129  10.950  28.676  1.00 76.48      A    C  
ATOM   3719  NE2 GLN A 495      30.380  10.775  29.005  1.00 62.30      A    N  
ATOM   3720  OE1 GLN A 495      28.262  10.620  29.454  1.00 67.31      A    O  
ATOM   3721  N   ILE A 496      25.401  10.590  24.553  1.00 98.00      A    N  
ATOM   3722  CA  ILE A 496      24.021  10.127  24.361  1.00 98.12      A    C  
ATOM   3723  C   ILE A 496      23.348  10.071  25.738  1.00 98.18      A    C  
ATOM   3724  O   ILE A 496      23.843   9.352  26.614  1.00 97.59      A    O  
ATOM   3725  CB  ILE A 496      23.993   8.748  23.672  1.00 97.92      A    C  
ATOM   3726  CG1 ILE A 496      24.682   8.802  22.288  1.00 96.94      A    C  
ATOM   3727  CG2 ILE A 496      22.537   8.269  23.528  1.00 97.01      A    C  
ATOM   3728  CD1 ILE A 496      24.858   7.432  21.624  1.00 94.99      A    C  
ATOM   3729  N   PRO A 497      22.250  10.814  25.968  1.00 98.29      A    N  
ATOM   3730  CA  PRO A 497      21.585  10.821  27.265  1.00 97.97      A    C  
ATOM   3731  C   PRO A 497      21.013   9.440  27.600  1.00 98.03      A    C  
ATOM   3732  O   PRO A 497      20.177   8.935  26.845  1.00 97.30      A    O  
ATOM   3733  CB  PRO A 497      20.485  11.884  27.172  1.00 96.85      A    C  
ATOM   3734  CG  PRO A 497      20.914  12.773  26.010  1.00 93.88      A    C  
ATOM   3735  CD  PRO A 497      21.641  11.797  25.083  1.00 97.42      A    C  
ATOM   3736  N   PRO A 498      21.352   8.841  28.734  1.00 97.89      A    N  
ATOM   3737  CA  PRO A 498      20.746   7.569  29.142  1.00 97.64      A    C  
ATOM   3738  C   PRO A 498      19.242   7.682  29.420  1.00 97.66      A    C  
ATOM   3739  O   PRO A 498      18.535   6.683  29.395  1.00 96.54      A    O  
ATOM   3740  CB  PRO A 498      21.541   7.146  30.389  1.00 96.51      A    C  
ATOM   3741  CG  PRO A 498      22.047   8.470  30.960  1.00 94.04      A    C  
ATOM   3742  CD  PRO A 498      22.310   9.315  29.710  1.00 97.00      A    C  
ATOM   3743  N   GLU A 499      18.732   8.894  29.619  1.00 97.73      A    N  
ATOM   3744  CA  GLU A 499      17.313   9.207  29.783  1.00 97.72      A    C  
ATOM   3745  C   GLU A 499      16.472   8.848  28.544  1.00 97.92      A    C  
ATOM   3746  O   GLU A 499      15.277   8.600  28.704  1.00 97.18      A    O  
ATOM   3747  CB  GLU A 499      17.129  10.693  30.108  1.00 97.35      A    C  
ATOM   3748  CG  GLU A 499      17.618  11.127  31.499  1.00 94.59      A    C  
ATOM   3749  CD  GLU A 499      19.147  11.235  31.674  1.00 94.97      A    C  
ATOM   3750  OE1 GLU A 499      19.569  11.356  32.844  1.00 88.61      A    O  
ATOM   3751  OE2 GLU A 499      19.878  11.154  30.670  1.00 89.86      A    O1-
ATOM   3752  N   LEU A 500      17.087   8.747  27.362  1.00 97.97      A    N  
ATOM   3753  CA  LEU A 500      16.406   8.261  26.159  1.00 97.90      A    C  
ATOM   3754  C   LEU A 500      15.833   6.848  26.354  1.00 97.87      A    C  
ATOM   3755  O   LEU A 500      14.854   6.502  25.706  1.00 96.95      A    O  
ATOM   3756  CB  LEU A 500      17.344   8.295  24.945  1.00 97.56      A    C  
ATOM   3757  CG  LEU A 500      17.860   9.691  24.527  1.00 96.77      A    C  
ATOM   3758  CD1 LEU A 500      18.729   9.562  23.274  1.00 96.03      A    C  
ATOM   3759  CD2 LEU A 500      16.737  10.676  24.224  1.00 95.53      A    C  
ATOM   3760  N   SER A 501      16.355   6.081  27.301  1.00 97.80      A    N  
ATOM   3761  CA  SER A 501      15.822   4.754  27.643  1.00 97.53      A    C  
ATOM   3762  C   SER A 501      14.363   4.755  28.121  1.00 97.51      A    C  
ATOM   3763  O   SER A 501      13.723   3.710  28.137  1.00 96.23      A    O  
ATOM   3764  CB  SER A 501      16.688   4.108  28.725  1.00 96.41      A    C  
ATOM   3765  OG  SER A 501      16.525   4.711  29.994  1.00 91.34      A    O  
ATOM   3766  N   LYS A 502      13.816   5.919  28.488  1.00 97.71      A    N  
ATOM   3767  CA  LYS A 502      12.426   6.066  28.939  1.00 97.57      A    C  
ATOM   3768  C   LYS A 502      11.419   6.054  27.786  1.00 97.53      A    C  
ATOM   3769  O   LYS A 502      10.213   5.977  28.039  1.00 96.42      A    O  
ATOM   3770  CB  LYS A 502      12.266   7.371  29.727  1.00 96.94      A    C  
ATOM   3771  CG  LYS A 502      13.174   7.487  30.956  1.00 94.37      A    C  
ATOM   3772  CD  LYS A 502      12.982   8.891  31.542  1.00 92.18      A    C  
ATOM   3773  CE  LYS A 502      13.938   9.202  32.672  1.00 82.88      A    C  
ATOM   3774  NZ  LYS A 502      13.869  10.645  32.978  1.00 77.02      A    N1+
ATOM   3775  N   LEU A 503      11.875   6.160  26.541  1.00 97.81      A    N  
ATOM   3776  CA  LEU A 503      11.036   6.213  25.343  1.00 97.89      A    C  
ATOM   3777  C   LEU A 503      10.515   4.813  24.990  1.00 97.41      A    C  
ATOM   3778  O   LEU A 503      10.944   4.193  24.025  1.00 95.98      A    O  
ATOM   3779  CB  LEU A 503      11.827   6.860  24.194  1.00 97.72      A    C  
ATOM   3780  CG  LEU A 503      12.323   8.294  24.455  1.00 97.28      A    C  
ATOM   3781  CD1 LEU A 503      13.152   8.777  23.272  1.00 96.70      A    C  
ATOM   3782  CD2 LEU A 503      11.167   9.271  24.663  1.00 96.39      A    C  
ATOM   3783  N   SER A 504       9.577   4.304  25.777  1.00 97.16      A    N  
ATOM   3784  CA  SER A 504       9.125   2.910  25.717  1.00 96.36      A    C  
ATOM   3785  C   SER A 504       8.451   2.499  24.401  1.00 96.23      A    C  
ATOM   3786  O   SER A 504       8.310   1.303  24.162  1.00 93.89      A    O  
ATOM   3787  CB  SER A 504       8.164   2.621  26.870  1.00 94.73      A    C  
ATOM   3788  OG  SER A 504       7.064   3.511  26.863  1.00 86.68      A    O  
ATOM   3789  N   HIS A 505       8.034   3.473  23.575  1.00 96.61      A    N  
ATOM   3790  CA  HIS A 505       7.419   3.257  22.263  1.00 96.69      A    C  
ATOM   3791  C   HIS A 505       8.359   3.575  21.097  1.00 96.93      A    C  
ATOM   3792  O   HIS A 505       7.944   3.566  19.942  1.00 95.88      A    O  
ATOM   3793  CB  HIS A 505       6.121   4.072  22.173  1.00 96.03      A    C  
ATOM   3794  CG  HIS A 505       5.086   3.621  23.161  1.00 94.64      A    C  
ATOM   3795  CD2 HIS A 505       4.539   4.319  24.209  1.00 81.97      A    C  
ATOM   3796  ND1 HIS A 505       4.544   2.356  23.192  1.00 82.63      A    N  
ATOM   3797  CE1 HIS A 505       3.702   2.299  24.231  1.00 84.22      A    C  
ATOM   3798  NE2 HIS A 505       3.666   3.481  24.881  1.00 86.64      A    N  
ATOM   3799  N   LEU A 506       9.633   3.895  21.366  1.00 97.37      A    N  
ATOM   3800  CA  LEU A 506      10.578   4.292  20.333  1.00 97.70      A    C  
ATOM   3801  C   LEU A 506      10.934   3.094  19.442  1.00 97.63      A    C  
ATOM   3802  O   LEU A 506      11.487   2.112  19.930  1.00 97.06      A    O  
ATOM   3803  CB  LEU A 506      11.811   4.933  20.982  1.00 97.70      A    C  
ATOM   3804  CG  LEU A 506      12.680   5.721  19.985  1.00 97.36      A    C  
ATOM   3805  CD1 LEU A 506      12.021   7.049  19.594  1.00 96.52      A    C  
ATOM   3806  CD2 LEU A 506      14.027   6.045  20.625  1.00 96.19      A    C  
ATOM   3807  N   GLN A 507      10.659   3.227  18.145  1.00 97.64      A    N  
ATOM   3808  CA  GLN A 507      11.059   2.233  17.137  1.00 97.32      A    C  
ATOM   3809  C   GLN A 507      12.333   2.660  16.398  1.00 97.47      A    C  
ATOM   3810  O   GLN A 507      13.180   1.822  16.113  1.00 96.69      A    O  
ATOM   3811  CB  GLN A 507       9.918   2.002  16.135  1.00 96.60      A    C  
ATOM   3812  CG  GLN A 507       8.678   1.382  16.779  1.00 93.71      A    C  
ATOM   3813  CD  GLN A 507       7.664   0.948  15.715  1.00 92.34      A    C  
ATOM   3814  NE2 GLN A 507       7.383  -0.328  15.594  1.00 80.88      A    N  
ATOM   3815  OE1 GLN A 507       7.119   1.747  14.970  1.00 83.77      A    O  
ATOM   3816  N   GLY A 508      12.496   3.949  16.114  1.00 97.01      A    N  
ATOM   3817  CA  GLY A 508      13.656   4.476  15.404  1.00 97.12      A    C  
ATOM   3818  C   GLY A 508      14.426   5.514  16.214  1.00 97.50      A    C  
ATOM   3819  O   GLY A 508      13.865   6.536  16.613  1.00 96.86      A    O  
ATOM   3820  N   LEU A 509      15.716   5.270  16.420  1.00 97.55      A    N  
ATOM   3821  CA  LEU A 509      16.664   6.211  17.016  1.00 97.70      A    C  
ATOM   3822  C   LEU A 509      17.811   6.478  16.037  1.00 97.78      A    C  
ATOM   3823  O   LEU A 509      18.732   5.669  15.917  1.00 97.26      A    O  
ATOM   3824  CB  LEU A 509      17.148   5.663  18.365  1.00 97.82      A    C  
ATOM   3825  CG  LEU A 509      18.159   6.575  19.084  1.00 97.65      A    C  
ATOM   3826  CD1 LEU A 509      17.608   7.975  19.354  1.00 96.82      A    C  
ATOM   3827  CD2 LEU A 509      18.542   5.966  20.430  1.00 96.53      A    C  
ATOM   3828  N   SER A 510      17.771   7.637  15.387  1.00 97.68      A    N  
ATOM   3829  CA  SER A 510      18.791   8.089  14.442  1.00 97.47      A    C  
ATOM   3830  C   SER A 510      19.567   9.258  15.030  1.00 97.79      A    C  
ATOM   3831  O   SER A 510      19.040  10.365  15.166  1.00 97.19      A    O  
ATOM   3832  CB  SER A 510      18.153   8.480  13.100  1.00 96.11      A    C  
ATOM   3833  OG  SER A 510      17.455   7.385  12.533  1.00 83.47      A    O  
ATOM   3834  N   LEU A 511      20.814   8.999  15.369  1.00 98.08      A    N  
ATOM   3835  CA  LEU A 511      21.753   9.984  15.939  1.00 98.27      A    C  
ATOM   3836  C   LEU A 511      23.049  10.096  15.116  1.00 98.29      A    C  
ATOM   3837  O   LEU A 511      24.012  10.700  15.580  1.00 97.59      A    O  
ATOM   3838  CB  LEU A 511      22.077   9.611  17.403  1.00 98.09      A    C  
ATOM   3839  CG  LEU A 511      20.884   9.457  18.365  1.00 97.59      A    C  
ATOM   3840  CD1 LEU A 511      21.409   9.163  19.772  1.00 96.89      A    C  
ATOM   3841  CD2 LEU A 511      20.030  10.719  18.451  1.00 96.48      A    C  
ATOM   3842  N   TYR A 512      23.088   9.497  13.928  1.00 98.17      A    N  
ATOM   3843  CA  TYR A 512      24.282   9.406  13.099  1.00 98.11      A    C  
ATOM   3844  C   TYR A 512      24.739  10.764  12.557  1.00 98.24      A    C  
ATOM   3845  O   TYR A 512      23.984  11.734  12.557  1.00 97.81      A    O  
ATOM   3846  CB  TYR A 512      24.067   8.388  11.975  1.00 97.61      A    C  
ATOM   3847  CG  TYR A 512      23.060   8.786  10.924  1.00 97.25      A    C  
ATOM   3848  CD1 TYR A 512      21.727   8.335  11.000  1.00 95.85      A    C  
ATOM   3849  CD2 TYR A 512      23.449   9.593   9.839  1.00 95.24      A    C  
ATOM   3850  CE1 TYR A 512      20.791   8.689  10.014  1.00 94.58      A    C  
ATOM   3851  CE2 TYR A 512      22.520   9.961   8.848  1.00 94.46      A    C  
ATOM   3852  CZ  TYR A 512      21.185   9.510   8.941  1.00 94.51      A    C  
ATOM   3853  OH  TYR A 512      20.273   9.889   7.987  1.00 92.55      A    O  
ATOM   3854  N   ASP A 513      25.976  10.821  12.117  1.00 98.19      A    N  
ATOM   3855  CA  ASP A 513      26.620  12.024  11.582  1.00 98.11      A    C  
ATOM   3856  C   ASP A 513      26.497  13.242  12.516  1.00 98.22      A    C  
ATOM   3857  O   ASP A 513      25.860  14.257  12.231  1.00 97.28      A    O  
ATOM   3858  CB  ASP A 513      26.188  12.263  10.126  1.00 97.39      A    C  
ATOM   3859  CG  ASP A 513      27.122  13.232   9.388  1.00 93.27      A    C  
ATOM   3860  OD1 ASP A 513      28.260  13.432   9.873  1.00 87.80      A    O  
ATOM   3861  OD2 ASP A 513      26.715  13.740   8.318  1.00 85.11      A    O1-
ATOM   3862  N   ASN A 514      27.080  13.084  13.693  1.00 98.12      A    N  
ATOM   3863  CA  ASN A 514      27.148  14.100  14.731  1.00 98.23      A    C  
ATOM   3864  C   ASN A 514      28.536  14.101  15.397  1.00 98.19      A    C  
ATOM   3865  O   ASN A 514      29.477  13.417  14.983  1.00 96.33      A    O  
ATOM   3866  CB  ASN A 514      25.990  13.861  15.739  1.00 98.03      A    C  
ATOM   3867  CG  ASN A 514      24.696  14.543  15.343  1.00 98.18      A    C  
ATOM   3868  ND2 ASN A 514      23.691  13.799  14.936  1.00 95.46      A    N  
ATOM   3869  OD1 ASN A 514      24.560  15.750  15.453  1.00 95.47      A    O  
ATOM   3870  N   GLU A 515      28.684  14.863  16.458  1.00 98.40      A    N  
ATOM   3871  CA  GLU A 515      29.905  14.924  17.271  1.00 98.28      A    C  
ATOM   3872  C   GLU A 515      29.725  14.254  18.647  1.00 98.37      A    C  
ATOM   3873  O   GLU A 515      30.350  14.656  19.634  1.00 96.79      A    O  
ATOM   3874  CB  GLU A 515      30.376  16.382  17.391  1.00 97.31      A    C  
ATOM   3875  CG  GLU A 515      30.815  17.048  16.072  1.00 93.45      A    C  
ATOM   3876  CD  GLU A 515      32.293  17.455  16.096  1.00 87.50      A    C  
ATOM   3877  OE1 GLU A 515      32.998  17.245  15.098  1.00 80.13      A    O  
ATOM   3878  OE2 GLU A 515      32.837  17.834  17.169  1.00 79.61      A    O1-
ATOM   3879  N   LEU A 516      28.857  13.247  18.737  1.00 98.30      A    N  
ATOM   3880  CA  LEU A 516      28.565  12.545  19.988  1.00 98.33      A    C  
ATOM   3881  C   LEU A 516      29.778  11.758  20.485  1.00 98.20      A    C  
ATOM   3882  O   LEU A 516      30.507  11.121  19.719  1.00 97.47      A    O  
ATOM   3883  CB  LEU A 516      27.333  11.637  19.822  1.00 98.13      A    C  
ATOM   3884  CG  LEU A 516      26.035  12.385  19.479  1.00 97.56      A    C  
ATOM   3885  CD1 LEU A 516      24.935  11.379  19.146  1.00 96.90      A    C  
ATOM   3886  CD2 LEU A 516      25.549  13.259  20.639  1.00 96.30      A    C  
ATOM   3887  N   GLN A 517      29.982  11.808  21.782  1.00 98.10      A    N  
ATOM   3888  CA  GLN A 517      31.146  11.267  22.477  1.00 97.73      A    C  
ATOM   3889  C   GLN A 517      30.728  10.319  23.613  1.00 97.87      A    C  
ATOM   3890  O   GLN A 517      29.549  10.173  23.925  1.00 95.76      A    O  
ATOM   3891  CB  GLN A 517      32.024  12.409  23.034  1.00 95.31      A    C  
ATOM   3892  CG  GLN A 517      32.338  13.512  22.021  1.00 86.08      A    C  
ATOM   3893  CD  GLN A 517      33.172  14.657  22.601  1.00 83.59      A    C  
ATOM   3894  NE2 GLN A 517      33.085  15.834  22.035  1.00 68.69      A    N  
ATOM   3895  OE1 GLN A 517      33.892  14.530  23.575  1.00 73.49      A    O  
ATOM   3896  N   GLY A 518      31.718   9.727  24.263  1.00 97.38      A    N  
ATOM   3897  CA  GLY A 518      31.465   8.807  25.359  1.00 97.39      A    C  
ATOM   3898  C   GLY A 518      31.067   7.414  24.868  1.00 97.86      A    C  
ATOM   3899  O   GLY A 518      31.291   7.058  23.715  1.00 96.53      A    O  
ATOM   3900  N   THR A 519      30.515   6.627  25.763  1.00 97.71      A    N  
ATOM   3901  CA  THR A 519      30.116   5.241  25.478  1.00 97.74      A    C  
ATOM   3902  C   THR A 519      28.654   5.167  25.049  1.00 97.91      A    C  
ATOM   3903  O   THR A 519      27.848   6.032  25.394  1.00 96.85      A    O  
ATOM   3904  CB  THR A 519      30.343   4.338  26.697  1.00 96.49      A    C  
ATOM   3905  CG2 THR A 519      31.814   4.268  27.090  1.00 89.50      A    C  
ATOM   3906  OG1 THR A 519      29.647   4.836  27.823  1.00 90.20      A    O  
ATOM   3907  N   ILE A 520      28.292   4.098  24.342  1.00 97.82      A    N  
ATOM   3908  CA  ILE A 520      26.880   3.739  24.126  1.00 97.89      A    C  
ATOM   3909  C   ILE A 520      26.265   3.396  25.497  1.00 97.69      A    C  
ATOM   3910  O   ILE A 520      26.781   2.498  26.175  1.00 96.88      A    O  
ATOM   3911  CB  ILE A 520      26.760   2.571  23.132  1.00 97.50      A    C  
ATOM   3912  CG1 ILE A 520      27.412   2.917  21.774  1.00 96.49      A    C  
ATOM   3913  CG2 ILE A 520      25.274   2.207  22.941  1.00 96.46      A    C  
ATOM   3914  CD1 ILE A 520      27.509   1.740  20.800  1.00 94.35      A    C  
ATOM   3915  N   PRO A 521      25.200   4.090  25.942  1.00 97.64      A    N  
ATOM   3916  CA  PRO A 521      24.609   3.836  27.251  1.00 97.20      A    C  
ATOM   3917  C   PRO A 521      23.970   2.443  27.339  1.00 96.92      A    C  
ATOM   3918  O   PRO A 521      23.093   2.116  26.547  1.00 95.89      A    O  
ATOM   3919  CB  PRO A 521      23.568   4.945  27.468  1.00 96.27      A    C  
ATOM   3920  CG  PRO A 521      23.993   6.048  26.499  1.00 94.25      A    C  
ATOM   3921  CD  PRO A 521      24.612   5.269  25.337  1.00 97.01      A    C  
ATOM   3922  N   ASP A 522      24.322   1.680  28.368  1.00 96.44      A    N  
ATOM   3923  CA  ASP A 522      23.701   0.375  28.638  1.00 95.80      A    C  
ATOM   3924  C   ASP A 522      22.166   0.438  28.742  1.00 96.27      A    C  
ATOM   3925  O   ASP A 522      21.462  -0.485  28.349  1.00 94.11      A    O  
ATOM   3926  CB  ASP A 522      24.231  -0.182  29.961  1.00 93.11      A    C  
ATOM   3927  CG  ASP A 522      25.618  -0.803  29.852  1.00 83.10      A    C  
ATOM   3928  OD1 ASP A 522      25.819  -1.573  28.897  1.00 73.32      A    O  
ATOM   3929  OD2 ASP A 522      26.431  -0.552  30.764  1.00 73.09      A    O1-
ATOM   3930  N   LYS A 523      21.633   1.569  29.246  1.00 96.16      A    N  
ATOM   3931  CA  LYS A 523      20.194   1.784  29.409  1.00 96.07      A    C  
ATOM   3932  C   LYS A 523      19.414   1.785  28.102  1.00 96.46      A    C  
ATOM   3933  O   LYS A 523      18.219   1.532  28.150  1.00 94.86      A    O  
ATOM   3934  CB  LYS A 523      19.941   3.084  30.167  1.00 94.52      A    C  
ATOM   3935  CG  LYS A 523      20.196   2.930  31.661  1.00 89.14      A    C  
ATOM   3936  CD  LYS A 523      19.643   4.164  32.360  1.00 85.14      A    C  
ATOM   3937  CE  LYS A 523      19.636   3.984  33.877  1.00 77.82      A    C  
ATOM   3938  NZ  LYS A 523      18.831   5.047  34.483  1.00 68.97      A    N1+
ATOM   3939  N   LEU A 524      20.058   2.009  26.946  1.00 96.54      A    N  
ATOM   3940  CA  LEU A 524      19.369   1.903  25.660  1.00 96.45      A    C  
ATOM   3941  C   LEU A 524      18.754   0.515  25.440  1.00 96.64      A    C  
ATOM   3942  O   LEU A 524      17.776   0.394  24.723  1.00 95.05      A    O  
ATOM   3943  CB  LEU A 524      20.316   2.253  24.498  1.00 95.32      A    C  
ATOM   3944  CG  LEU A 524      20.814   3.714  24.454  1.00 93.71      A    C  
ATOM   3945  CD1 LEU A 524      21.663   3.912  23.200  1.00 91.93      A    C  
ATOM   3946  CD2 LEU A 524      19.682   4.739  24.425  1.00 91.30      A    C  
ATOM   3947  N   SER A 525      19.243  -0.494  26.133  1.00 96.73      A    N  
ATOM   3948  CA  SER A 525      18.649  -1.845  26.119  1.00 96.13      A    C  
ATOM   3949  C   SER A 525      17.242  -1.940  26.729  1.00 96.29      A    C  
ATOM   3950  O   SER A 525      16.620  -3.001  26.650  1.00 94.27      A    O  
ATOM   3951  CB  SER A 525      19.585  -2.818  26.830  1.00 94.35      A    C  
ATOM   3952  OG  SER A 525      19.658  -2.593  28.224  1.00 87.29      A    O  
ATOM   3953  N   GLU A 526      16.737  -0.863  27.337  1.00 96.92      A    N  
ATOM   3954  CA  GLU A 526      15.374  -0.780  27.859  1.00 96.67      A    C  
ATOM   3955  C   GLU A 526      14.349  -0.398  26.770  1.00 96.57      A    C  
ATOM   3956  O   GLU A 526      13.146  -0.546  26.991  1.00 94.61      A    O  
ATOM   3957  CB  GLU A 526      15.324   0.197  29.052  1.00 95.89      A    C  
ATOM   3958  CG  GLU A 526      16.209  -0.246  30.236  1.00 93.14      A    C  
ATOM   3959  CD  GLU A 526      16.241   0.744  31.424  1.00 89.56      A    C  
ATOM   3960  OE1 GLU A 526      17.153   0.616  32.275  1.00 82.41      A    O  
ATOM   3961  OE2 GLU A 526      15.380   1.634  31.515  1.00 82.98      A    O1-
ATOM   3962  N   LEU A 527      14.806   0.027  25.587  1.00 97.01      A    N  
ATOM   3963  CA  LEU A 527      13.989   0.389  24.424  1.00 97.05      A    C  
ATOM   3964  C   LEU A 527      13.446  -0.868  23.719  1.00 96.44      A    C  
ATOM   3965  O   LEU A 527      13.897  -1.248  22.645  1.00 94.40      A    O  
ATOM   3966  CB  LEU A 527      14.807   1.267  23.458  1.00 96.97      A    C  
ATOM   3967  CG  LEU A 527      15.306   2.605  24.038  1.00 96.43      A    C  
ATOM   3968  CD1 LEU A 527      16.196   3.316  23.018  1.00 95.40      A    C  
ATOM   3969  CD2 LEU A 527      14.148   3.529  24.390  1.00 94.93      A    C  
ATOM   3970  N   LYS A 528      12.462  -1.516  24.325  1.00 95.24      A    N  
ATOM   3971  CA  LYS A 528      11.976  -2.836  23.900  1.00 93.95      A    C  
ATOM   3972  C   LYS A 528      11.388  -2.882  22.486  1.00 94.25      A    C  
ATOM   3973  O   LYS A 528      11.392  -3.945  21.874  1.00 91.12      A    O  
ATOM   3974  CB  LYS A 528      10.914  -3.332  24.875  1.00 90.66      A    C  
ATOM   3975  CG  LYS A 528      11.477  -3.564  26.276  1.00 75.63      A    C  
ATOM   3976  CD  LYS A 528      10.373  -4.134  27.150  1.00 66.80      A    C  
ATOM   3977  CE  LYS A 528      10.891  -4.383  28.556  1.00 55.26      A    C  
ATOM   3978  NZ  LYS A 528       9.819  -4.971  29.386  1.00 48.18      A    N1+
ATOM   3979  N   GLU A 529      10.859  -1.755  21.994  1.00 95.61      A    N  
ATOM   3980  CA  GLU A 529      10.239  -1.660  20.662  1.00 95.40      A    C  
ATOM   3981  C   GLU A 529      11.233  -1.196  19.584  1.00 95.74      A    C  
ATOM   3982  O   GLU A 529      10.851  -1.043  18.432  1.00 94.18      A    O  
ATOM   3983  CB  GLU A 529       8.996  -0.757  20.725  1.00 94.52      A    C  
ATOM   3984  CG  GLU A 529       7.904  -1.324  21.644  1.00 92.16      A    C  
ATOM   3985  CD  GLU A 529       6.604  -0.496  21.655  1.00 87.99      A    C  
ATOM   3986  OE1 GLU A 529       5.839  -0.620  22.635  1.00 80.67      A    O  
ATOM   3987  OE2 GLU A 529       6.355   0.272  20.713  1.00 81.11      A    O1-
ATOM   3988  N   LEU A 530      12.511  -0.963  19.947  1.00 96.81      A    N  
ATOM   3989  CA  LEU A 530      13.488  -0.392  19.032  1.00 97.12      A    C  
ATOM   3990  C   LEU A 530      13.791  -1.353  17.876  1.00 96.81      A    C  
ATOM   3991  O   LEU A 530      14.254  -2.474  18.085  1.00 95.91      A    O  
ATOM   3992  CB  LEU A 530      14.760  -0.002  19.807  1.00 97.21      A    C  
ATOM   3993  CG  LEU A 530      15.678   0.961  19.037  1.00 96.67      A    C  
ATOM   3994  CD1 LEU A 530      15.088   2.369  18.953  1.00 95.65      A    C  
ATOM   3995  CD2 LEU A 530      17.024   1.079  19.756  1.00 95.12      A    C  
ATOM   3996  N   THR A 531      13.550  -0.868  16.645  1.00 97.17      A    N  
ATOM   3997  CA  THR A 531      13.783  -1.597  15.393  1.00 96.66      A    C  
ATOM   3998  C   THR A 531      14.983  -1.048  14.627  1.00 96.64      A    C  
ATOM   3999  O   THR A 531      15.689  -1.813  13.975  1.00 95.29      A    O  
ATOM   4000  CB  THR A 531      12.533  -1.572  14.507  1.00 95.09      A    C  
ATOM   4001  CG2 THR A 531      11.356  -2.291  15.162  1.00 81.52      A    C  
ATOM   4002  OG1 THR A 531      12.115  -0.248  14.264  1.00 83.40      A    O  
ATOM   4003  N   GLU A 532      15.266   0.249  14.752  1.00 96.90      A    N  
ATOM   4004  CA  GLU A 532      16.405   0.899  14.111  1.00 96.98      A    C  
ATOM   4005  C   GLU A 532      17.247   1.668  15.131  1.00 97.36      A    C  
ATOM   4006  O   GLU A 532      16.757   2.576  15.809  1.00 96.69      A    O  
ATOM   4007  CB  GLU A 532      15.947   1.839  12.988  1.00 95.18      A    C  
ATOM   4008  CG  GLU A 532      15.216   1.110  11.854  1.00 84.76      A    C  
ATOM   4009  CD  GLU A 532      14.909   2.007  10.648  1.00 85.25      A    C  
ATOM   4010  OE1 GLU A 532      14.351   1.471   9.661  1.00 79.53      A    O  
ATOM   4011  OE2 GLU A 532      15.217   3.222  10.686  1.00 80.08      A    O1-
ATOM   4012  N   LEU A 533      18.539   1.330  15.207  1.00 97.59      A    N  
ATOM   4013  CA  LEU A 533      19.526   2.032  16.021  1.00 97.84      A    C  
ATOM   4014  C   LEU A 533      20.703   2.464  15.146  1.00 97.87      A    C  
ATOM   4015  O   LEU A 533      21.583   1.663  14.828  1.00 97.37      A    O  
ATOM   4016  CB  LEU A 533      19.952   1.139  17.196  1.00 97.75      A    C  
ATOM   4017  CG  LEU A 533      20.982   1.790  18.140  1.00 97.47      A    C  
ATOM   4018  CD1 LEU A 533      20.469   3.082  18.767  1.00 96.43      A    C  
ATOM   4019  CD2 LEU A 533      21.333   0.829  19.276  1.00 96.10      A    C  
ATOM   4020  N   LEU A 534      20.716   3.747  14.782  1.00 97.75      A    N  
ATOM   4021  CA  LEU A 534      21.695   4.352  13.889  1.00 97.74      A    C  
ATOM   4022  C   LEU A 534      22.536   5.353  14.674  1.00 97.96      A    C  
ATOM   4023  O   LEU A 534      22.106   6.479  14.951  1.00 97.42      A    O  
ATOM   4024  CB  LEU A 534      20.985   4.983  12.679  1.00 97.13      A    C  
ATOM   4025  CG  LEU A 534      19.959   4.096  11.952  1.00 96.07      A    C  
ATOM   4026  CD1 LEU A 534      19.333   4.878  10.801  1.00 93.85      A    C  
ATOM   4027  CD2 LEU A 534      20.583   2.827  11.371  1.00 93.06      A    C  
ATOM   4028  N   LEU A 535      23.735   4.935  15.055  1.00 98.11      A    N  
ATOM   4029  CA  LEU A 535      24.686   5.716  15.856  1.00 98.21      A    C  
ATOM   4030  C   LEU A 535      26.002   5.977  15.109  1.00 98.28      A    C  
ATOM   4031  O   LEU A 535      26.974   6.430  15.714  1.00 97.35      A    O  
ATOM   4032  CB  LEU A 535      24.955   4.998  17.193  1.00 97.94      A    C  
ATOM   4033  CG  LEU A 535      23.724   4.676  18.064  1.00 97.49      A    C  
ATOM   4034  CD1 LEU A 535      24.197   4.045  19.379  1.00 96.73      A    C  
ATOM   4035  CD2 LEU A 535      22.908   5.917  18.413  1.00 96.22      A    C  
ATOM   4036  N   HIS A 536      26.043   5.676  13.825  1.00 98.14      A    N  
ATOM   4037  CA  HIS A 536      27.233   5.747  12.998  1.00 98.15      A    C  
ATOM   4038  C   HIS A 536      27.754   7.173  12.796  1.00 98.38      A    C  
ATOM   4039  O   HIS A 536      27.061   8.144  13.079  1.00 97.78      A    O  
ATOM   4040  CB  HIS A 536      26.961   5.040  11.670  1.00 97.52      A    C  
ATOM   4041  CG  HIS A 536      25.824   5.592  10.867  1.00 97.43      A    C  
ATOM   4042  CD2 HIS A 536      25.890   6.542   9.879  1.00 90.15      A    C  
ATOM   4043  ND1 HIS A 536      24.520   5.143  10.907  1.00 91.40      A    N  
ATOM   4044  CE1 HIS A 536      23.829   5.787   9.956  1.00 91.92      A    C  
ATOM   4045  NE2 HIS A 536      24.626   6.647   9.313  1.00 93.20      A    N  
ATOM   4046  N   GLN A 537      28.988   7.295  12.354  1.00 98.38      A    N  
ATOM   4047  CA  GLN A 537      29.668   8.579  12.133  1.00 98.33      A    C  
ATOM   4048  C   GLN A 537      29.575   9.542  13.332  1.00 98.40      A    C  
ATOM   4049  O   GLN A 537      29.094  10.666  13.256  1.00 97.46      A    O  
ATOM   4050  CB  GLN A 537      29.229   9.209  10.809  1.00 97.39      A    C  
ATOM   4051  CG  GLN A 537      29.515   8.308   9.599  1.00 93.11      A    C  
ATOM   4052  CD  GLN A 537      29.474   9.072   8.275  1.00 85.07      A    C  
ATOM   4053  NE2 GLN A 537      28.940   8.523   7.233  1.00 70.01      A    N  
ATOM   4054  OE1 GLN A 537      29.966  10.176   8.170  1.00 74.04      A    O  
ATOM   4055  N   ASN A 538      30.074   9.077  14.464  1.00 97.91      A    N  
ATOM   4056  CA  ASN A 538      30.201   9.854  15.688  1.00 98.12      A    C  
ATOM   4057  C   ASN A 538      31.621   9.720  16.275  1.00 98.02      A    C  
ATOM   4058  O   ASN A 538      32.572   9.285  15.607  1.00 96.10      A    O  
ATOM   4059  CB  ASN A 538      29.064   9.438  16.644  1.00 97.85      A    C  
ATOM   4060  CG  ASN A 538      27.796  10.242  16.418  1.00 98.07      A    C  
ATOM   4061  ND2 ASN A 538      26.763   9.646  15.879  1.00 95.13      A    N  
ATOM   4062  OD1 ASN A 538      27.739  11.416  16.758  1.00 95.12      A    O  
ATOM   4063  N   LYS A 539      31.785  10.078  17.523  1.00 98.38      A    N  
ATOM   4064  CA  LYS A 539      33.046   9.933  18.271  1.00 98.00      A    C  
ATOM   4065  C   LYS A 539      32.881   8.991  19.469  1.00 98.11      A    C  
ATOM   4066  O   LYS A 539      33.532   9.173  20.496  1.00 96.65      A    O  
ATOM   4067  CB  LYS A 539      33.608  11.318  18.650  1.00 97.11      A    C  
ATOM   4068  CG  LYS A 539      33.913  12.175  17.409  1.00 94.97      A    C  
ATOM   4069  CD  LYS A 539      34.382  13.588  17.795  1.00 89.80      A    C  
ATOM   4070  CE  LYS A 539      34.539  14.414  16.513  1.00 82.66      A    C  
ATOM   4071  NZ  LYS A 539      34.692  15.867  16.774  1.00 71.04      A    N1+
ATOM   4072  N   LEU A 540      31.992   8.011  19.336  1.00 98.14      A    N  
ATOM   4073  CA  LEU A 540      31.695   7.038  20.382  1.00 98.29      A    C  
ATOM   4074  C   LEU A 540      32.899   6.118  20.630  1.00 98.11      A    C  
ATOM   4075  O   LEU A 540      33.607   5.717  19.706  1.00 97.35      A    O  
ATOM   4076  CB  LEU A 540      30.427   6.236  20.032  1.00 97.98      A    C  
ATOM   4077  CG  LEU A 540      29.154   7.084  19.852  1.00 97.56      A    C  
ATOM   4078  CD1 LEU A 540      28.015   6.207  19.358  1.00 96.84      A    C  
ATOM   4079  CD2 LEU A 540      28.724   7.756  21.154  1.00 96.29      A    C  
ATOM   4080  N   VAL A 541      33.118   5.797  21.904  1.00 98.21      A    N  
ATOM   4081  CA  VAL A 541      34.253   5.004  22.389  1.00 98.18      A    C  
ATOM   4082  C   VAL A 541      33.781   3.858  23.291  1.00 98.07      A    C  
ATOM   4083  O   VAL A 541      32.611   3.766  23.653  1.00 96.26      A    O  
ATOM   4084  CB  VAL A 541      35.285   5.889  23.130  1.00 97.21      A    C  
ATOM   4085  CG1 VAL A 541      35.889   6.965  22.224  1.00 93.40      A    C  
ATOM   4086  CG2 VAL A 541      34.713   6.562  24.387  1.00 93.18      A    C  
ATOM   4087  N   GLY A 542      34.710   3.010  23.691  1.00 97.46      A    N  
ATOM   4088  CA  GLY A 542      34.396   1.878  24.557  1.00 97.28      A    C  
ATOM   4089  C   GLY A 542      33.946   0.657  23.765  1.00 97.74      A    C  
ATOM   4090  O   GLY A 542      34.129   0.580  22.557  1.00 96.32      A    O  
ATOM   4091  N   GLN A 543      33.405  -0.319  24.476  1.00 97.22      A    N  
ATOM   4092  CA  GLN A 543      32.962  -1.573  23.884  1.00 97.02      A    C  
ATOM   4093  C   GLN A 543      31.504  -1.484  23.431  1.00 97.48      A    C  
ATOM   4094  O   GLN A 543      30.727  -0.702  23.975  1.00 96.07      A    O  
ATOM   4095  CB  GLN A 543      33.175  -2.731  24.874  1.00 94.92      A    C  
ATOM   4096  CG  GLN A 543      34.666  -2.924  25.184  1.00 86.42      A    C  
ATOM   4097  CD  GLN A 543      34.968  -4.159  26.039  1.00 80.18      A    C  
ATOM   4098  NE2 GLN A 543      36.222  -4.453  26.273  1.00 65.85      A    N  
ATOM   4099  OE1 GLN A 543      34.105  -4.869  26.500  1.00 70.37      A    O  
ATOM   4100  N   ILE A 544      31.135  -2.317  22.470  1.00 97.24      A    N  
ATOM   4101  CA  ILE A 544      29.730  -2.572  22.154  1.00 97.10      A    C  
ATOM   4102  C   ILE A 544      29.091  -3.217  23.393  1.00 96.96      A    C  
ATOM   4103  O   ILE A 544      29.568  -4.278  23.823  1.00 95.98      A    O  
ATOM   4104  CB  ILE A 544      29.587  -3.478  20.909  1.00 96.80      A    C  
ATOM   4105  CG1 ILE A 544      30.272  -2.848  19.683  1.00 95.57      A    C  
ATOM   4106  CG2 ILE A 544      28.095  -3.741  20.630  1.00 95.50      A    C  
ATOM   4107  CD1 ILE A 544      30.349  -3.785  18.471  1.00 92.83      A    C  
ATOM   4108  N   PRO A 545      28.054  -2.613  24.000  1.00 96.94      A    N  
ATOM   4109  CA  PRO A 545      27.467  -3.133  25.228  1.00 96.22      A    C  
ATOM   4110  C   PRO A 545      26.810  -4.502  25.015  1.00 96.04      A    C  
ATOM   4111  O   PRO A 545      25.971  -4.665  24.134  1.00 94.75      A    O  
ATOM   4112  CB  PRO A 545      26.448  -2.084  25.680  1.00 94.80      A    C  
ATOM   4113  CG  PRO A 545      26.883  -0.799  24.977  1.00 92.08      A    C  
ATOM   4114  CD  PRO A 545      27.486  -1.317  23.675  1.00 95.64      A    C  
ATOM   4115  N   ASP A 546      27.094  -5.459  25.888  1.00 95.51      A    N  
ATOM   4116  CA  ASP A 546      26.393  -6.745  25.910  1.00 94.78      A    C  
ATOM   4117  C   ASP A 546      24.868  -6.594  26.060  1.00 94.90      A    C  
ATOM   4118  O   ASP A 546      24.088  -7.417  25.589  1.00 92.32      A    O  
ATOM   4119  CB  ASP A 546      26.903  -7.584  27.090  1.00 92.12      A    C  
ATOM   4120  CG  ASP A 546      28.160  -8.383  26.775  1.00 84.13      A    C  
ATOM   4121  OD1 ASP A 546      28.154  -9.089  25.749  1.00 75.72      A    O  
ATOM   4122  OD2 ASP A 546      29.092  -8.372  27.613  1.00 74.67      A    O1-
ATOM   4123  N   SER A 547      24.442  -5.494  26.704  1.00 95.29      A    N  
ATOM   4124  CA  SER A 547      23.033  -5.175  26.929  1.00 94.95      A    C  
ATOM   4125  C   SER A 547      22.239  -4.943  25.642  1.00 95.45      A    C  
ATOM   4126  O   SER A 547      21.038  -5.185  25.654  1.00 93.70      A    O  
ATOM   4127  CB  SER A 547      22.938  -3.958  27.848  1.00 92.83      A    C  
ATOM   4128  OG  SER A 547      23.619  -2.863  27.292  1.00 86.88      A    O  
ATOM   4129  N   LEU A 548      22.888  -4.568  24.535  1.00 94.79      A    N  
ATOM   4130  CA  LEU A 548      22.215  -4.415  23.236  1.00 94.58      A    C  
ATOM   4131  C   LEU A 548      21.513  -5.702  22.788  1.00 94.94      A    C  
ATOM   4132  O   LEU A 548      20.504  -5.641  22.108  1.00 93.22      A    O  
ATOM   4133  CB  LEU A 548      23.214  -3.968  22.154  1.00 92.53      A    C  
ATOM   4134  CG  LEU A 548      23.765  -2.543  22.288  1.00 88.66      A    C  
ATOM   4135  CD1 LEU A 548      24.672  -2.238  21.091  1.00 84.64      A    C  
ATOM   4136  CD2 LEU A 548      22.673  -1.475  22.318  1.00 84.62      A    C  
ATOM   4137  N   SER A 549      21.979  -6.854  23.246  1.00 94.82      A    N  
ATOM   4138  CA  SER A 549      21.340  -8.148  22.948  1.00 94.01      A    C  
ATOM   4139  C   SER A 549      19.905  -8.296  23.474  1.00 94.21      A    C  
ATOM   4140  O   SER A 549      19.241  -9.278  23.147  1.00 91.99      A    O  
ATOM   4141  CB  SER A 549      22.199  -9.280  23.510  1.00 91.75      A    C  
ATOM   4142  OG  SER A 549      22.199  -9.316  24.920  1.00 81.70      A    O  
ATOM   4143  N   LYS A 550      19.429  -7.353  24.295  1.00 95.44      A    N  
ATOM   4144  CA  LYS A 550      18.049  -7.318  24.799  1.00 95.48      A    C  
ATOM   4145  C   LYS A 550      17.083  -6.619  23.840  1.00 95.50      A    C  
ATOM   4146  O   LYS A 550      15.871  -6.685  24.075  1.00 93.89      A    O  
ATOM   4147  CB  LYS A 550      18.005  -6.626  26.162  1.00 94.57      A    C  
ATOM   4148  CG  LYS A 550      18.853  -7.327  27.229  1.00 90.58      A    C  
ATOM   4149  CD  LYS A 550      18.763  -6.508  28.516  1.00 85.96      A    C  
ATOM   4150  CE  LYS A 550      19.648  -7.075  29.611  1.00 77.14      A    C  
ATOM   4151  NZ  LYS A 550      19.686  -6.140  30.756  1.00 68.04      A    N1+
ATOM   4152  N   LEU A 551      17.582  -5.960  22.798  1.00 95.63      A    N  
ATOM   4153  CA  LEU A 551      16.788  -5.300  21.768  1.00 95.65      A    C  
ATOM   4154  C   LEU A 551      16.293  -6.343  20.749  1.00 94.62      A    C  
ATOM   4155  O   LEU A 551      16.728  -6.378  19.608  1.00 92.25      A    O  
ATOM   4156  CB  LEU A 551      17.608  -4.175  21.110  1.00 95.76      A    C  
ATOM   4157  CG  LEU A 551      18.120  -3.086  22.069  1.00 95.53      A    C  
ATOM   4158  CD1 LEU A 551      18.983  -2.087  21.307  1.00 94.39      A    C  
ATOM   4159  CD2 LEU A 551      16.973  -2.326  22.735  1.00 93.88      A    C  
ATOM   4160  N   GLU A 552      15.393  -7.213  21.184  1.00 92.42      A    N  
ATOM   4161  CA  GLU A 552      14.963  -8.393  20.423  1.00 90.71      A    C  
ATOM   4162  C   GLU A 552      14.330  -8.047  19.068  1.00 91.16      A    C  
ATOM   4163  O   GLU A 552      14.414  -8.842  18.143  1.00 88.29      A    O  
ATOM   4164  CB  GLU A 552      13.975  -9.230  21.261  1.00 86.93      A    C  
ATOM   4165  CG  GLU A 552      14.640  -9.828  22.517  1.00 77.05      A    C  
ATOM   4166  CD  GLU A 552      13.696 -10.676  23.378  1.00 71.37      A    C  
ATOM   4167  OE1 GLU A 552      14.197 -11.227  24.394  1.00 65.43      A    O  
ATOM   4168  OE2 GLU A 552      12.487 -10.764  23.077  1.00 65.63      A    O1-
ATOM   4169  N   MET A 553      13.739  -6.843  18.934  1.00 93.79      A    N  
ATOM   4170  CA  MET A 553      13.091  -6.383  17.700  1.00 93.39      A    C  
ATOM   4171  C   MET A 553      14.040  -5.654  16.736  1.00 93.92      A    C  
ATOM   4172  O   MET A 553      13.601  -5.176  15.696  1.00 92.76      A    O  
ATOM   4173  CB  MET A 553      11.897  -5.482  18.059  1.00 91.72      A    C  
ATOM   4174  CG  MET A 553      10.800  -6.217  18.842  1.00 87.48      A    C  
ATOM   4175  SD  MET A 553      10.064  -7.658  18.018  1.00 80.28      A    S  
ATOM   4176  CE  MET A 553       9.277  -6.873  16.585  1.00 68.69      A    C  
ATOM   4177  N   LEU A 554      15.324  -5.518  17.075  1.00 95.10      A    N  
ATOM   4178  CA  LEU A 554      16.268  -4.709  16.309  1.00 95.58      A    C  
ATOM   4179  C   LEU A 554      16.516  -5.325  14.922  1.00 95.38      A    C  
ATOM   4180  O   LEU A 554      17.033  -6.437  14.809  1.00 94.18      A    O  
ATOM   4181  CB  LEU A 554      17.562  -4.541  17.124  1.00 95.21      A    C  
ATOM   4182  CG  LEU A 554      18.464  -3.403  16.623  1.00 93.60      A    C  
ATOM   4183  CD1 LEU A 554      17.864  -2.027  16.898  1.00 92.64      A    C  
ATOM   4184  CD2 LEU A 554      19.809  -3.463  17.356  1.00 91.68      A    C  
ATOM   4185  N   SER A 555      16.163  -4.568  13.881  1.00 96.00      A    N  
ATOM   4186  CA  SER A 555      16.320  -4.962  12.479  1.00 95.71      A    C  
ATOM   4187  C   SER A 555      17.530  -4.294  11.824  1.00 96.02      A    C  
ATOM   4188  O   SER A 555      18.196  -4.902  11.001  1.00 94.88      A    O  
ATOM   4189  CB  SER A 555      15.053  -4.621  11.690  1.00 93.88      A    C  
ATOM   4190  OG  SER A 555      13.920  -5.263  12.245  1.00 80.41      A    O  
ATOM   4191  N   TYR A 556      17.847  -3.074  12.226  1.00 96.62      A    N  
ATOM   4192  CA  TYR A 556      18.988  -2.314  11.721  1.00 96.81      A    C  
ATOM   4193  C   TYR A 556      19.860  -1.834  12.878  1.00 97.12      A    C  
ATOM   4194  O   TYR A 556      19.404  -1.107  13.767  1.00 96.47      A    O  
ATOM   4195  CB  TYR A 556      18.505  -1.128  10.871  1.00 95.80      A    C  
ATOM   4196  CG  TYR A 556      17.705  -1.530   9.646  1.00 91.81      A    C  
ATOM   4197  CD1 TYR A 556      18.344  -1.702   8.406  1.00 87.84      A    C  
ATOM   4198  CD2 TYR A 556      16.316  -1.747   9.743  1.00 87.52      A    C  
ATOM   4199  CE1 TYR A 556      17.617  -2.083   7.274  1.00 83.51      A    C  
ATOM   4200  CE2 TYR A 556      15.572  -2.139   8.617  1.00 83.23      A    C  
ATOM   4201  CZ  TYR A 556      16.227  -2.305   7.380  1.00 82.17      A    C  
ATOM   4202  OH  TYR A 556      15.503  -2.689   6.282  1.00 78.80      A    O  
ATOM   4203  N   LEU A 557      21.127  -2.222  12.849  1.00 97.07      A    N  
ATOM   4204  CA  LEU A 557      22.139  -1.754  13.781  1.00 97.28      A    C  
ATOM   4205  C   LEU A 557      23.332  -1.220  13.001  1.00 97.48      A    C  
ATOM   4206  O   LEU A 557      24.102  -1.991  12.431  1.00 96.96      A    O  
ATOM   4207  CB  LEU A 557      22.522  -2.885  14.743  1.00 97.08      A    C  
ATOM   4208  CG  LEU A 557      23.631  -2.502  15.739  1.00 96.80      A    C  
ATOM   4209  CD1 LEU A 557      23.261  -1.306  16.618  1.00 95.63      A    C  
ATOM   4210  CD2 LEU A 557      23.910  -3.684  16.674  1.00 95.16      A    C  
ATOM   4211  N   ASP A 558      23.494   0.101  13.040  1.00 97.77      A    N  
ATOM   4212  CA  ASP A 558      24.629   0.766  12.420  1.00 97.90      A    C  
ATOM   4213  C   ASP A 558      25.436   1.543  13.464  1.00 98.07      A    C  
ATOM   4214  O   ASP A 558      24.965   2.497  14.089  1.00 97.68      A    O  
ATOM   4215  CB  ASP A 558      24.150   1.623  11.243  1.00 97.75      A    C  
ATOM   4216  CG  ASP A 558      25.317   2.041  10.349  1.00 97.14      A    C  
ATOM   4217  OD1 ASP A 558      26.473   1.974  10.822  1.00 94.63      A    O  
ATOM   4218  OD2 ASP A 558      25.056   2.419   9.194  1.00 93.40      A    O1-
ATOM   4219  N   LEU A 559      26.663   1.088  13.671  1.00 98.08      A    N  
ATOM   4220  CA  LEU A 559      27.632   1.652  14.606  1.00 98.08      A    C  
ATOM   4221  C   LEU A 559      28.927   2.077  13.897  1.00 98.25      A    C  
ATOM   4222  O   LEU A 559      29.915   2.373  14.576  1.00 97.24      A    O  
ATOM   4223  CB  LEU A 559      27.924   0.637  15.728  1.00 97.70      A    C  
ATOM   4224  CG  LEU A 559      26.710   0.119  16.526  1.00 97.26      A    C  
ATOM   4225  CD1 LEU A 559      27.191  -0.832  17.629  1.00 96.23      A    C  
ATOM   4226  CD2 LEU A 559      25.926   1.242  17.203  1.00 95.71      A    C  
ATOM   4227  N   HIS A 560      28.941   2.109  12.548  1.00 98.09      A    N  
ATOM   4228  CA  HIS A 560      30.171   2.356  11.797  1.00 98.27      A    C  
ATOM   4229  C   HIS A 560      30.744   3.760  12.026  1.00 98.31      A    C  
ATOM   4230  O   HIS A 560      30.080   4.661  12.538  1.00 97.85      A    O  
ATOM   4231  CB  HIS A 560      29.970   2.039  10.307  1.00 97.67      A    C  
ATOM   4232  CG  HIS A 560      29.392   3.143   9.486  1.00 97.43      A    C  
ATOM   4233  CD2 HIS A 560      30.059   4.190   8.888  1.00 91.52      A    C  
ATOM   4234  ND1 HIS A 560      28.068   3.275   9.119  1.00 92.50      A    N  
ATOM   4235  CE1 HIS A 560      27.943   4.358   8.342  1.00 92.79      A    C  
ATOM   4236  NE2 HIS A 560      29.133   4.947   8.176  1.00 93.73      A    N  
ATOM   4237  N   GLY A 561      32.006   3.952  11.681  1.00 97.91      A    N  
ATOM   4238  CA  GLY A 561      32.619   5.280  11.733  1.00 98.08      A    C  
ATOM   4239  C   GLY A 561      32.711   5.876  13.144  1.00 98.26      A    C  
ATOM   4240  O   GLY A 561      32.547   7.072  13.331  1.00 96.86      A    O  
ATOM   4241  N   ASN A 562      32.979   5.043  14.134  1.00 97.82      A    N  
ATOM   4242  CA  ASN A 562      33.203   5.441  15.521  1.00 97.94      A    C  
ATOM   4243  C   ASN A 562      34.620   5.064  15.989  1.00 97.89      A    C  
ATOM   4244  O   ASN A 562      35.534   4.831  15.190  1.00 95.90      A    O  
ATOM   4245  CB  ASN A 562      32.059   4.861  16.385  1.00 97.67      A    C  
ATOM   4246  CG  ASN A 562      30.815   5.734  16.353  1.00 97.94      A    C  
ATOM   4247  ND2 ASN A 562      29.764   5.294  15.699  1.00 94.62      A    N  
ATOM   4248  OD1 ASN A 562      30.794   6.799  16.943  1.00 94.67      A    O  
ATOM   4249  N   LYS A 563      34.843   5.018  17.292  1.00 98.38      A    N  
ATOM   4250  CA  LYS A 563      36.096   4.562  17.912  1.00 98.01      A    C  
ATOM   4251  C   LYS A 563      35.832   3.410  18.892  1.00 98.11      A    C  
ATOM   4252  O   LYS A 563      36.502   3.308  19.921  1.00 96.49      A    O  
ATOM   4253  CB  LYS A 563      36.842   5.730  18.564  1.00 96.83      A    C  
ATOM   4254  CG  LYS A 563      37.227   6.809  17.546  1.00 92.90      A    C  
ATOM   4255  CD  LYS A 563      37.983   7.945  18.245  1.00 86.22      A    C  
ATOM   4256  CE  LYS A 563      38.294   9.024  17.220  1.00 76.14      A    C  
ATOM   4257  NZ  LYS A 563      38.908  10.208  17.851  1.00 65.34      A    N1+
ATOM   4258  N   LEU A 564      34.835   2.593  18.579  1.00 98.08      A    N  
ATOM   4259  CA  LEU A 564      34.476   1.442  19.390  1.00 98.04      A    C  
ATOM   4260  C   LEU A 564      35.613   0.418  19.389  1.00 97.92      A    C  
ATOM   4261  O   LEU A 564      36.262   0.190  18.365  1.00 96.96      A    O  
ATOM   4262  CB  LEU A 564      33.155   0.824  18.900  1.00 97.77      A    C  
ATOM   4263  CG  LEU A 564      31.943   1.774  18.940  1.00 97.29      A    C  
ATOM   4264  CD1 LEU A 564      30.741   1.099  18.287  1.00 96.31      A    C  
ATOM   4265  CD2 LEU A 564      31.562   2.160  20.373  1.00 95.60      A    C  
ATOM   4266  N   ASN A 565      35.863  -0.187  20.535  1.00 97.88      A    N  
ATOM   4267  CA  ASN A 565      36.952  -1.132  20.745  1.00 97.38      A    C  
ATOM   4268  C   ASN A 565      36.471  -2.414  21.445  1.00 97.21      A    C  
ATOM   4269  O   ASN A 565      35.280  -2.616  21.663  1.00 94.25      A    O  
ATOM   4270  CB  ASN A 565      38.110  -0.392  21.446  1.00 95.32      A    C  
ATOM   4271  CG  ASN A 565      37.801   0.066  22.866  1.00 94.83      A    C  
ATOM   4272  ND2 ASN A 565      38.246   1.237  23.230  1.00 84.99      A    N  
ATOM   4273  OD1 ASN A 565      37.205  -0.614  23.670  1.00 86.98      A    O  
ATOM   4274  N   GLY A 566      37.421  -3.283  21.776  1.00 96.67      A    N  
ATOM   4275  CA  GLY A 566      37.077  -4.596  22.302  1.00 96.58      A    C  
ATOM   4276  C   GLY A 566      36.649  -5.559  21.195  1.00 97.20      A    C  
ATOM   4277  O   GLY A 566      36.858  -5.309  20.015  1.00 95.48      A    O  
ATOM   4278  N   SER A 567      36.088  -6.677  21.594  1.00 97.16      A    N  
ATOM   4279  CA  SER A 567      35.633  -7.718  20.669  1.00 96.83      A    C  
ATOM   4280  C   SER A 567      34.148  -7.592  20.352  1.00 97.29      A    C  
ATOM   4281  O   SER A 567      33.379  -7.047  21.148  1.00 95.49      A    O  
ATOM   4282  CB  SER A 567      35.939  -9.098  21.253  1.00 94.76      A    C  
ATOM   4283  OG  SER A 567      35.356  -9.249  22.529  1.00 84.59      A    O  
ATOM   4284  N   ILE A 568      33.719  -8.176  19.227  1.00 96.76      A    N  
ATOM   4285  CA  ILE A 568      32.294  -8.369  18.929  1.00 96.61      A    C  
ATOM   4286  C   ILE A 568      31.685  -9.248  20.034  1.00 96.45      A    C  
ATOM   4287  O   ILE A 568      32.143 -10.384  20.231  1.00 95.40      A    O  
ATOM   4288  CB  ILE A 568      32.112  -9.001  17.526  1.00 96.24      A    C  
ATOM   4289  CG1 ILE A 568      32.716  -8.091  16.430  1.00 94.96      A    C  
ATOM   4290  CG2 ILE A 568      30.619  -9.254  17.250  1.00 95.06      A    C  
ATOM   4291  CD1 ILE A 568      32.747  -8.728  15.036  1.00 92.03      A    C  
ATOM   4292  N   PRO A 569      30.672  -8.764  20.762  1.00 96.44      A    N  
ATOM   4293  CA  PRO A 569      30.077  -9.525  21.857  1.00 95.74      A    C  
ATOM   4294  C   PRO A 569      29.362 -10.778  21.348  1.00 95.41      A    C  
ATOM   4295  O   PRO A 569      28.528 -10.699  20.456  1.00 93.78      A    O  
ATOM   4296  CB  PRO A 569      29.107  -8.568  22.558  1.00 94.16      A    C  
ATOM   4297  CG  PRO A 569      29.544  -7.181  22.112  1.00 91.56      A    C  
ATOM   4298  CD  PRO A 569      30.116  -7.428  20.717  1.00 95.07      A    C  
ATOM   4299  N   ARG A 570      29.606 -11.925  21.971  1.00 94.36      A    N  
ATOM   4300  CA  ARG A 570      28.868 -13.158  21.637  1.00 93.56      A    C  
ATOM   4301  C   ARG A 570      27.362 -13.055  21.896  1.00 93.39      A    C  
ATOM   4302  O   ARG A 570      26.582 -13.753  21.255  1.00 88.87      A    O  
ATOM   4303  CB  ARG A 570      29.419 -14.347  22.420  1.00 91.08      A    C  
ATOM   4304  CG  ARG A 570      30.748 -14.814  21.849  1.00 83.39      A    C  
ATOM   4305  CD  ARG A 570      31.080 -16.179  22.469  1.00 77.89      A    C  
ATOM   4306  NE  ARG A 570      32.310 -16.719  21.917  1.00 70.74      A    N  
ATOM   4307  CZ  ARG A 570      32.717 -17.965  22.061  1.00 64.02      A    C  
ATOM   4308  NH1 ARG A 570      32.027 -18.836  22.744  1.00 57.83      A    N1+
ATOM   4309  NH2 ARG A 570      33.825 -18.354  21.510  1.00 56.60      A    N  
ATOM   4310  N   SER A 571      26.953 -12.181  22.812  1.00 93.91      A    N  
ATOM   4311  CA  SER A 571      25.556 -11.893  23.111  1.00 93.35      A    C  
ATOM   4312  C   SER A 571      24.787 -11.336  21.912  1.00 93.64      A    C  
ATOM   4313  O   SER A 571      23.579 -11.538  21.849  1.00 91.52      A    O  
ATOM   4314  CB  SER A 571      25.485 -10.927  24.289  1.00 91.57      A    C  
ATOM   4315  OG  SER A 571      26.271  -9.785  24.010  1.00 85.33      A    O  
ATOM   4316  N   MET A 572      25.461 -10.716  20.936  1.00 93.46      A    N  
ATOM   4317  CA  MET A 572      24.835 -10.219  19.707  1.00 93.33      A    C  
ATOM   4318  C   MET A 572      24.139 -11.316  18.895  1.00 93.21      A    C  
ATOM   4319  O   MET A 572      23.211 -11.011  18.161  1.00 91.04      A    O  
ATOM   4320  CB  MET A 572      25.866  -9.533  18.807  1.00 92.19      A    C  
ATOM   4321  CG  MET A 572      26.315  -8.185  19.358  1.00 88.25      A    C  
ATOM   4322  SD  MET A 572      27.398  -7.256  18.236  1.00 86.23      A    S  
ATOM   4323  CE  MET A 572      26.215  -6.818  16.951  1.00 76.13      A    C  
ATOM   4324  N   GLY A 573      24.492 -12.575  19.069  1.00 92.68      A    N  
ATOM   4325  CA  GLY A 573      23.776 -13.687  18.435  1.00 91.77      A    C  
ATOM   4326  C   GLY A 573      22.292 -13.762  18.799  1.00 92.16      A    C  
ATOM   4327  O   GLY A 573      21.520 -14.413  18.103  1.00 89.33      A    O  
ATOM   4328  N   LYS A 574      21.846 -13.060  19.858  1.00 92.77      A    N  
ATOM   4329  CA  LYS A 574      20.432 -12.961  20.227  1.00 92.47      A    C  
ATOM   4330  C   LYS A 574      19.634 -11.998  19.348  1.00 92.79      A    C  
ATOM   4331  O   LYS A 574      18.408 -12.059  19.367  1.00 90.46      A    O  
ATOM   4332  CB  LYS A 574      20.299 -12.544  21.693  1.00 91.14      A    C  
ATOM   4333  CG  LYS A 574      20.923 -13.564  22.648  1.00 86.81      A    C  
ATOM   4334  CD  LYS A 574      20.725 -13.060  24.078  1.00 80.68      A    C  
ATOM   4335  CE  LYS A 574      21.336 -14.017  25.089  1.00 72.11      A    C  
ATOM   4336  NZ  LYS A 574      21.147 -13.469  26.449  1.00 63.16      A    N1+
ATOM   4337  N   LEU A 575      20.304 -11.140  18.581  1.00 93.45      A    N  
ATOM   4338  CA  LEU A 575      19.685 -10.195  17.646  1.00 93.61      A    C  
ATOM   4339  C   LEU A 575      19.287 -10.924  16.347  1.00 92.92      A    C  
ATOM   4340  O   LEU A 575      19.829 -10.691  15.278  1.00 90.04      A    O  
ATOM   4341  CB  LEU A 575      20.627  -9.007  17.396  1.00 93.54      A    C  
ATOM   4342  CG  LEU A 575      21.055  -8.222  18.640  1.00 93.59      A    C  
ATOM   4343  CD1 LEU A 575      22.014  -7.105  18.250  1.00 92.23      A    C  
ATOM   4344  CD2 LEU A 575      19.866  -7.594  19.371  1.00 91.72      A    C  
ATOM   4345  N   ASN A 576      18.347 -11.849  16.462  1.00 91.56      A    N  
ATOM   4346  CA  ASN A 576      17.928 -12.729  15.375  1.00 90.23      A    C  
ATOM   4347  C   ASN A 576      16.958 -12.081  14.372  1.00 91.27      A    C  
ATOM   4348  O   ASN A 576      16.589 -12.728  13.398  1.00 87.74      A    O  
ATOM   4349  CB  ASN A 576      17.363 -14.030  15.981  1.00 85.35      A    C  
ATOM   4350  CG  ASN A 576      16.093 -13.821  16.802  1.00 81.22      A    C  
ATOM   4351  ND2 ASN A 576      15.348 -14.870  17.043  1.00 71.94      A    N  
ATOM   4352  OD1 ASN A 576      15.765 -12.743  17.250  1.00 69.17      A    O  
ATOM   4353  N   HIS A 577      16.579 -10.810  14.598  1.00 92.00      A    N  
ATOM   4354  CA  HIS A 577      15.781 -10.007  13.672  1.00 92.22      A    C  
ATOM   4355  C   HIS A 577      16.639  -9.084  12.789  1.00 93.18      A    C  
ATOM   4356  O   HIS A 577      16.080  -8.361  11.969  1.00 91.40      A    O  
ATOM   4357  CB  HIS A 577      14.748  -9.186  14.447  1.00 90.24      A    C  
ATOM   4358  CG  HIS A 577      13.609  -9.998  14.988  1.00 86.75      A    C  
ATOM   4359  CD2 HIS A 577      13.635 -10.920  16.001  1.00 74.25      A    C  
ATOM   4360  ND1 HIS A 577      12.298  -9.897  14.564  1.00 74.09      A    N  
ATOM   4361  CE1 HIS A 577      11.557 -10.732  15.313  1.00 73.88      A    C  
ATOM   4362  NE2 HIS A 577      12.339 -11.372  16.196  1.00 75.45      A    N  
ATOM   4363  N   LEU A 578      17.965  -9.075  12.949  1.00 94.19      A    N  
ATOM   4364  CA  LEU A 578      18.822  -8.195  12.162  1.00 94.70      A    C  
ATOM   4365  C   LEU A 578      18.708  -8.501  10.664  1.00 94.92      A    C  
ATOM   4366  O   LEU A 578      18.938  -9.626  10.223  1.00 93.42      A    O  
ATOM   4367  CB  LEU A 578      20.290  -8.266  12.618  1.00 93.75      A    C  
ATOM   4368  CG  LEU A 578      20.602  -7.503  13.925  1.00 90.44      A    C  
ATOM   4369  CD1 LEU A 578      22.054  -7.743  14.306  1.00 89.28      A    C  
ATOM   4370  CD2 LEU A 578      20.414  -5.996  13.787  1.00 88.45      A    C  
ATOM   4371  N   LEU A 579      18.404  -7.454   9.897  1.00 95.39      A    N  
ATOM   4372  CA  LEU A 579      18.447  -7.423   8.443  1.00 95.24      A    C  
ATOM   4373  C   LEU A 579      19.754  -6.814   7.936  1.00 95.41      A    C  
ATOM   4374  O   LEU A 579      20.274  -7.233   6.902  1.00 94.05      A    O  
ATOM   4375  CB  LEU A 579      17.246  -6.621   7.911  1.00 94.13      A    C  
ATOM   4376  CG  LEU A 579      15.866  -7.197   8.268  1.00 91.67      A    C  
ATOM   4377  CD1 LEU A 579      14.784  -6.228   7.787  1.00 88.64      A    C  
ATOM   4378  CD2 LEU A 579      15.622  -8.560   7.620  1.00 87.80      A    C  
ATOM   4379  N   ALA A 580      20.289  -5.838   8.679  1.00 96.04      A    N  
ATOM   4380  CA  ALA A 580      21.539  -5.161   8.371  1.00 96.33      A    C  
ATOM   4381  C   ALA A 580      22.359  -4.911   9.644  1.00 96.45      A    C  
ATOM   4382  O   ALA A 580      21.826  -4.478  10.672  1.00 95.55      A    O  
ATOM   4383  CB  ALA A 580      21.232  -3.854   7.628  1.00 95.13      A    C  
ATOM   4384  N   LEU A 581      23.657  -5.166   9.559  1.00 96.65      A    N  
ATOM   4385  CA  LEU A 581      24.619  -4.898  10.623  1.00 96.81      A    C  
ATOM   4386  C   LEU A 581      25.852  -4.201  10.044  1.00 97.14      A    C  
ATOM   4387  O   LEU A 581      26.569  -4.798   9.243  1.00 96.71      A    O  
ATOM   4388  CB  LEU A 581      24.982  -6.220  11.314  1.00 96.45      A    C  
ATOM   4389  CG  LEU A 581      26.060  -6.085  12.412  1.00 96.19      A    C  
ATOM   4390  CD1 LEU A 581      25.622  -5.180  13.562  1.00 94.56      A    C  
ATOM   4391  CD2 LEU A 581      26.375  -7.464  13.003  1.00 93.94      A    C  
ATOM   4392  N   ASP A 582      26.135  -2.985  10.530  1.00 97.56      A    N  
ATOM   4393  CA  ASP A 582      27.381  -2.277  10.252  1.00 97.72      A    C  
ATOM   4394  C   ASP A 582      28.156  -1.982  11.527  1.00 97.86      A    C  
ATOM   4395  O   ASP A 582      27.717  -1.246  12.397  1.00 97.39      A    O  
ATOM   4396  CB  ASP A 582      27.159  -0.969   9.491  1.00 97.56      A    C  
ATOM   4397  CG  ASP A 582      28.415  -0.536   8.723  1.00 97.00      A    C  
ATOM   4398  OD1 ASP A 582      29.507  -1.070   8.978  1.00 94.28      A    O  
ATOM   4399  OD2 ASP A 582      28.292   0.278   7.791  1.00 93.14      A    O1-
ATOM   4400  N   LEU A 583      29.328  -2.563  11.604  1.00 97.77      A    N  
ATOM   4401  CA  LEU A 583      30.306  -2.301  12.653  1.00 97.85      A    C  
ATOM   4402  C   LEU A 583      31.625  -1.786  12.067  1.00 98.02      A    C  
ATOM   4403  O   LEU A 583      32.638  -1.740  12.767  1.00 96.98      A    O  
ATOM   4404  CB  LEU A 583      30.530  -3.585  13.480  1.00 97.26      A    C  
ATOM   4405  CG  LEU A 583      29.266  -4.237  14.073  1.00 96.84      A    C  
ATOM   4406  CD1 LEU A 583      29.674  -5.470  14.891  1.00 95.61      A    C  
ATOM   4407  CD2 LEU A 583      28.504  -3.302  15.007  1.00 95.17      A    C  
ATOM   4408  N   SER A 584      31.647  -1.413  10.796  1.00 98.05      A    N  
ATOM   4409  CA  SER A 584      32.859  -1.034  10.076  1.00 98.19      A    C  
ATOM   4410  C   SER A 584      33.478   0.260  10.597  1.00 98.20      A    C  
ATOM   4411  O   SER A 584      32.877   1.007  11.361  1.00 97.51      A    O  
ATOM   4412  CB  SER A 584      32.584  -0.955   8.571  1.00 97.41      A    C  
ATOM   4413  OG  SER A 584      31.837   0.202   8.255  1.00 95.24      A    O  
ATOM   4414  N   HIS A 585      34.694   0.525  10.194  1.00 98.06      A    N  
ATOM   4415  CA  HIS A 585      35.387   1.755  10.577  1.00 98.17      A    C  
ATOM   4416  C   HIS A 585      35.383   2.019  12.094  1.00 98.24      A    C  
ATOM   4417  O   HIS A 585      35.038   3.091  12.575  1.00 97.21      A    O  
ATOM   4418  CB  HIS A 585      34.869   2.930   9.744  1.00 97.71      A    C  
ATOM   4419  CG  HIS A 585      35.247   2.845   8.296  1.00 97.08      A    C  
ATOM   4420  CD2 HIS A 585      34.481   2.383   7.254  1.00 88.70      A    C  
ATOM   4421  ND1 HIS A 585      36.455   3.245   7.759  1.00 87.67      A    N  
ATOM   4422  CE1 HIS A 585      36.409   3.043   6.427  1.00 90.36      A    C  
ATOM   4423  NE2 HIS A 585      35.229   2.518   6.085  1.00 92.26      A    N  
ATOM   4424  N   ASN A 586      35.788   1.005  12.855  1.00 97.81      A    N  
ATOM   4425  CA  ASN A 586      35.968   1.059  14.296  1.00 97.91      A    C  
ATOM   4426  C   ASN A 586      37.364   0.542  14.690  1.00 97.96      A    C  
ATOM   4427  O   ASN A 586      38.280   0.455  13.861  1.00 96.22      A    O  
ATOM   4428  CB  ASN A 586      34.784   0.320  14.964  1.00 97.69      A    C  
ATOM   4429  CG  ASN A 586      33.577   1.216  15.162  1.00 97.95      A    C  
ATOM   4430  ND2 ASN A 586      32.504   0.993  14.438  1.00 94.57      A    N  
ATOM   4431  OD1 ASN A 586      33.597   2.108  15.999  1.00 94.64      A    O  
ATOM   4432  N   GLN A 587      37.544   0.209  15.945  1.00 98.20      A    N  
ATOM   4433  CA  GLN A 587      38.786  -0.364  16.492  1.00 98.06      A    C  
ATOM   4434  C   GLN A 587      38.523  -1.736  17.122  1.00 98.12      A    C  
ATOM   4435  O   GLN A 587      39.144  -2.096  18.127  1.00 96.46      A    O  
ATOM   4436  CB  GLN A 587      39.442   0.640  17.462  1.00 96.90      A    C  
ATOM   4437  CG  GLN A 587      39.762   1.981  16.778  1.00 94.69      A    C  
ATOM   4438  CD  GLN A 587      40.404   3.015  17.703  1.00 91.05      A    C  
ATOM   4439  NE2 GLN A 587      40.635   4.212  17.200  1.00 79.59      A    N  
ATOM   4440  OE1 GLN A 587      40.706   2.810  18.863  1.00 83.65      A    O  
ATOM   4441  N   LEU A 588      37.587  -2.479  16.553  1.00 97.98      A    N  
ATOM   4442  CA  LEU A 588      37.196  -3.791  17.054  1.00 97.93      A    C  
ATOM   4443  C   LEU A 588      38.327  -4.801  16.857  1.00 97.95      A    C  
ATOM   4444  O   LEU A 588      39.000  -4.838  15.821  1.00 97.07      A    O  
ATOM   4445  CB  LEU A 588      35.895  -4.269  16.388  1.00 97.62      A    C  
ATOM   4446  CG  LEU A 588      34.677  -3.359  16.642  1.00 97.00      A    C  
ATOM   4447  CD1 LEU A 588      33.488  -3.864  15.830  1.00 95.72      A    C  
ATOM   4448  CD2 LEU A 588      34.274  -3.330  18.121  1.00 94.94      A    C  
ATOM   4449  N   THR A 589      38.531  -5.639  17.864  1.00 97.92      A    N  
ATOM   4450  CA  THR A 589      39.595  -6.642  17.938  1.00 97.76      A    C  
ATOM   4451  C   THR A 589      39.023  -8.038  18.190  1.00 97.50      A    C  
ATOM   4452  O   THR A 589      37.826  -8.211  18.414  1.00 95.30      A    O  
ATOM   4453  CB  THR A 589      40.632  -6.267  19.015  1.00 96.63      A    C  
ATOM   4454  CG2 THR A 589      41.379  -4.975  18.718  1.00 89.63      A    C  
ATOM   4455  OG1 THR A 589      40.028  -6.133  20.282  1.00 89.88      A    O  
ATOM   4456  N   GLY A 590      39.890  -9.036  18.184  1.00 96.94      A    N  
ATOM   4457  CA  GLY A 590      39.462 -10.416  18.387  1.00 96.99      A    C  
ATOM   4458  C   GLY A 590      38.942 -11.065  17.109  1.00 97.52      A    C  
ATOM   4459  O   GLY A 590      39.170 -10.577  16.007  1.00 96.10      A    O  
ATOM   4460  N   ILE A 591      38.278 -12.195  17.263  1.00 97.41      A    N  
ATOM   4461  CA  ILE A 591      37.760 -12.985  16.144  1.00 97.34      A    C  
ATOM   4462  C   ILE A 591      36.349 -12.535  15.759  1.00 97.46      A    C  
ATOM   4463  O   ILE A 591      35.616 -11.994  16.585  1.00 96.16      A    O  
ATOM   4464  CB  ILE A 591      37.803 -14.500  16.462  1.00 95.92      A    C  
ATOM   4465  CG1 ILE A 591      36.922 -14.884  17.665  1.00 87.72      A    C  
ATOM   4466  CG2 ILE A 591      39.270 -14.943  16.660  1.00 87.04      A    C  
ATOM   4467  CD1 ILE A 591      36.755 -16.405  17.858  1.00 81.04      A    C  
ATOM   4468  N   ILE A 592      35.942 -12.833  14.527  1.00 97.19      A    N  
ATOM   4469  CA  ILE A 592      34.523 -12.853  14.160  1.00 96.89      A    C  
ATOM   4470  C   ILE A 592      33.927 -14.134  14.767  1.00 96.51      A    C  
ATOM   4471  O   ILE A 592      34.339 -15.230  14.379  1.00 95.48      A    O  
ATOM   4472  CB  ILE A 592      34.336 -12.805  12.628  1.00 96.57      A    C  
ATOM   4473  CG1 ILE A 592      35.059 -11.585  12.008  1.00 95.32      A    C  
ATOM   4474  CG2 ILE A 592      32.825 -12.766  12.311  1.00 95.34      A    C  
ATOM   4475  CD1 ILE A 592      35.036 -11.567  10.475  1.00 93.64      A    C  
ATOM   4476  N   PRO A 593      33.007 -14.037  15.744  1.00 96.62      A    N  
ATOM   4477  CA  PRO A 593      32.469 -15.229  16.404  1.00 95.82      A    C  
ATOM   4478  C   PRO A 593      31.551 -16.005  15.446  1.00 95.61      A    C  
ATOM   4479  O   PRO A 593      30.477 -15.518  15.090  1.00 94.07      A    O  
ATOM   4480  CB  PRO A 593      31.740 -14.724  17.653  1.00 94.19      A    C  
ATOM   4481  CG  PRO A 593      32.163 -13.265  17.807  1.00 91.51      A    C  
ATOM   4482  CD  PRO A 593      32.486 -12.841  16.374  1.00 94.88      A    C  
ATOM   4483  N   GLY A 594      31.951 -17.214  15.066  1.00 94.88      A    N  
ATOM   4484  CA  GLY A 594      31.158 -18.031  14.142  1.00 94.43      A    C  
ATOM   4485  C   GLY A 594      29.765 -18.379  14.672  1.00 94.65      A    C  
ATOM   4486  O   GLY A 594      28.796 -18.412  13.911  1.00 92.10      A    O  
ATOM   4487  N   ASP A 595      29.627 -18.544  15.987  1.00 94.35      A    N  
ATOM   4488  CA  ASP A 595      28.340 -18.756  16.646  1.00 93.27      A    C  
ATOM   4489  C   ASP A 595      27.396 -17.554  16.513  1.00 93.67      A    C  
ATOM   4490  O   ASP A 595      26.201 -17.737  16.279  1.00 90.26      A    O  
ATOM   4491  CB  ASP A 595      28.545 -19.168  18.123  1.00 90.09      A    C  
ATOM   4492  CG  ASP A 595      29.416 -18.238  18.991  1.00 80.72      A    C  
ATOM   4493  OD1 ASP A 595      30.530 -17.856  18.569  1.00 70.74      A    O  
ATOM   4494  OD2 ASP A 595      29.077 -18.019  20.179  1.00 72.56      A    O1-
ATOM   4495  N   VAL A 596      27.909 -16.332  16.556  1.00 93.98      A    N  
ATOM   4496  CA  VAL A 596      27.124 -15.118  16.305  1.00 93.69      A    C  
ATOM   4497  C   VAL A 596      26.639 -15.086  14.855  1.00 93.94      A    C  
ATOM   4498  O   VAL A 596      25.433 -14.911  14.618  1.00 92.59      A    O  
ATOM   4499  CB  VAL A 596      27.927 -13.853  16.649  1.00 92.60      A    C  
ATOM   4500  CG1 VAL A 596      27.202 -12.560  16.267  1.00 89.72      A    C  
ATOM   4501  CG2 VAL A 596      28.213 -13.796  18.150  1.00 90.84      A    C  
ATOM   4502  N   ILE A 597      27.535 -15.338  13.900  1.00 94.37      A    N  
ATOM   4503  CA  ILE A 597      27.187 -15.384  12.477  1.00 94.35      A    C  
ATOM   4504  C   ILE A 597      26.112 -16.452  12.200  1.00 93.83      A    C  
ATOM   4505  O   ILE A 597      25.145 -16.182  11.492  1.00 92.34      A    O  
ATOM   4506  CB  ILE A 597      28.451 -15.615  11.623  1.00 93.97      A    C  
ATOM   4507  CG1 ILE A 597      29.514 -14.507  11.786  1.00 92.01      A    C  
ATOM   4508  CG2 ILE A 597      28.090 -15.774  10.135  1.00 92.90      A    C  
ATOM   4509  CD1 ILE A 597      29.048 -13.081  11.483  1.00 86.52      A    C  
ATOM   4510  N   ALA A 598      26.219 -17.606  12.803  1.00 94.01      A    N  
ATOM   4511  CA  ALA A 598      25.238 -18.683  12.655  1.00 92.95      A    C  
ATOM   4512  C   ALA A 598      23.829 -18.303  13.145  1.00 91.96      A    C  
ATOM   4513  O   ALA A 598      22.838 -18.825  12.633  1.00 88.39      A    O  
ATOM   4514  CB  ALA A 598      25.769 -19.911  13.397  1.00 91.66      A    C  
ATOM   4515  N   HIS A 599      23.717 -17.399  14.131  1.00 91.96      A    N  
ATOM   4516  CA  HIS A 599      22.421 -16.891  14.598  1.00 90.44      A    C  
ATOM   4517  C   HIS A 599      21.856 -15.788  13.692  1.00 89.91      A    C  
ATOM   4518  O   HIS A 599      20.654 -15.554  13.722  1.00 85.61      A    O  
ATOM   4519  CB  HIS A 599      22.534 -16.410  16.047  1.00 88.20      A    C  
ATOM   4520  CG  HIS A 599      22.675 -17.531  17.042  1.00 83.97      A    C  
ATOM   4521  CD2 HIS A 599      21.694 -18.108  17.815  1.00 71.90      A    C  
ATOM   4522  ND1 HIS A 599      23.846 -18.178  17.370  1.00 72.31      A    N  
ATOM   4523  CE1 HIS A 599      23.581 -19.104  18.295  1.00 70.85      A    C  
ATOM   4524  NE2 HIS A 599      22.289 -19.090  18.599  1.00 71.82      A    N  
ATOM   4525  N   PHE A 600      22.682 -15.174  12.845  1.00 89.96      A    N  
ATOM   4526  CA  PHE A 600      22.246 -14.208  11.832  1.00 88.75      A    C  
ATOM   4527  C   PHE A 600      21.755 -14.868  10.530  1.00 88.18      A    C  
ATOM   4528  O   PHE A 600      21.688 -14.212   9.502  1.00 82.90      A    O  
ATOM   4529  CB  PHE A 600      23.356 -13.188  11.554  1.00 86.36      A    C  
ATOM   4530  CG  PHE A 600      23.815 -12.349  12.724  1.00 90.02      A    C  
ATOM   4531  CD1 PHE A 600      23.001 -12.113  13.841  1.00 85.47      A    C  
ATOM   4532  CD2 PHE A 600      25.086 -11.736  12.650  1.00 85.95      A    C  
ATOM   4533  CE1 PHE A 600      23.440 -11.277  14.883  1.00 83.49      A    C  
ATOM   4534  CE2 PHE A 600      25.524 -10.902  13.676  1.00 83.57      A    C  
ATOM   4535  CZ  PHE A 600      24.708 -10.669  14.798  1.00 84.67      A    C  
ATOM   4536  N   LYS A 601      21.384 -16.137  10.553  1.00 85.71      A    N  
ATOM   4537  CA  LYS A 601      20.957 -16.890   9.363  1.00 83.32      A    C  
ATOM   4538  C   LYS A 601      19.838 -16.219   8.547  1.00 83.80      A    C  
ATOM   4539  O   LYS A 601      19.742 -16.456   7.352  1.00 77.29      A    O  
ATOM   4540  CB  LYS A 601      20.548 -18.311   9.771  1.00 77.53      A    C  
ATOM   4541  CG  LYS A 601      19.294 -18.296  10.654  1.00 71.09      A    C  
ATOM   4542  CD  LYS A 601      18.797 -19.692  11.010  1.00 66.17      A    C  
ATOM   4543  CE  LYS A 601      17.471 -19.456  11.720  1.00 58.49      A    C  
ATOM   4544  NZ  LYS A 601      16.748 -20.705  11.985  1.00 52.77      A    N1+
ATOM   4545  N   ASP A 602      19.014 -15.393   9.198  1.00 85.68      A    N  
ATOM   4546  CA  ASP A 602      17.899 -14.672   8.579  1.00 85.50      A    C  
ATOM   4547  C   ASP A 602      18.276 -13.230   8.169  1.00 87.75      A    C  
ATOM   4548  O   ASP A 602      17.423 -12.488   7.679  1.00 84.06      A    O  
ATOM   4549  CB  ASP A 602      16.671 -14.737   9.511  1.00 81.08      A    C  
ATOM   4550  CG  ASP A 602      16.202 -16.177   9.808  1.00 76.60      A    C  
ATOM   4551  OD1 ASP A 602      16.153 -17.019   8.876  1.00 70.05      A    O  
ATOM   4552  OD2 ASP A 602      15.924 -16.495  10.982  1.00 69.42      A    O1-
ATOM   4553  N   ILE A 603      19.549 -12.815   8.319  1.00 91.81      A    N  
ATOM   4554  CA  ILE A 603      20.030 -11.526   7.819  1.00 92.57      A    C  
ATOM   4555  C   ILE A 603      19.948 -11.498   6.292  1.00 92.43      A    C  
ATOM   4556  O   ILE A 603      20.385 -12.430   5.615  1.00 90.32      A    O  
ATOM   4557  CB  ILE A 603      21.428 -11.180   8.373  1.00 91.24      A    C  
ATOM   4558  CG1 ILE A 603      21.708  -9.660   8.270  1.00 83.83      A    C  
ATOM   4559  CG2 ILE A 603      22.554 -11.982   7.699  1.00 84.12      A    C  
ATOM   4560  CD1 ILE A 603      23.006  -9.217   8.947  1.00 81.00      A    C  
ATOM   4561  N   GLN A 604      19.343 -10.448   5.736  1.00 92.21      A    N  
ATOM   4562  CA  GLN A 604      19.012 -10.402   4.317  1.00 92.29      A    C  
ATOM   4563  C   GLN A 604      19.750  -9.312   3.543  1.00 93.47      A    C  
ATOM   4564  O   GLN A 604      19.952  -9.465   2.339  1.00 90.36      A    O  
ATOM   4565  CB  GLN A 604      17.503 -10.248   4.115  1.00 88.52      A    C  
ATOM   4566  CG  GLN A 604      16.683 -11.364   4.757  1.00 85.46      A    C  
ATOM   4567  CD  GLN A 604      15.296 -11.525   4.138  1.00 83.20      A    C  
ATOM   4568  NE2 GLN A 604      14.505 -12.454   4.610  1.00 73.50      A    N  
ATOM   4569  OE1 GLN A 604      14.929 -10.845   3.189  1.00 76.64      A    O  
ATOM   4570  N   MET A 605      20.118  -8.210   4.188  1.00 93.03      A    N  
ATOM   4571  CA  MET A 605      20.642  -7.052   3.466  1.00 93.85      A    C  
ATOM   4572  C   MET A 605      22.164  -7.049   3.446  1.00 94.66      A    C  
ATOM   4573  O   MET A 605      22.764  -7.310   2.406  1.00 92.89      A    O  
ATOM   4574  CB  MET A 605      20.043  -5.753   4.009  1.00 92.11      A    C  
ATOM   4575  CG  MET A 605      18.522  -5.717   3.843  1.00 87.89      A    C  
ATOM   4576  SD  MET A 605      17.756  -4.162   4.358  1.00 83.83      A    S  
ATOM   4577  CE  MET A 605      18.281  -3.059   3.031  1.00 72.52      A    C  
ATOM   4578  N   TYR A 606      22.776  -6.744   4.578  1.00 95.70      A    N  
ATOM   4579  CA  TYR A 606      24.208  -6.491   4.580  1.00 95.81      A    C  
ATOM   4580  C   TYR A 606      24.872  -6.756   5.938  1.00 96.62      A    C  
ATOM   4581  O   TYR A 606      24.286  -6.522   6.993  1.00 95.68      A    O  
ATOM   4582  CB  TYR A 606      24.400  -5.065   4.029  1.00 92.97      A    C  
ATOM   4583  CG  TYR A 606      25.301  -4.167   4.796  1.00 88.07      A    C  
ATOM   4584  CD1 TYR A 606      24.756  -3.267   5.720  1.00 79.17      A    C  
ATOM   4585  CD2 TYR A 606      26.669  -4.161   4.474  1.00 78.71      A    C  
ATOM   4586  CE1 TYR A 606      25.568  -2.287   6.264  1.00 68.89      A    C  
ATOM   4587  CE2 TYR A 606      27.483  -3.174   5.012  1.00 70.48      A    C  
ATOM   4588  CZ  TYR A 606      26.924  -2.222   5.886  1.00 67.64      A    C  
ATOM   4589  OH  TYR A 606      27.702  -1.191   6.300  1.00 61.98      A    O  
ATOM   4590  N   LEU A 607      26.102  -7.259   5.879  1.00 96.55      A    N  
ATOM   4591  CA  LEU A 607      26.996  -7.457   7.012  1.00 96.90      A    C  
ATOM   4592  C   LEU A 607      28.332  -6.786   6.697  1.00 97.42      A    C  
ATOM   4593  O   LEU A 607      29.082  -7.287   5.856  1.00 97.05      A    O  
ATOM   4594  CB  LEU A 607      27.157  -8.964   7.265  1.00 96.40      A    C  
ATOM   4595  CG  LEU A 607      28.197  -9.324   8.339  1.00 95.74      A    C  
ATOM   4596  CD1 LEU A 607      27.790  -8.828   9.729  1.00 92.55      A    C  
ATOM   4597  CD2 LEU A 607      28.360 -10.840   8.410  1.00 91.49      A    C  
ATOM   4598  N   ASN A 608      28.653  -5.693   7.391  1.00 97.78      A    N  
ATOM   4599  CA  ASN A 608      29.918  -4.989   7.226  1.00 97.87      A    C  
ATOM   4600  C   ASN A 608      30.691  -4.928   8.537  1.00 97.89      A    C  
ATOM   4601  O   ASN A 608      30.263  -4.343   9.529  1.00 97.49      A    O  
ATOM   4602  CB  ASN A 608      29.674  -3.615   6.618  1.00 97.68      A    C  
ATOM   4603  CG  ASN A 608      30.926  -2.861   6.218  1.00 97.14      A    C  
ATOM   4604  ND2 ASN A 608      30.766  -1.653   5.728  1.00 91.46      A    N  
ATOM   4605  OD1 ASN A 608      32.043  -3.330   6.314  1.00 93.21      A    O  
ATOM   4606  N   LEU A 609      31.847  -5.558   8.508  1.00 97.74      A    N  
ATOM   4607  CA  LEU A 609      32.812  -5.579   9.602  1.00 97.89      A    C  
ATOM   4608  C   LEU A 609      34.154  -4.975   9.154  1.00 98.08      A    C  
ATOM   4609  O   LEU A 609      35.166  -5.147   9.834  1.00 96.88      A    O  
ATOM   4610  CB  LEU A 609      32.970  -7.029  10.102  1.00 97.23      A    C  
ATOM   4611  CG  LEU A 609      31.670  -7.761  10.491  1.00 96.72      A    C  
ATOM   4612  CD1 LEU A 609      32.002  -9.188  10.939  1.00 94.87      A    C  
ATOM   4613  CD2 LEU A 609      30.931  -7.076  11.637  1.00 94.28      A    C  
ATOM   4614  N   SER A 610      34.168  -4.290   8.012  1.00 98.13      A    N  
ATOM   4615  CA  SER A 610      35.377  -3.780   7.374  1.00 98.23      A    C  
ATOM   4616  C   SER A 610      36.064  -2.689   8.185  1.00 98.21      A    C  
ATOM   4617  O   SER A 610      35.480  -2.085   9.077  1.00 97.52      A    O  
ATOM   4618  CB  SER A 610      35.071  -3.309   5.946  1.00 97.41      A    C  
ATOM   4619  OG  SER A 610      34.302  -2.124   5.952  1.00 94.30      A    O  
ATOM   4620  N   TYR A 611      37.324  -2.435   7.886  1.00 98.12      A    N  
ATOM   4621  CA  TYR A 611      38.113  -1.398   8.556  1.00 98.12      A    C  
ATOM   4622  C   TYR A 611      38.088  -1.506  10.093  1.00 98.27      A    C  
ATOM   4623  O   TYR A 611      37.744  -0.569  10.811  1.00 97.16      A    O  
ATOM   4624  CB  TYR A 611      37.731  -0.004   8.039  1.00 97.77      A    C  
ATOM   4625  CG  TYR A 611      38.108   0.254   6.603  1.00 97.45      A    C  
ATOM   4626  CD1 TYR A 611      39.382   0.753   6.289  1.00 95.15      A    C  
ATOM   4627  CD2 TYR A 611      37.183   0.013   5.571  1.00 95.64      A    C  
ATOM   4628  CE1 TYR A 611      39.740   1.025   4.962  1.00 94.95      A    C  
ATOM   4629  CE2 TYR A 611      37.527   0.270   4.234  1.00 94.90      A    C  
ATOM   4630  CZ  TYR A 611      38.813   0.776   3.928  1.00 95.16      A    C  
ATOM   4631  OH  TYR A 611      39.154   1.025   2.627  1.00 93.50      A    O  
ATOM   4632  N   ASN A 612      38.474  -2.675  10.585  1.00 97.79      A    N  
ATOM   4633  CA  ASN A 612      38.667  -2.963  11.996  1.00 97.97      A    C  
ATOM   4634  C   ASN A 612      40.034  -3.632  12.223  1.00 97.97      A    C  
ATOM   4635  O   ASN A 612      40.902  -3.656  11.337  1.00 96.01      A    O  
ATOM   4636  CB  ASN A 612      37.462  -3.794  12.492  1.00 97.62      A    C  
ATOM   4637  CG  ASN A 612      36.284  -2.924  12.908  1.00 97.87      A    C  
ATOM   4638  ND2 ASN A 612      35.207  -2.935  12.154  1.00 94.20      A    N  
ATOM   4639  OD1 ASN A 612      36.343  -2.264  13.928  1.00 94.28      A    O  
ATOM   4640  N   HIS A 613      40.245  -4.189  13.392  1.00 98.12      A    N  
ATOM   4641  CA  HIS A 613      41.440  -4.957  13.757  1.00 98.04      A    C  
ATOM   4642  C   HIS A 613      41.095  -6.421  14.070  1.00 98.06      A    C  
ATOM   4643  O   HIS A 613      41.696  -7.039  14.946  1.00 96.30      A    O  
ATOM   4644  CB  HIS A 613      42.182  -4.242  14.900  1.00 97.34      A    C  
ATOM   4645  CG  HIS A 613      42.586  -2.830  14.576  1.00 96.34      A    C  
ATOM   4646  CD2 HIS A 613      42.427  -1.719  15.373  1.00 83.28      A    C  
ATOM   4647  ND1 HIS A 613      43.184  -2.394  13.412  1.00 82.99      A    N  
ATOM   4648  CE1 HIS A 613      43.362  -1.064  13.498  1.00 85.36      A    C  
ATOM   4649  NE2 HIS A 613      42.923  -0.623  14.678  1.00 88.19      A    N  
ATOM   4650  N   LEU A 614      40.094  -6.955  13.365  1.00 97.77      A    N  
ATOM   4651  CA  LEU A 614      39.637  -8.334  13.540  1.00 97.82      A    C  
ATOM   4652  C   LEU A 614      40.701  -9.326  13.048  1.00 97.74      A    C  
ATOM   4653  O   LEU A 614      41.365  -9.107  12.033  1.00 96.73      A    O  
ATOM   4654  CB  LEU A 614      38.285  -8.540  12.832  1.00 97.57      A    C  
ATOM   4655  CG  LEU A 614      37.144  -7.650  13.366  1.00 97.15      A    C  
ATOM   4656  CD1 LEU A 614      35.913  -7.786  12.464  1.00 96.06      A    C  
ATOM   4657  CD2 LEU A 614      36.738  -8.034  14.795  1.00 95.39      A    C  
ATOM   4658  N   VAL A 615      40.849 -10.421  13.772  1.00 97.92      A    N  
ATOM   4659  CA  VAL A 615      41.846 -11.467  13.542  1.00 97.69      A    C  
ATOM   4660  C   VAL A 615      41.184 -12.852  13.453  1.00 97.55      A    C  
ATOM   4661  O   VAL A 615      39.991 -13.011  13.686  1.00 95.43      A    O  
ATOM   4662  CB  VAL A 615      42.959 -11.452  14.619  1.00 96.54      A    C  
ATOM   4663  CG1 VAL A 615      43.739 -10.137  14.631  1.00 91.27      A    C  
ATOM   4664  CG2 VAL A 615      42.428 -11.729  16.033  1.00 91.14      A    C  
ATOM   4665  N   GLY A 616      41.981 -13.863  13.172  1.00 96.77      A    N  
ATOM   4666  CA  GLY A 616      41.489 -15.233  13.075  1.00 96.51      A    C  
ATOM   4667  C   GLY A 616      41.015 -15.572  11.668  1.00 97.06      A    C  
ATOM   4668  O   GLY A 616      41.269 -14.840  10.713  1.00 95.22      A    O  
ATOM   4669  N   ASN A 617      40.377 -16.714  11.551  1.00 97.08      A    N  
ATOM   4670  CA  ASN A 617      39.946 -17.225  10.249  1.00 96.85      A    C  
ATOM   4671  C   ASN A 617      38.639 -16.563   9.803  1.00 97.22      A    C  
ATOM   4672  O   ASN A 617      37.809 -16.188  10.627  1.00 95.69      A    O  
ATOM   4673  CB  ASN A 617      39.803 -18.750  10.321  1.00 95.14      A    C  
ATOM   4674  CG  ASN A 617      41.112 -19.472  10.606  1.00 91.61      A    C  
ATOM   4675  ND2 ASN A 617      41.027 -20.700  11.062  1.00 82.01      A    N  
ATOM   4676  OD1 ASN A 617      42.209 -18.984  10.426  1.00 83.05      A    O  
ATOM   4677  N   VAL A 618      38.433 -16.501   8.491  1.00 96.91      A    N  
ATOM   4678  CA  VAL A 618      37.124 -16.205   7.918  1.00 96.87      A    C  
ATOM   4679  C   VAL A 618      36.135 -17.286   8.385  1.00 96.73      A    C  
ATOM   4680  O   VAL A 618      36.409 -18.472   8.165  1.00 95.74      A    O  
ATOM   4681  CB  VAL A 618      37.188 -16.153   6.382  1.00 96.15      A    C  
ATOM   4682  CG1 VAL A 618      35.827 -15.794   5.790  1.00 93.71      A    C  
ATOM   4683  CG2 VAL A 618      38.200 -15.123   5.895  1.00 94.21      A    C  
ATOM   4684  N   PRO A 619      35.024 -16.921   9.034  1.00 97.12      A    N  
ATOM   4685  CA  PRO A 619      34.087 -17.894   9.578  1.00 96.64      A    C  
ATOM   4686  C   PRO A 619      33.426 -18.737   8.482  1.00 96.83      A    C  
ATOM   4687  O   PRO A 619      32.895 -18.206   7.513  1.00 95.96      A    O  
ATOM   4688  CB  PRO A 619      33.038 -17.093  10.360  1.00 95.03      A    C  
ATOM   4689  CG  PRO A 619      33.713 -15.749  10.629  1.00 92.11      A    C  
ATOM   4690  CD  PRO A 619      34.625 -15.580   9.424  1.00 95.54      A    C  
ATOM   4691  N   THR A 620      33.393 -20.045   8.667  1.00 96.67      A    N  
ATOM   4692  CA  THR A 620      32.673 -20.948   7.757  1.00 96.36      A    C  
ATOM   4693  C   THR A 620      31.164 -20.737   7.809  1.00 96.29      A    C  
ATOM   4694  O   THR A 620      30.465 -20.975   6.820  1.00 94.30      A    O  
ATOM   4695  CB  THR A 620      32.993 -22.414   8.070  1.00 94.89      A    C  
ATOM   4696  CG2 THR A 620      34.448 -22.749   7.750  1.00 83.44      A    C  
ATOM   4697  OG1 THR A 620      32.793 -22.713   9.432  1.00 84.67      A    O  
ATOM   4698  N   GLU A 621      30.683 -20.233   8.923  1.00 96.20      A    N  
ATOM   4699  CA  GLU A 621      29.288 -19.928   9.216  1.00 96.19      A    C  
ATOM   4700  C   GLU A 621      28.721 -18.809   8.318  1.00 96.19      A    C  
ATOM   4701  O   GLU A 621      27.509 -18.743   8.154  1.00 95.03      A    O  
ATOM   4702  CB  GLU A 621      29.147 -19.555  10.698  1.00 95.86      A    C  
ATOM   4703  CG  GLU A 621      29.471 -20.697  11.685  1.00 93.82      A    C  
ATOM   4704  CD  GLU A 621      30.962 -20.885  12.051  1.00 94.06      A    C  
ATOM   4705  OE1 GLU A 621      31.223 -21.579  13.052  1.00 87.63      A    O  
ATOM   4706  OE2 GLU A 621      31.861 -20.353  11.354  1.00 88.96      A    O1-
ATOM   4707  N   LEU A 622      29.556 -18.000   7.657  1.00 96.29      A    N  
ATOM   4708  CA  LEU A 622      29.091 -17.058   6.639  1.00 96.20      A    C  
ATOM   4709  C   LEU A 622      28.256 -17.752   5.552  1.00 95.92      A    C  
ATOM   4710  O   LEU A 622      27.292 -17.179   5.051  1.00 94.72      A    O  
ATOM   4711  CB  LEU A 622      30.286 -16.341   5.978  1.00 95.92      A    C  
ATOM   4712  CG  LEU A 622      31.005 -15.311   6.869  1.00 95.21      A    C  
ATOM   4713  CD1 LEU A 622      32.238 -14.780   6.137  1.00 94.03      A    C  
ATOM   4714  CD2 LEU A 622      30.116 -14.118   7.210  1.00 93.41      A    C  
ATOM   4715  N   GLY A 623      28.567 -19.003   5.229  1.00 95.78      A    N  
ATOM   4716  CA  GLY A 623      27.790 -19.794   4.278  1.00 95.16      A    C  
ATOM   4717  C   GLY A 623      26.369 -20.146   4.731  1.00 94.98      A    C  
ATOM   4718  O   GLY A 623      25.585 -20.641   3.922  1.00 92.96      A    O  
ATOM   4719  N   MET A 624      26.004 -19.875   5.987  1.00 94.95      A    N  
ATOM   4720  CA  MET A 624      24.637 -20.044   6.496  1.00 94.21      A    C  
ATOM   4721  C   MET A 624      23.734 -18.846   6.175  1.00 94.06      A    C  
ATOM   4722  O   MET A 624      22.514 -18.963   6.300  1.00 91.88      A    O  
ATOM   4723  CB  MET A 624      24.662 -20.295   8.016  1.00 93.12      A    C  
ATOM   4724  CG  MET A 624      25.474 -21.547   8.392  1.00 89.79      A    C  
ATOM   4725  SD  MET A 624      25.477 -21.963  10.160  1.00 84.31      A    S  
ATOM   4726  CE  MET A 624      23.735 -22.319  10.444  1.00 72.19      A    C  
ATOM   4727  N   LEU A 625      24.310 -17.723   5.732  1.00 94.79      A    N  
ATOM   4728  CA  LEU A 625      23.592 -16.484   5.413  1.00 95.00      A    C  
ATOM   4729  C   LEU A 625      22.967 -16.563   4.009  1.00 94.87      A    C  
ATOM   4730  O   LEU A 625      23.398 -15.903   3.067  1.00 93.09      A    O  
ATOM   4731  CB  LEU A 625      24.527 -15.278   5.594  1.00 94.93      A    C  
ATOM   4732  CG  LEU A 625      25.282 -15.199   6.936  1.00 94.58      A    C  
ATOM   4733  CD1 LEU A 625      26.119 -13.918   6.981  1.00 92.60      A    C  
ATOM   4734  CD2 LEU A 625      24.350 -15.209   8.138  1.00 91.87      A    C  
ATOM   4735  N   GLY A 626      21.967 -17.419   3.852  1.00 93.27      A    N  
ATOM   4736  CA  GLY A 626      21.398 -17.765   2.545  1.00 92.57      A    C  
ATOM   4737  C   GLY A 626      20.748 -16.609   1.779  1.00 92.95      A    C  
ATOM   4738  O   GLY A 626      20.690 -16.647   0.548  1.00 90.27      A    O  
ATOM   4739  N   MET A 627      20.283 -15.578   2.490  1.00 93.04      A    N  
ATOM   4740  CA  MET A 627      19.602 -14.410   1.920  1.00 93.28      A    C  
ATOM   4741  C   MET A 627      20.478 -13.154   1.850  1.00 93.82      A    C  
ATOM   4742  O   MET A 627      20.038 -12.153   1.276  1.00 91.84      A    O  
ATOM   4743  CB  MET A 627      18.326 -14.128   2.732  1.00 91.39      A    C  
ATOM   4744  CG  MET A 627      17.273 -15.229   2.588  1.00 87.93      A    C  
ATOM   4745  SD  MET A 627      16.572 -15.351   0.910  1.00 83.15      A    S  
ATOM   4746  CE  MET A 627      15.488 -13.901   0.904  1.00 72.81      A    C  
ATOM   4747  N   ILE A 628      21.694 -13.176   2.408  1.00 94.80      A    N  
ATOM   4748  CA  ILE A 628      22.540 -11.983   2.493  1.00 95.68      A    C  
ATOM   4749  C   ILE A 628      22.871 -11.438   1.096  1.00 95.80      A    C  
ATOM   4750  O   ILE A 628      23.208 -12.191   0.187  1.00 94.96      A    O  
ATOM   4751  CB  ILE A 628      23.798 -12.258   3.347  1.00 94.98      A    C  
ATOM   4752  CG1 ILE A 628      24.516 -10.969   3.810  1.00 92.31      A    C  
ATOM   4753  CG2 ILE A 628      24.815 -13.157   2.615  1.00 91.57      A    C  
ATOM   4754  CD1 ILE A 628      23.808 -10.229   4.916  1.00 87.16      A    C  
ATOM   4755  N   GLN A 629      22.772 -10.114   0.944  1.00 95.75      A    N  
ATOM   4756  CA  GLN A 629      23.040  -9.440  -0.324  1.00 96.19      A    C  
ATOM   4757  C   GLN A 629      24.477  -8.906  -0.418  1.00 96.75      A    C  
ATOM   4758  O   GLN A 629      25.039  -8.848  -1.513  1.00 96.10      A    O  
ATOM   4759  CB  GLN A 629      22.030  -8.309  -0.527  1.00 95.36      A    C  
ATOM   4760  CG  GLN A 629      20.592  -8.822  -0.629  1.00 92.77      A    C  
ATOM   4761  CD  GLN A 629      19.610  -7.668  -0.880  1.00 90.17      A    C  
ATOM   4762  NE2 GLN A 629      19.060  -7.563  -2.061  1.00 77.23      A    N  
ATOM   4763  OE1 GLN A 629      19.341  -6.845  -0.026  1.00 81.12      A    O  
ATOM   4764  N   ALA A 630      25.069  -8.532   0.721  1.00 97.02      A    N  
ATOM   4765  CA  ALA A 630      26.437  -8.029   0.753  1.00 97.34      A    C  
ATOM   4766  C   ALA A 630      27.179  -8.484   2.017  1.00 97.37      A    C  
ATOM   4767  O   ALA A 630      26.649  -8.401   3.129  1.00 96.40      A    O  
ATOM   4768  CB  ALA A 630      26.415  -6.502   0.617  1.00 96.68      A    C  
ATOM   4769  N   ILE A 631      28.414  -8.931   1.848  1.00 97.51      A    N  
ATOM   4770  CA  ILE A 631      29.344  -9.227   2.940  1.00 97.69      A    C  
ATOM   4771  C   ILE A 631      30.617  -8.420   2.696  1.00 97.84      A    C  
ATOM   4772  O   ILE A 631      31.293  -8.624   1.685  1.00 97.40      A    O  
ATOM   4773  CB  ILE A 631      29.657 -10.740   3.044  1.00 97.19      A    C  
ATOM   4774  CG1 ILE A 631      28.389 -11.557   3.350  1.00 95.99      A    C  
ATOM   4775  CG2 ILE A 631      30.726 -10.984   4.120  1.00 96.12      A    C  
ATOM   4776  CD1 ILE A 631      28.584 -13.079   3.247  1.00 94.43      A    C  
ATOM   4777  N   ASP A 632      30.968  -7.553   3.645  1.00 97.82      A    N  
ATOM   4778  CA  ASP A 632      32.234  -6.832   3.652  1.00 98.00      A    C  
ATOM   4779  C   ASP A 632      32.966  -7.067   4.980  1.00 98.01      A    C  
ATOM   4780  O   ASP A 632      32.540  -6.637   6.049  1.00 97.42      A    O  
ATOM   4781  CB  ASP A 632      32.008  -5.345   3.329  1.00 97.87      A    C  
ATOM   4782  CG  ASP A 632      33.312  -4.570   3.117  1.00 97.52      A    C  
ATOM   4783  OD1 ASP A 632      34.405  -5.157   3.312  1.00 95.20      A    O  
ATOM   4784  OD2 ASP A 632      33.236  -3.377   2.773  1.00 94.42      A    O1-
ATOM   4785  N   ILE A 633      34.073  -7.795   4.903  1.00 97.90      A    N  
ATOM   4786  CA  ILE A 633      34.999  -8.027   6.015  1.00 97.99      A    C  
ATOM   4787  C   ILE A 633      36.402  -7.526   5.657  1.00 98.19      A    C  
ATOM   4788  O   ILE A 633      37.401  -7.963   6.233  1.00 97.22      A    O  
ATOM   4789  CB  ILE A 633      34.970  -9.497   6.483  1.00 97.16      A    C  
ATOM   4790  CG1 ILE A 633      35.377 -10.472   5.351  1.00 94.96      A    C  
ATOM   4791  CG2 ILE A 633      33.572  -9.844   7.047  1.00 93.98      A    C  
ATOM   4792  CD1 ILE A 633      35.556 -11.927   5.824  1.00 92.68      A    C  
ATOM   4793  N   SER A 634      36.477  -6.620   4.692  1.00 98.09      A    N  
ATOM   4794  CA  SER A 634      37.715  -6.094   4.158  1.00 98.18      A    C  
ATOM   4795  C   SER A 634      38.493  -5.265   5.180  1.00 98.15      A    C  
ATOM   4796  O   SER A 634      37.973  -4.822   6.202  1.00 97.34      A    O  
ATOM   4797  CB  SER A 634      37.441  -5.283   2.881  1.00 97.51      A    C  
ATOM   4798  OG  SER A 634      36.835  -4.049   3.183  1.00 95.42      A    O  
ATOM   4799  N   ASN A 635      39.766  -5.030   4.900  1.00 97.98      A    N  
ATOM   4800  CA  ASN A 635      40.635  -4.169   5.701  1.00 98.08      A    C  
ATOM   4801  C   ASN A 635      40.652  -4.537   7.197  1.00 98.15      A    C  
ATOM   4802  O   ASN A 635      40.479  -3.696   8.073  1.00 96.94      A    O  
ATOM   4803  CB  ASN A 635      40.319  -2.691   5.420  1.00 97.60      A    C  
ATOM   4804  CG  ASN A 635      40.440  -2.338   3.948  1.00 96.77      A    C  
ATOM   4805  ND2 ASN A 635      39.330  -2.252   3.249  1.00 88.39      A    N  
ATOM   4806  OD1 ASN A 635      41.518  -2.158   3.398  1.00 88.84      A    O  
ATOM   4807  N   ASN A 636      40.884  -5.820   7.460  1.00 97.62      A    N  
ATOM   4808  CA  ASN A 636      41.111  -6.393   8.774  1.00 97.76      A    C  
ATOM   4809  C   ASN A 636      42.455  -7.140   8.802  1.00 97.53      A    C  
ATOM   4810  O   ASN A 636      43.296  -6.978   7.916  1.00 94.89      A    O  
ATOM   4811  CB  ASN A 636      39.884  -7.272   9.129  1.00 97.38      A    C  
ATOM   4812  CG  ASN A 636      38.752  -6.467   9.728  1.00 97.76      A    C  
ATOM   4813  ND2 ASN A 636      37.684  -6.232   8.994  1.00 93.93      A    N  
ATOM   4814  OD1 ASN A 636      38.818  -6.070  10.884  1.00 93.87      A    O  
ATOM   4815  N   ASN A 637      42.681  -7.963   9.803  1.00 98.12      A    N  
ATOM   4816  CA  ASN A 637      43.823  -8.880   9.882  1.00 97.85      A    C  
ATOM   4817  C   ASN A 637      43.360 -10.345   9.843  1.00 97.84      A    C  
ATOM   4818  O   ASN A 637      43.939 -11.215  10.498  1.00 95.63      A    O  
ATOM   4819  CB  ASN A 637      44.670  -8.541  11.120  1.00 96.68      A    C  
ATOM   4820  CG  ASN A 637      45.297  -7.154  11.054  1.00 93.32      A    C  
ATOM   4821  ND2 ASN A 637      45.117  -6.353  12.077  1.00 80.93      A    N  
ATOM   4822  OD1 ASN A 637      45.974  -6.783  10.110  1.00 83.65      A    O  
ATOM   4823  N   LEU A 638      42.293 -10.612   9.093  1.00 97.60      A    N  
ATOM   4824  CA  LEU A 638      41.732 -11.952   8.947  1.00 97.56      A    C  
ATOM   4825  C   LEU A 638      42.687 -12.857   8.175  1.00 97.39      A    C  
ATOM   4826  O   LEU A 638      43.407 -12.433   7.275  1.00 96.00      A    O  
ATOM   4827  CB  LEU A 638      40.349 -11.892   8.268  1.00 97.20      A    C  
ATOM   4828  CG  LEU A 638      39.300 -11.102   9.065  1.00 96.70      A    C  
ATOM   4829  CD1 LEU A 638      38.057 -10.898   8.205  1.00 95.13      A    C  
ATOM   4830  CD2 LEU A 638      38.877 -11.834  10.347  1.00 94.33      A    C  
ATOM   4831  N   SER A 639      42.697 -14.134   8.540  1.00 96.83      A    N  
ATOM   4832  CA  SER A 639      43.582 -15.161   8.000  1.00 95.97      A    C  
ATOM   4833  C   SER A 639      42.809 -16.429   7.656  1.00 95.40      A    C  
ATOM   4834  O   SER A 639      41.563 -16.445   7.637  1.00 88.23      A    O  
ATOM   4835  CB  SER A 639      44.725 -15.401   9.012  1.00 92.98      A    C  
ATOM   4836  OG  SER A 639      44.236 -15.905  10.232  1.00 85.86      A    O  
ATOM   4837  N   GLY A 640      43.519 -17.506   7.369  1.00 94.64      A    N  
ATOM   4838  CA  GLY A 640      42.899 -18.759   6.962  1.00 94.67      A    C  
ATOM   4839  C   GLY A 640      42.549 -18.770   5.477  1.00 95.92      A    C  
ATOM   4840  O   GLY A 640      43.267 -18.181   4.667  1.00 93.78      A    O  
ATOM   4841  N   PHE A 641      41.495 -19.479   5.127  1.00 96.82      A    N  
ATOM   4842  CA  PHE A 641      41.101 -19.733   3.741  1.00 96.82      A    C  
ATOM   4843  C   PHE A 641      39.736 -19.119   3.436  1.00 97.39      A    C  
ATOM   4844  O   PHE A 641      38.926 -18.931   4.336  1.00 95.80      A    O  
ATOM   4845  CB  PHE A 641      41.092 -21.247   3.481  1.00 94.81      A    C  
ATOM   4846  CG  PHE A 641      42.399 -21.940   3.808  1.00 91.13      A    C  
ATOM   4847  CD1 PHE A 641      43.507 -21.801   2.953  1.00 81.45      A    C  
ATOM   4848  CD2 PHE A 641      42.528 -22.710   4.978  1.00 80.11      A    C  
ATOM   4849  CE1 PHE A 641      44.728 -22.412   3.258  1.00 72.96      A    C  
ATOM   4850  CE2 PHE A 641      43.751 -23.327   5.292  1.00 73.05      A    C  
ATOM   4851  CZ  PHE A 641      44.850 -23.176   4.432  1.00 72.13      A    C  
ATOM   4852  N   ILE A 642      39.459 -18.882   2.158  1.00 97.22      A    N  
ATOM   4853  CA  ILE A 642      38.099 -18.609   1.697  1.00 97.21      A    C  
ATOM   4854  C   ILE A 642      37.258 -19.883   1.922  1.00 97.12      A    C  
ATOM   4855  O   ILE A 642      37.609 -20.939   1.386  1.00 96.31      A    O  
ATOM   4856  CB  ILE A 642      38.072 -18.162   0.222  1.00 96.80      A    C  
ATOM   4857  CG1 ILE A 642      38.926 -16.889   0.023  1.00 95.12      A    C  
ATOM   4858  CG2 ILE A 642      36.622 -17.918  -0.232  1.00 95.36      A    C  
ATOM   4859  CD1 ILE A 642      39.063 -16.448  -1.434  1.00 91.97      A    C  
ATOM   4860  N   PRO A 643      36.182 -19.829   2.708  1.00 97.28      A    N  
ATOM   4861  CA  PRO A 643      35.379 -21.004   3.003  1.00 96.86      A    C  
ATOM   4862  C   PRO A 643      34.609 -21.489   1.774  1.00 96.95      A    C  
ATOM   4863  O   PRO A 643      33.887 -20.723   1.142  1.00 95.98      A    O  
ATOM   4864  CB  PRO A 643      34.425 -20.597   4.134  1.00 95.46      A    C  
ATOM   4865  CG  PRO A 643      35.033 -19.320   4.709  1.00 93.00      A    C  
ATOM   4866  CD  PRO A 643      35.731 -18.702   3.511  1.00 95.94      A    C  
ATOM   4867  N   LYS A 644      34.664 -22.778   1.489  1.00 96.61      A    N  
ATOM   4868  CA  LYS A 644      33.828 -23.404   0.448  1.00 96.27      A    C  
ATOM   4869  C   LYS A 644      32.330 -23.298   0.744  1.00 96.12      A    C  
ATOM   4870  O   LYS A 644      31.514 -23.330  -0.162  1.00 94.16      A    O  
ATOM   4871  CB  LYS A 644      34.209 -24.881   0.267  1.00 94.65      A    C  
ATOM   4872  CG  LYS A 644      35.656 -25.062  -0.184  1.00 88.45      A    C  
ATOM   4873  CD  LYS A 644      35.922 -26.524  -0.544  1.00 87.04      A    C  
ATOM   4874  CE  LYS A 644      37.358 -26.679  -1.050  1.00 77.08      A    C  
ATOM   4875  NZ  LYS A 644      37.522 -27.922  -1.832  1.00 69.36      A    N1+
ATOM   4876  N   THR A 645      31.982 -23.149   2.019  1.00 96.39      A    N  
ATOM   4877  CA  THR A 645      30.609 -22.986   2.502  1.00 95.75      A    C  
ATOM   4878  C   THR A 645      29.933 -21.723   1.968  1.00 95.65      A    C  
ATOM   4879  O   THR A 645      28.709 -21.690   1.962  1.00 94.34      A    O  
ATOM   4880  CB  THR A 645      30.574 -22.950   4.034  1.00 94.75      A    C  
ATOM   4881  CG2 THR A 645      30.969 -24.306   4.632  1.00 88.80      A    C  
ATOM   4882  OG1 THR A 645      31.500 -22.003   4.512  1.00 89.11      A    O  
ATOM   4883  N   LEU A 646      30.685 -20.738   1.455  1.00 96.11      A    N  
ATOM   4884  CA  LEU A 646      30.119 -19.539   0.832  1.00 95.82      A    C  
ATOM   4885  C   LEU A 646      29.130 -19.856  -0.305  1.00 95.46      A    C  
ATOM   4886  O   LEU A 646      28.244 -19.061  -0.563  1.00 93.19      A    O  
ATOM   4887  CB  LEU A 646      31.243 -18.632   0.299  1.00 94.82      A    C  
ATOM   4888  CG  LEU A 646      32.043 -17.878   1.373  1.00 92.36      A    C  
ATOM   4889  CD1 LEU A 646      33.202 -17.143   0.703  1.00 89.77      A    C  
ATOM   4890  CD2 LEU A 646      31.201 -16.854   2.120  1.00 89.00      A    C  
ATOM   4891  N   ALA A 647      29.202 -21.035  -0.898  1.00 95.13      A    N  
ATOM   4892  CA  ALA A 647      28.194 -21.510  -1.850  1.00 94.15      A    C  
ATOM   4893  C   ALA A 647      26.745 -21.495  -1.300  1.00 93.67      A    C  
ATOM   4894  O   ALA A 647      25.792 -21.547  -2.072  1.00 90.28      A    O  
ATOM   4895  CB  ALA A 647      28.582 -22.935  -2.266  1.00 92.19      A    C  
ATOM   4896  N   GLY A 648      26.568 -21.409   0.013  1.00 94.45      A    N  
ATOM   4897  CA  GLY A 648      25.273 -21.227   0.657  1.00 93.73      A    C  
ATOM   4898  C   GLY A 648      24.691 -19.814   0.518  1.00 93.97      A    C  
ATOM   4899  O   GLY A 648      23.478 -19.658   0.635  1.00 91.95      A    O  
ATOM   4900  N   CYS A 649      25.519 -18.808   0.228  1.00 94.45      A    N  
ATOM   4901  CA  CYS A 649      25.101 -17.411   0.061  1.00 94.65      A    C  
ATOM   4902  C   CYS A 649      24.481 -17.179  -1.328  1.00 94.22      A    C  
ATOM   4903  O   CYS A 649      25.051 -16.520  -2.191  1.00 92.34      A    O  
ATOM   4904  CB  CYS A 649      26.294 -16.478   0.327  1.00 94.78      A    C  
ATOM   4905  SG  CYS A 649      26.987 -16.723   1.978  1.00 94.26      A    S  
ATOM   4906  N   ARG A 650      23.294 -17.720  -1.564  1.00 93.45      A    N  
ATOM   4907  CA  ARG A 650      22.648 -17.755  -2.884  1.00 92.74      A    C  
ATOM   4908  C   ARG A 650      22.028 -16.432  -3.352  1.00 93.12      A    C  
ATOM   4909  O   ARG A 650      21.513 -16.363  -4.470  1.00 89.12      A    O  
ATOM   4910  CB  ARG A 650      21.595 -18.862  -2.919  1.00 90.37      A    C  
ATOM   4911  CG  ARG A 650      22.223 -20.253  -2.726  1.00 84.75      A    C  
ATOM   4912  CD  ARG A 650      21.169 -21.322  -2.959  1.00 77.21      A    C  
ATOM   4913  NE  ARG A 650      21.735 -22.673  -2.834  1.00 71.00      A    N  
ATOM   4914  CZ  ARG A 650      21.438 -23.722  -3.583  1.00 64.30      A    C  
ATOM   4915  NH1 ARG A 650      20.535 -23.673  -4.521  1.00 58.04      A    N1+
ATOM   4916  NH2 ARG A 650      22.066 -24.838  -3.404  1.00 57.60      A    N  
ATOM   4917  N   ASN A 651      22.049 -15.401  -2.511  1.00 93.95      A    N  
ATOM   4918  CA  ASN A 651      21.502 -14.079  -2.823  1.00 94.32      A    C  
ATOM   4919  C   ASN A 651      22.578 -12.979  -2.796  1.00 95.17      A    C  
ATOM   4920  O   ASN A 651      22.255 -11.799  -2.654  1.00 94.10      A    O  
ATOM   4921  CB  ASN A 651      20.329 -13.795  -1.866  1.00 93.31      A    C  
ATOM   4922  CG  ASN A 651      19.369 -12.741  -2.400  1.00 91.83      A    C  
ATOM   4923  ND2 ASN A 651      18.880 -11.871  -1.547  1.00 85.77      A    N  
ATOM   4924  OD1 ASN A 651      19.013 -12.736  -3.564  1.00 86.33      A    O  
ATOM   4925  N   LEU A 652      23.861 -13.359  -2.893  1.00 95.24      A    N  
ATOM   4926  CA  LEU A 652      24.978 -12.441  -2.718  1.00 96.20      A    C  
ATOM   4927  C   LEU A 652      25.238 -11.635  -4.001  1.00 96.61      A    C  
ATOM   4928  O   LEU A 652      25.469 -12.215  -5.061  1.00 95.74      A    O  
ATOM   4929  CB  LEU A 652      26.198 -13.257  -2.262  1.00 95.79      A    C  
ATOM   4930  CG  LEU A 652      27.315 -12.406  -1.640  1.00 94.70      A    C  
ATOM   4931  CD1 LEU A 652      26.921 -11.844  -0.272  1.00 92.21      A    C  
ATOM   4932  CD2 LEU A 652      28.543 -13.293  -1.419  1.00 91.41      A    C  
ATOM   4933  N   PHE A 653      25.216 -10.303  -3.872  1.00 96.65      A    N  
ATOM   4934  CA  PHE A 653      25.561  -9.366  -4.938  1.00 96.87      A    C  
ATOM   4935  C   PHE A 653      26.994  -8.852  -4.790  1.00 97.25      A    C  
ATOM   4936  O   PHE A 653      27.720  -8.745  -5.774  1.00 96.42      A    O  
ATOM   4937  CB  PHE A 653      24.571  -8.194  -4.944  1.00 95.81      A    C  
ATOM   4938  CG  PHE A 653      23.151  -8.570  -5.295  1.00 94.59      A    C
[truncated: 192,644 more chars]
