# Supplementary material for: Reverse engineering of the pattern recognition receptor FLS2 reveals key design principles of broader recognition spectra against evading flg22 epitopes
Source: Nat Plants. 2025 Jul 28;11(8):1642–57. doi: 10.1038/s41477-025-02050-5 (PMC12364711; doi:10.1038/s41477-025-02050-5)
Supplement: Supplementary file 7 — Statistical source data. [file 41477_2025_2050_MOESM7_ESM.xlsx]

## Sheet: Fig. 1a
Time (min)	VvFLS2_flg22Pa												VvFLS2_flg22Atum												FLS2XL_flg22Pa												FLS2XL_flg22Atum
0	0.0153	0.0197	0.0566	0.0289	0.0261	0.0153	0.0217	0.0357	0.0313	0.0477	0.0317	0.0181	0.0281	0.0261	0.0309	0.0325	0.0265	0.0357	0.0213	0.0221	0.0221	0.0273	0.0173	0.0261	0.1667	0.0463	0.1259	0.5653	0.2379	0.1311	0.2575	0.1807	0.2915	0.0843	0.0599	0.0463	0.0095	0.0915	0.5717	0.2819	0.3359	0.1475	0.3339	0.0839	0.2219	0.2635	0.1135	0.0855
1	0.0824	0.0136	0.0127	0.1685	0.1185	0.1333	0.0476	0.1685	0.2541	0.0524	0.0436	0.1601	0.0272	0.016	0.0264	0.0308	0.0212	0.0268	0.0128	0.0232	0.0164	0.0208	0.0116	0.0212	0.174	0.1776	0.1476	0.6494	0.242	0.1268	0.3049	0.2608	0.3177	0.0876	0.0636	0.1164	0.0136	0.0884	0.5898	0.2836	0.2724	0.2092	0.3605	0.0904	0.2064	0.3133	0.0992	0.0904
2	1.0489	0.3311	0.123	1.7352	1.7308	1.0405	0.7082	1.1186	2.0078	0.528	0.6025	1.3033	0.0263	0.0147	0.0183	0.0247	0.0139	0.0315	0.0119	0.0275	0.0123	0.0215	0.0099	0.0271	0.2877	0.8881	0.5138	0.943	0.6743	0.4226	0.6563	0.6703	0.7436	0.3465	0.3137	0.4926	0.0816	0.0892	0.6811	0.2761	0.2393	0.3853	0.527	0.1273	0.2029	0.4029	0.1673	0.0989
3	2.6708	1.6418	0.8458	2.8478	3.589	2.3852	2.2351	2.463	3.0702	1.6955	2.0587	2.5769	0.0214	0.0142	0.015	0.0294	0.0126	0.031	0.0146	0.0282	0.0078	0.0194	0.0098	0.021	0.5638	1.6797	1.1167	1.3298	1.2485	0.8961	1.0963	1.1708	1.5658	0.8456	0.7912	1.039	0.0944	0.2428	1.0182	0.4141	0.2868	0.567	0.9237	0.188	0.3329	0.6074	0.282	0.1884
4	3.2482	2.4266	1.684	2.8002	4.0641	3.0583	3.2634	2.8532	2.9383	2.3127	2.9294	2.8849	0.0256	0.0124	0.0156	0.0184	0.016	0.0272	0.0152	0.0272	0.014	0.0236	0.0144	0.03	0.9257	2.1872	1.4685	1.5883	1.4617	1.2822	1.4324	1.4941	2.0842	1.1043	1.1708	1.3094	0.0844	0.5386	1.5943	0.7095	0.2892	0.651	1.3631	0.3517	0.5406	0.8889	0.4789	0.3405
5	3.1863	2.6228	2.0118	2.5446	3.7068	2.9543	3.3903	2.7014	2.6581	2.4358	3.0615	2.7849	0.0183	0.0119	0.0187	0.0235	0.0211	0.0203	0.0135	0.0187	0.0091	0.0207	0.0227	0.0267	1.2263	2.3045	1.5905	1.7524	1.5897	1.4775	1.7308	1.7376	2.2123	1.3156	1.3705	1.5861	0.0862	0.8242	1.9873	0.9027	0.2963	0.7782	1.6682	0.4999	0.6621	1.1398	0.6705	0.4899
6	3.0424	2.5379	2.2317	2.2904	3.3588	2.7153	3.4041	2.5014	2.4099	2.3686	2.8838	2.5961	0.0201	0.0129	0.0321	0.0217	0.0229	0.0289	0.0089	0.0281	0.0093	0.0313	0.0457	0.0317	1.3779	2.3625	1.5658	1.7919	1.5947	1.5959	1.7755	1.9033	2.1748	1.2962	1.5101	1.6019	0.0788	0.983	2.1026	1.027	0.3097	0.8476	1.8849	0.6615	0.8232	1.452	0.8216	0.7059
7	2.935	2.4848	2.2283	2.1355	3.0707	2.4423	3.3253	2.328	2.2425	2.3488	2.8295	2.5534	0.0244	0.0224	0.048	0.0236	0.0272	0.0296	0.0144	0.0256	0.0112	0.0268	0.0368	0.0428	1.4726	2.2351	1.5283	1.8614	1.5612	1.6754	1.9444	1.9764	2.1569	1.3087	1.5443	1.7115	0.0725	1.0988	2.1312	0.9931	0.2722	0.9074	1.9444	0.7669	0.9138	1.6521	0.905	0.8189
8	2.9396	2.4537	2.2831	2.0478	3.0159	2.2784	3.2973	2.211	2.0787	2.3554	2.7221	2.4529	0.0237	0.0265	0.0605	0.0313	0.0309	0.0293	0.0193	0.0257	0.0153	0.0425	0.0521	0.0577	1.4116	2.2767	1.4873	1.8966	1.5571	1.6785	2.0321	1.9743	2.1311	1.3046	1.5899	1.6737	0.0536	1.0976	2.0926	0.9922	0.2757	0.9258	1.9828	0.8156	0.9882	1.7198	0.9534	0.9662
9	2.8945	2.4507	2.2874	2.0416	2.9503	2.2201	3.3293	2.1691	1.9342	2.415	2.6999	2.4274	0.0336	0.0312	0.0676	0.038	0.0368	0.0292	0.016	0.0352	0.0148	0.044	0.0568	0.0588	1.4843	2.2195	1.4466	1.8883	1.544	1.7608	2.0936	2.0366	2.0447	1.2427	1.534	1.633	0.0554	1.1534	2.0932	1.0108	0.2534	0.8915	2.0731	0.8226	1.0633	1.8731	0.9848	1.0124
10	2.9149	2.4342	2.2555	2.028	2.9499	2.1382	3.3694	2.0981	2.0248	2.3961	2.5939	2.4555	0.0403	0.0375	0.0847	0.0363	0.0399	0.0459	0.0171	0.0319	0.0167	0.0567	0.0647	0.0931	1.4652	2.1972	1.3831	1.9241	1.478	1.7337	2.1559	2.1033	2.0536	1.2473	1.5189	1.6495	0.0579	1.1535	2.0741	1.037	0.2416	0.9333	2.0392	0.846	1.0498	1.8263	1.0302	1.0626
11	2.9467	2.3825	2.2172	1.9678	2.9491	2.123	3.3626	2.1351	1.9634	2.4535	2.5859	2.4166	0.0464	0.0428	0.0864	0.042	0.056	0.0444	0.028	0.0376	0.0256	0.0644	0.0792	0.0896	1.3794	2.0953	1.3626	1.9377	1.5072	1.7264	2.133	2.0283	1.9862	1.1923	1.5525	1.6342	0.0567	1.1442	2.0371	0.9656	0.2231	0.9324	2.0636	0.8419	1.0738	1.8603	1.0181	1.1222
12	3.0775	2.4262	2.1707	2.0047	2.9671	2.129	3.2702	2.1527	1.9398	2.4832	2.5466	2.431	0.0471	0.0371	0.0895	0.0527	0.0711	0.0511	0.0207	0.0367	0.0295	0.0723	0.0683	0.1139	1.3399	2.1427	1.3106	1.9783	1.4408	1.7041	2.1595	2.0581	1.9266	1.1496	1.5178	1.5723	0.0484	1.18	1.9967	0.973	0.2244	0.8797	1.9502	0.8356	1.0815	1.7835	1.0014	1.1624
13	3.1492	2.3225	2.1885	2.0181	3.048	2.1248	3.4033	2.1721	1.9832	2.5431	2.6097	2.4982	0.0573	0.0409	0.0913	0.0617	0.0809	0.0541	0.0345	0.0489	0.0313	0.0833	0.0777	0.1245	1.2941	2.0175	1.2128	1.9325	1.4179	1.7461	2.109	2.0368	1.8708	1.1235	1.4716	1.5838	0.0467	1.1671	1.9566	0.9024	0.172	0.906	1.9766	0.8255	1.1127	1.775	0.9901	1.1339
14	3.1972	2.2686	2.2118	2.0136	3.0667	2.202	3.4305	2.2197	2.0107	2.6144	2.5963	2.5053	0.052	0.0364	0.096	0.068	0.0888	0.0608	0.0364	0.0508	0.042	0.0768	0.072	0.1216	1.2248	2.0151	1.2088	1.872	1.3686	1.6503	2.0797	2.0019	1.7886	1.0842	1.4348	1.5029	0.0387	1.1431	1.9478	0.8764	0.1708	0.89	1.9241	0.8039	1.1427	1.7309	0.9501	1.1135
15	3.2509	2.3527	2.1488	1.9557	3.1441	2.2128	3.3107	2.2388	1.963	2.5842	2.64	2.6115	0.0483	0.0291	0.0887	0.0643	0.0995	0.0711	0.0359	0.0519	0.0315	0.0783	0.0655	0.1203	1.2244	1.9245	1.2008	1.868	1.2801	1.593	2.0428	1.951	1.8516	1.0105	1.3983	1.4792	0.0475	1.0914	1.866	0.8584	0.1544	0.8732	1.8532	0.709	1.067	1.6291	0.8684	1.0958
16	3.3017	2.2411	2.218	1.9472	3.1552	2.2792	3.3548	2.3073	1.9135	2.6326	2.6422	2.4898	0.0529	0.0313	0.0869	0.0785	0.0833	0.0661	0.0417	0.0621	0.0397	0.0829	0.0713	0.1169	1.1023	1.8856	1.1035	1.8464	1.2417	1.5866	1.9718	1.8824	1.7814	0.9761	1.3426	1.4656	0.0459	1.041	1.8107	0.8384	0.1472	0.7991	1.765	0.673	1.039	1.5606	0.8476	1.0846
17	3.296	2.1307	2.1394	1.986	3.2808	2.3076	3.2981	2.2731	1.9198	2.7032	2.5768	2.521	0.046	0.0364	0.0949	0.062	0.0844	0.0672	0.0384	0.0556	0.0436	0.0876	0.0608	0.1037	1.0207	1.7984	1.0279	1.869	1.2695	1.5487	1.8698	1.8562	1.7563	0.9358	1.2811	1.3292	0.0385	0.9739	1.7247	0.8009	0.1249	0.7701	1.7319	0.6388	1.0075	1.4349	0.7561	1.036
18	3.3325	2.1639	2.1398	1.9354	3.2345	2.3424	3.2859	2.2959	1.9386	2.5859	2.5638	2.4591	0.0416	0.0344	0.0864	0.0744	0.0772	0.062	0.0564	0.0668	0.0344	0.0764	0.0768	0.1104	0.9951	1.7399	0.9346	1.8185	1.2006	1.4381	1.8089	1.7912	1.6822	0.8622	1.1958	1.328	0.0333	0.8926	1.7583	0.7937	0.1105	0.7477	1.5836	0.6452	0.9238	1.36	0.7513	0.9839
19	3.3357	1.9646	2.0878	1.8752	3.2939	2.283	3.2618	2.2557	1.888	2.6276	2.5787	2.4046	0.0467	0.0279	0.0687	0.0747	0.084	0.0583	0.0507	0.0695	0.0415	0.0751	0.0743	0.096	0.8547	1.6455	0.8803	1.795	1.1607	1.4135	1.7292	1.7597	1.5737	0.8167	1.1551	1.2492	0.0323	0.8311	1.6735	0.7318	0.1003	0.6958	1.512	0.5677	0.8959	1.2404	0.6353	0.9772
20	3.2592	1.9472	2.0674	1.8393	3.2507	2.2992	3.1917	2.2579	1.897	2.6113	2.5319	2.42	0.0381	0.0273	0.0777	0.0741	0.0689	0.0561	0.0573	0.0597	0.0429	0.0693	0.0617	0.0753	0.8672	1.5815	0.8741	1.7165	1.1119	1.2665	1.6789	1.6384	1.527	0.7379	1.0863	1.1664	0.0248	0.804	1.5899	0.6671	0.0964	0.6711	1.4068	0.529	0.8528	1.14	0.5678	0.8945
21	3.2772	1.8108	2.0684	1.8549	3.2784	2.2723	3.121	2.2731	1.8637	2.5037	2.4809	2.4075	0.038	0.0312	0.0624	0.062	0.062	0.0616	0.056	0.0712	0.046	0.0684	0.0576	0.0788	0.7473	1.4791	0.7926	1.6266	1.0861	1.2119	1.5284	1.6582	1.4434	0.6713	1.0168	1.0717	0.0294	0.7001	1.4915	0.6777	0.0786	0.57	1.2704	0.4451	0.8386	1.02	0.4943	0.8839
22	3.1848	1.7678	1.9792	1.8011	3.2458	2.2317	3.0162	2.2353	1.8484	2.3749	2.4652	2.3918	0.0368	0.0212	0.0708	0.0632	0.0608	0.0576	0.0504	0.0744	0.038	0.0636	0.0512	0.0656	0.6683	1.3883	0.7395	1.5715	0.9553	1.1099	1.4448	1.5767	1.3959	0.619	0.9233	1.007	0.0184	0.6098	1.4801	0.6158	0.0644	0.5322	1.1952	0.3929	0.7643	0.9441	0.4345	0.8196
23	3.1233	1.6444	1.8627	1.7069	3.1787	2.2646	2.9238	2.1764	1.8315	2.356	2.401	2.2971	0.0352	0.0232	0.0504	0.0536	0.0508	0.0504	0.0476	0.068	0.0396	0.056	0.0496	0.0688	0.645	1.2746	0.6707	1.5338	0.971	1.0603	1.3655	1.5029	1.3006	0.5986	0.8865	0.9169	0.014	0.5146	1.4472	0.545	0.0776	0.4849	1.0462	0.3641	0.6963	0.8088	0.4093	0.7752
24	3.1117	1.513	1.7429	1.7326	3.0909	2.2338	2.7971	2.2587	1.7984	2.3024	2.3557	2.2322	0.0392	0.0224	0.0576	0.0524	0.0412	0.0528	0.0436	0.0528	0.0408	0.0492	0.05	0.056	0.6005	1.1627	0.6353	1.4114	0.8643	0.9949	1.2196	1.3878	1.2308	0.5605	0.8019	0.8083	0.0171	0.4788	1.2812	0.4836	0.0583	0.4492	0.9752	0.2923	0.6613	0.765	0.3575	0.7562
25	3.1052	1.4555	1.6157	1.6587	3.114	2.159	2.6155	2.1217	1.7028	2.1911	2.2874	2.1695	0.0335	0.0207	0.0363	0.0411	0.0351	0.0471	0.0387	0.0691	0.0287	0.0415	0.0447	0.0491	0.5072	1.1138	0.5649	1.4235	0.7938	0.8959	1.1438	1.3109	1.1434	0.4708	0.7246	0.7446	0.0127	0.374	1.2328	0.4548	0.0559	0.3804	0.9072	0.2383	0.6201	0.6665	0.2827	0.6601
26	2.9487	1.3382	1.5466	1.5987	3.0133	2.1463	2.541	2.125	1.7157	2.103	2.212	2.1298	0.036	0.0268	0.0456	0.0396	0.0348	0.042	0.0368	0.0588	0.0336	0.04	0.0468	0.0468	0.4933	0.9758	0.549	1.2782	0.7259	0.7848	1.0478	1.2249	1.1123	0.4329	0.6603	0.7063	0.0092	0.3193	1.1828	0.4113	0.0552	0.3493	0.8773	0.2628	0.5794	0.607	0.236	0.6154
27	2.9141	1.214	1.4085	1.5681	3.016	2.1318	2.4073	2.1221	1.6455	1.9686	2.1286	2.0692	0.0343	0.0195	0.0359	0.0375	0.0255	0.0443	0.0399	0.0539	0.0303	0.0339	0.0271	0.0351	0.4559	0.869	0.4955	1.2299	0.6577	0.7381	0.976	1.1354	1.0356	0.4011	0.6144	0.6144	0.0142	0.277	1.1338	0.3691	0.0554	0.3267	0.7886	0.209	0.5676	0.5039	0.195	0.6164
28	2.8071	1.1512	1.3022	1.4781	2.8641	2.0561	2.3048	2.0942	1.5567	1.7947	1.9763	2.0192	0.028	0.0172	0.0356	0.0284	0.0332	0.03	0.034	0.0548	0.0352	0.0264	0.0304	0.0336	0.3765	0.7976	0.4677	1.1968	0.6214	0.6567	0.9325	1.0731	0.9329	0.3941	0.5534	0.5546	0.0092	0.2452	1.0523	0.3049	0.0412	0.2852	0.6875	0.1884	0.5126	0.4449	0.1884	0.5158
29	2.6716	1.0717	1.1318	1.4494	2.7779	2.0226	2.1565	2.0912	1.518	1.8033	1.9424	1.9128	0.0318	0.0094	0.0334	0.0298	0.0206	0.041	0.0266	0.0494	0.0354	0.023	0.0306	0.029	0.3708	0.7775	0.4409	1.1183	0.5958	0.6094	0.8764	1.0334	0.9425	0.3488	0.4933	0.4981	0.0076	0.2232	1.0206	0.2952	0.042	0.2548	0.6242	0.1444	0.4669	0.3957	0.1464	0.5073
30	2.5789	0.9543	0.9816	1.3841	2.8028	1.9228	2.0423	1.9665	1.4707	1.6622	1.8739	1.8165	0.0226	0.0158	0.0302	0.0286	0.0166	0.025	0.0278	0.0438	0.0278	0.0214	0.0234	0.0322	0.35	0.7082	0.4024	1.089	0.5569	0.5809	0.7579	0.9313	0.8736	0.3252	0.4457	0.4593	0.0063	0.212	0.9557	0.2652	0.0299	0.2452	0.5589	0.1424	0.4465	0.3416	0.1368	0.4629
31	2.5697	0.8859	0.823	1.3076	2.6443	1.8202	1.9813	1.928	1.4518	1.5079	1.7215	1.7296	0.0202	0.0142	0.025	0.0214	0.0186	0.035	0.023	0.0374	0.0242	0.0242	0.029	0.0226	0.3481	0.6234	0.3973	1.0322	0.4885	0.5025	0.7239	0.8708	0.8068	0.2957	0.4177	0.4249	0.0064	0.17	0.8528	0.2592	0.026	0.2144	0.5594	0.1276	0.4001	0.3205	0.1244	0.4453
32	2.3264	0.8007	0.654	1.2172	2.5454	1.7806	1.8207	1.8889	1.3703	1.4023	1.6712	1.6692	0.024	0.014	0.0236	0.0292	0.0196	0.0244	0.0176	0.0348	0.0188	0.0208	0.0176	0.026	0.3312	0.5681	0.3916	0.9805	0.4925	0.4833	0.6862	0.8303	0.7759	0.2788	0.3668	0.3736	0.0075	0.1524	0.8504	0.2212	0.0335	0.2012	0.5093	0.1155	0.3752	0.2792	0.1087	0.41
33	2.2408	0.7237	0.5436	1.1658	2.5203	1.7027	1.7264	1.8687	1.3272	1.3032	1.5969	1.5676	0.0242	0.007	0.017	0.0214	0.0158	0.0258	0.0174	0.0358	0.0226	0.0174	0.0178	0.0214	0.3426	0.5351	0.373	0.9495	0.4594	0.4414	0.6408	0.7685	0.722	0.259	0.3558	0.351	0.0097	0.1461	0.8506	0.1953	0.0253	0.1785	0.4779	0.1185	0.3506	0.2818	0.1021	0.3834
34	2.1369	0.6653	0.4168	1.139	2.4626	1.663	1.5969	1.8045	1.2419	1.2067	1.4863	1.5099	0.0142	0.0114	0.0222	0.0274	0.0158	0.0166	0.0198	0.0222	0.023	0.0122	0.011	0.025	0.3071	0.5124	0.3455	0.9495	0.4151	0.4119	0.6376	0.7345	0.6937	0.2438	0.3295	0.3391	0.0034	0.129	0.8106	0.2058	0.0214	0.1698	0.4887	0.1026	0.3439	0.2534	0.0882	0.3119
35	1.9928	0.6479	0.3265	1.019	2.3332	1.5414	1.4917	1.7727	1.2001	1.0995	1.4012	1.4292	0.0188	0.01	0.0184	0.0184	0.014	0.0232	0.0132	0.0232	0.0176	0.0152	0.0148	0.0176	0.3175	0.4915	0.3435	0.9479	0.3971	0.4031	0.61	0.7113	0.6965	0.2382	0.3203	0.2995	0.0062	0.1306	0.7521	0.199	0.0162	0.1546	0.4287	0.1002	0.3263	0.2482	0.087	0.3263
36	1.9208	0.5484	0.2764	0.9255	2.2556	1.5428	1.4106	1.7031	1.1282	1.0368	1.326	1.3308	0.0198	0.0086	0.021	0.0202	0.011	0.0158	0.0142	0.021	0.013	0.0158	0.0134	0.0226	0.3111	0.4456	0.3311	0.9048	0.3916	0.3788	0.5921	0.6657	0.6181	0.2239	0.2703	0.3007	0.0039	0.0983	0.765	0.1979	0.0219	0.1459	0.4148	0.1211	0.2935	0.2279	0.0867	0.2915
37	1.8422	0.4947	0.2136	0.9247	2.1706	1.4062	1.2948	1.6706	1.0801	0.9179	1.2463	1.2243	0.0194	0.0078	0.0174	0.013	0.0082	0.0202	0.0134	0.0202	0.0174	0.0118	0.0202	0.0274	0.3115	0.4327	0.3171	0.9103	0.3555	0.3955	0.5688	0.6212	0.6132	0.2342	0.2614	0.2582	0.0062	0.1118	0.7477	0.1998	0.0194	0.1542	0.4223	0.1018	0.2967	0.2462	0.081	0.2666
38	1.6605	0.4426	0.1637	0.8465	2.0144	1.3139	1.2105	1.638	1.0331	0.8701	1.158	1.1793	0.0176	0.0128	0.0188	0.0152	0.0092	0.012	0.0096	0.0128	0.018	0.0168	0.0156	0.0244	0.3216	0.4077	0.3372	0.8972	0.37	0.3961	0.5537	0.5962	0.6074	0.222	0.238	0.2652	0.004	0.104	0.7703	0.1852	0.012	0.1348	0.4173	0.1052	0.2756	0.236	0.0856	0.2468
39	1.6157	0.3982	0.1533	0.7973	1.954	1.2659	1.1353	1.5463	0.9983	0.7164	1.0612	1.072	0.0169	0.0081	0.0253	0.0173	0.0085	0.0157	0.0121	0.0169	0.0109	0.0177	0.0141	0.0241	0.3405	0.3881	0.3417	0.8981	0.3513	0.3553	0.5842	0.5558	0.5782	0.2129	0.2201	0.2377	0.0016	0.1081	0.752	0.1953	0.0144	0.1373	0.4542	0.1045	0.2521	0.2361	0.0796	0.2209
40	1.4932	0.3752	0.1196	0.7258	1.8928	1.1851	1.0445	1.4639	0.8787	0.707	1.0033	1.0069	0.0207	0.0091	0.0171	0.0187	0.0083	0.0151	0.0119	0.0179	0.0083	0.0139	0.0179	0.0175	0.313	0.3838	0.3626	0.9018	0.3422	0.3554	0.5459	0.5175	0.5751	0.1961	0.2174	0.2178	0.0029	0.1101	0.7332	0.2021	0.0141	0.1249	0.4054	0.1073	0.2394	0.2366	0.0637	0.2466
41	1.4233	0.3482	0.097	0.6864	1.768	1.1681	0.9791	1.4862	0.8385	0.6652	0.9571	0.9611	0.0177	0.0073	0.0153	0.0233	0.0105	0.0089	0.0053	0.0177	0.0097	0.0177	0.0185	0.0205	0.3091	0.3852	0.3423	0.8899	0.3403	0.3343	0.5416	0.506	0.526	0.1979	0.2003	0.2111	0.0031	0.1211	0.7514	0.1879	0.0155	0.1167	0.4336	0.1083	0.2423	0.2455	0.0779	0.2339
42	1.323	0.296	0.1041	0.5785	1.668	1.0498	0.8516	1.4083	0.8223	0.6066	0.838	0.8568	0.0143	0.0103	0.0147	0.0195	0.0119	0.0099	0.0071	0.0131	0.0075	0.0107	0.0111	0.0211	0.3335	0.3652	0.3299	0.8399	0.3403	0.3143	0.5701	0.488	0.5336	0.1947	0.1915	0.1839	0.0031	0.1127	0.7434	0.2131	0.0171	0.1295	0.4168	0.1011	0.2319	0.2631	0.0679	0.2191
43	1.1987	0.2727	0.0707	0.5629	1.619	1.0077	0.8299	1.3277	0.7338	0.5244	0.8055	0.8063	0.0151	0.0115	0.0155	0.0147	0.0099	0.0147	0.0099	0.0207	0.0115	0.0135	0.0131	0.0215	0.3207	0.3267	0.3543	0.8546	0.3507	0.3163	0.5556	0.4663	0.5007	0.195	0.1882	0.1982	0.0018	0.1214	0.7333	0.211	0.0126	0.121	0.4423	0.1078	0.2198	0.2582	0.0694	0.2266
44	1.0728	0.267	0.0676	0.5359	1.4938	0.9002	0.7412	1.2502	0.6852	0.4995	0.6984	0.7412	0.0145	0.0097	0.0177	0.0129	0.0101	0.0121	0.0125	0.0149	0.0185	0.0101	0.0133	0.0221	0.331	0.361	0.3554	0.8542	0.3226	0.3322	0.5435	0.4659	0.4995	0.1777	0.1641	0.1809	0.0049	0.1277	0.7621	0.2186	0.0157	0.1241	0.4486	0.1025	0.215	0.2334	0.0717	0.2009
45	1.0061	0.2384	0.068	0.4837	1.3819	0.862	0.7214	1.2112	0.6778	0.4597	0.6782	0.6894	0.0175	0.0075	0.0135	0.0199	0.0099	0.0131	0.0127	0.0175	0.0079	0.0083	0.0135	0.0255	0.3417	0.3609	0.3473	0.8444	0.3081	0.3321	0.577	0.3893	0.5122	0.1948	0.1776	0.1632	0.006	0.1292	0.7611	0.2204	0.0108	0.1296	0.4453	0.104	0.2044	0.2584	0.0636	0.1908
46	0.9652	0.2259	0.0694	0.41	1.292	0.7874	0.6025	1.1955	0.6137	0.4404	0.6517	0.6601	0.0187	0.0063	0.0183	0.0151	0.0135	0.0131	0.0071	0.0147	0.0155	0.0131	0.0143	0.0275	0.3413	0.3381	0.3269	0.82	0.3289	0.3349	0.565	0.4069	0.4798	0.1873	0.1545	0.1757	0.002	0.1373	0.7516	0.2153	0.0116	0.1121	0.4598	0.1001	0.1953	0.2517	0.0664	0.1897
47	0.8526	0.213	0.0622	0.4058	1.1942	0.7256	0.6063	1.1457	0.5823	0.4058	0.5471	0.5835	0.0177	0.0097	0.0157	0.0205	0.0101	0.0101	0.0109	0.0133	0.0145	0.0101	0.0153	0.0269	0.3303	0.3095	0.3211	0.8443	0.3419	0.3167	0.5605	0.3964	0.4812	0.1875	0.1643	0.1703	0.0039	0.1455	0.7706	0.2151	0.0095	0.1243	0.4556	0.1023	0.1911	0.2675	0.0755	0.2023
48	0.7746	0.1751	0.0554	0.3708	1.0958	0.6805	0.5553	1.0958	0.5332	0.4104	0.5705	0.5793	0.0235	0.0123	0.0199	0.0179	0.0091	0.0151	0.0075	0.0175	0.0143	0.0179	0.0191	0.0175	0.3426	0.2998	0.333	0.8506	0.3134	0.3122	0.5711	0.379	0.5019	0.1817	0.1561	0.1585	0.0025	0.1457	0.7689	0.2478	0.0085	0.1181	0.4695	0.1113	0.1753	0.2698	0.0821	0.2001
49	0.7311	0.1756	0.057	0.3472	1.0538	0.5962	0.5121	1.0202	0.5085	0.3668	0.5069	0.5029	0.02	0.0088	0.016	0.02	0.0056	0.0112	0.0096	0.0164	0.0124	0.014	0.0156	0.022	0.3027	0.3067	0.3183	0.807	0.3251	0.3039	0.56	0.3591	0.4935	0.1774	0.1858	0.1446	0.003	0.1418	0.7465	0.2334	0.0098	0.1118	0.4827	0.0966	0.1822	0.2774	0.075	0.183
50	0.6654	0.1795	0.0592	0.304	0.9817	0.5393	0.4889	0.9961	0.4296	0.3316	0.4604	0.4865	0.0215	0.0083	0.0159	0.0211	0.0067	0.0135	0.0127	0.0119	0.0119	0.0171	0.0151	0.0179	0.3375	0.3039	0.3075	0.8218	0.3331	0.3187	0.5788	0.3643	0.4851	0.1814	0.1742	0.1566	0.0018	0.139	0.7734	0.2274	0.0106	0.1186	0.4895	0.1114	0.169	0.2602	0.0726	0.1846
51	0.645	0.1568	0.0481	0.2676	0.9417	0.4889	0.4261	0.9181	0.4177	0.3296	0.4293	0.4413	0.0192	0.0056	0.0128	0.0164	0.01	0.0124	0.008	0.0144	0.0148	0.0136	0.016	0.02	0.3199	0.2706	0.3327	0.7858	0.3259	0.2983	0.6064	0.3603	0.4655	0.1978	0.1882	0.1578	0.0046	0.1526	0.7714	0.2518	0.0118	0.1182	0.4931	0.1014	0.1834	0.2694	0.079	0.1822
52	0.5412	0.1506	0.0425	0.2562	0.8402	0.4535	0.4199	0.8967	0.3991	0.3287	0.3943	0.4031	0.0146	0.0094	0.0134	0.0198	0.0062	0.0062	0.0102	0.0186	0.019	0.0182	0.0138	0.0198	0.3355	0.3271	0.3275	0.8323	0.3383	0.3459	0.5673	0.3379	0.4976	0.1823	0.1707	0.1491	0.0031	0.1683	0.7274	0.2435	0.0083	0.1079	0.478	0.1019	0.1691	0.2779	0.0715	0.1847
53	0.5228	0.1514	0.0444	0.2378	0.8214	0.3887	0.3735	0.8426	0.3899	0.2854	0.4055	0.4147	0.0206	0.0106	0.0218	0.0138	0.013	0.0162	0.0114	0.0114	0.0126	0.0122	0.0158	0.0194	0.3345	0.3249	0.3437	0.804	0.3285	0.3337	0.5566	0.3233	0.4718	0.1757	0.1677	0.1589	0.004	0.1581	0.7732	0.2325	0.0088	0.1309	0.477	0.0997	0.1741	0.2653	0.0812	0.1777
54	0.4794	0.1453	0.0472	0.1957	0.7272	0.3681	0.3777	0.7824	0.3809	0.3053	0.3613	0.3661	0.0152	0.0064	0.018	0.0128	0.0108	0.016	0.0084	0.0164	0.0128	0.0132	0.0168	0.0168	0.3375	0.2843	0.3595	0.8303	0.3495	0.3287	0.5909	0.3423	0.476	0.1663	0.1687	0.1547	0.0027	0.1751	0.7886	0.2451	0.0107	0.1191	0.4936	0.1159	0.1787	0.2847	0.0819	0.1743
55	0.423	0.1425	0.0492	0.1985	0.6847	0.3317	0.3293	0.7171	0.3353	0.2921	0.3573	0.3337	0.016	0.0116	0.0196	0.0172	0.0076	0.0144	0.01	0.0172	0.0132	0.0172	0.0184	0.0196	0.3404	0.2944	0.3324	0.8107	0.3124	0.344	0.6018	0.3412	0.4749	0.1888	0.172	0.1556	0.0019	0.1796	0.7907	0.26	0.0099	0.1191	0.4969	0.0971	0.178	0.3016	0.0863	0.1776
56	0.382	0.1323	0.0516	0.1699	0.6305	0.3263	0.3119	0.697	0.3291	0.2603	0.3311	0.3392	0.0171	0.0075	0.0123	0.0179	0.0079	0.0143	0.0155	0.0155	0.0171	0.0135	0.0123	0.0199	0.3414	0.3014	0.3274	0.8057	0.3306	0.3522	0.5683	0.3494	0.4811	0.1877	0.1721	0.1473	0.0041	0.1621	0.8117	0.255	0.0129	0.1157	0.4803	0.0917	0.1681	0.2854	0.0829	0.1765
57	0.3595	0.1394	0.0447	0.1822	0.6072	0.2766	0.3035	0.6673	0.2999	0.255	0.3075	0.3063	0.0186	0.0086	0.019	0.0218	0.009	0.0106	0.0094	0.021	0.0134	0.0126	0.0174	0.0274	0.3274	0.2726	0.3286	0.7853	0.323	0.3554	0.5731	0.3562	0.5003	0.2049	0.1869	0.1649	0.0033	0.1769	0.7625	0.2718	0.0137	0.1189	0.5099	0.0957	0.1585	0.2982	0.0881	0.1749
58	0.3165	0.1421	0.0406	0.1585	0.5602	0.2797	0.2677	0.6683	0.2893	0.2533	0.2841	0.3061	0.0148	0.01	0.0176	0.0228	0.0096	0.0144	0.0104	0.0084	0.0092	0.012	0.0148	0.0192	0.326	0.258	0.3284	0.8104	0.3572	0.3272	0.6322	0.3744	0.4789	0.1888	0.1872	0.1644	0.0032	0.1836	0.812	0.2564	0.0084	0.102	0.5073	0.096	0.1788	0.2832	0.09	0.1692
59	0.3123	0.1359	0.0367	0.1399	0.5104	0.2411	0.2455	0.5941	0.2575	0.2247	0.2803	0.2743	0.0175	0.0111	0.0151	0.0163	0.0071	0.0195	0.0095	0.0167	0.0103	0.0159	0.0159	0.0231	0.3308	0.2964	0.3108	0.7895	0.338	0.3628	0.5925	0.3604	0.4701	0.1756	0.1804	0.1596	0.0067	0.1688	0.7843	0.2764	0.0119	0.1131	0.5113	0.0947	0.1776	0.2908	0.0895	0.1736
60

## Sheet: Fig. 1b
	Mock	100	200	400	800	1600	3200	100 nM flg22Pa
	0.1571	0.2859	0.1903	0.2059	0.4315	0.8475	1.6442	18.3531
	0.2047	0.1787	0.2183	0.2299	0.7707	2.4238	2.9563	43.7972
	0.1879	0.1899	0.1959	0.2999	0.7291	1.3727	2.7107	47.0493
	0.1627	0.1599	0.1759	0.3531	1.4849	1.3059	2.9395	24.6684
	0.1427	0.2067	0.1311	0.2091	0.6483	1.6137	4.2672	36.9896
	0.1383	0.1651	0.1407	0.1435	0.9959	2.2046	1.7118	13.7581
	0.2355	0.1795	0.1463	0.1459	0.9527	1.1339	2.1234	39.2607
	0.2003	0.1919	0.2327	0.3703	0.9103	1.8921	3.5735	29.8873
Anderson-Darling test
	Mock	100	200	400	800	1600	3200	100 nM flg22Pa
A2*	0.2445	0.8065	0.2365	0.3371	0.3124	0.1784	0.226	0.2042
P value	0.6578	0.0205	0.688	0.4023	0.4663	0.8811	0.7275	0.8054
Passed normality test (alpha=0.05)?	Yes	No	Yes	Yes	Yes	Yes	Yes	Yes
P value summary	ns	*	ns	ns	ns	ns	ns	ns
Number of families	1
Number of comparisons per family	21
Alpha	0.05
Dunn's multiple comparisons test	Mean rank diff.	Significant?	Summary	Adjusted P Value
Mock vs. 100	-3.125	No	ns	>0.999999999999999	A-C
Mock vs. 200	-0.375	No	ns	>0.999999999999999	A-D
Mock vs. 400	-8.5	No	ns	>0.999999999999999	A-E
Mock vs. 800	-23.88	No	ns	0.0717014	A-F
Mock vs. 1600	-31.13	Yes	**	0.00283915	A-G
Mock vs. 3200	-38	Yes	****	6.64495e-05	A-H
100 vs. 200	2.75	No	ns	>0.999999999999999	C-D
100 vs. 400	-5.375	No	ns	>0.999999999999999	C-E
100 vs. 800	-20.75	No	ns	0.229793	C-F
100 vs. 1600	-28	Yes	*	0.012509	C-G
100 vs. 3200	-34.88	Yes	***	0.000398432	C-H
200 vs. 400	-8.125	No	ns	>0.999999999999999	D-E
200 vs. 800	-23.5	No	ns	0.0830481	D-F
200 vs. 1600	-30.75	Yes	**	0.00341713	D-G
200 vs. 3200	-37.63	Yes	****	8.29989e-05	D-H
400 vs. 800	-15.38	No	ns	>0.999999999999999	E-F
400 vs. 1600	-22.63	No	ns	0.116118	E-G
400 vs. 3200	-29.5	Yes	**	0.00624618	E-H
800 vs. 1600	-7.25	No	ns	>0.999999999999999	F-G
800 vs. 3200	-14.13	No	ns	>0.999999999999999	F-H
1600 vs. 3200	-6.875	No	ns	>0.999999999999999	G-H
Test details	Mean rank 1	Mean rank 2	Mean rank diff.	n1	n2	Z
Mock vs. 100	13.5	16.63	-3.125	8	8	0.3832
Mock vs. 200	13.5	13.88	-0.375	8	8	0.04599
Mock vs. 400	13.5	22	-8.5	8	8	1.042
Mock vs. 800	13.5	37.38	-23.88	8	8	2.928
Mock vs. 1600	13.5	44.63	-31.13	8	8	3.817
Mock vs. 3200	13.5	51.5	-38	8	8	4.66
100 vs. 200	16.63	13.88	2.75	8	8	0.3372
100 vs. 400	16.63	22	-5.375	8	8	0.6591
100 vs. 800	16.63	37.38	-20.75	8	8	2.545
100 vs. 1600	16.63	44.63	-28	8	8	3.434
100 vs. 3200	16.63	51.5	-34.88	8	8	4.277
200 vs. 400	13.88	22	-8.125	8	8	0.9964
200 vs. 800	13.88	37.38	-23.5	8	8	2.882
200 vs. 1600	13.88	44.63	-30.75	8	8	3.771
200 vs. 3200	13.88	51.5	-37.63	8	8	4.614
400 vs. 800	22	37.38	-15.38	8	8	1.885
400 vs. 1600	22	44.63	-22.63	8	8	2.774
400 vs. 3200	22	51.5	-29.5	8	8	3.618
800 vs. 1600	37.38	44.63	-7.25	8	8	0.8891
800 vs. 3200	37.38	51.5	-14.13	8	8	1.732
1600 vs. 3200	44.63	51.5	-6.875	8	8	0.8431

## Sheet: Fig. 1d
0000	18.314	21.2822	14.3462	8.2008	14.8042	7.4656	5.46	9.9546	14.1319	29.2903	15.5199	17.217	29.2082	21.4519	21.6964	26.1607	19.625	19.1234	14.5692	12.2583	16.9203	35.2966	18.689	0.2829	1.0145	0.3668	18.7015	3.0692	17.4681	21.2296	12.8411	3.2213	5.4264	6.2337	4.4402	21.9079
0001	10.5134	10.8645	12.3268	10.7997	9.2489	7.4655	8.4175	7.3734	15.8579	16.2096	7.8114	17.2	13.2538	15.7485	13.9688	15.7488	11.158	12.1211	18.8196	9.3792	12.5017	12.8908	15.8189	13.5643	13.1506	7.9376	22.5913	14.0769	32.1028	19.8508	27.5795	19.217	11.7302	13.1388	10.2455	4.4429	5.5587	6.9884	14.4346	17.1018	13.5653	21.4144	20.3841	22.5191	11.8964	20.1807	15.9129	2.5889	17.5389
1001	9.9144	21.0162	17.3272	10.2938	27.4295	28.2308	19.4049	19.2854	23.8869	24.8833	28.7749	41.5042	28.359	37.3753	29.613	29.5793
1011	23.8869	24.8833	28.7749	41.5042	28.359	37.3753	29.613	29.5793	4.1857	17.2813	4.0721	10.9305	20.4449	16.6	2.8542	15.3662	18.7036	8.0343	12.5621	19.9331	9.0529	22.0576	23.0401	17.0158	8.2606	13.4557	8.7173	14.4976
0011	7.8172	6.7923	11.4506	9.0989	11.3727	6.388	6.2593	8.7413	8.8793	30.4669	17.9206	20.0141	23.3826	19.8051	31.6668	25.3626
0111	5.4725	2.7988	2.9673	15.0417	2.9399	2.9215	12.762	15.2278	7.2171	2.4826	16.8897	10.2889	7.0584	14.9816	14.9697	7.09	12.6935	14.6376	2.9992	8.5769	9.8083	10.5297	12.577	17.0052	16.3532	2.8973	5.2962	12.531	2.5248	8.0355	3.3276	12.9799	8.9087	12.5232	19.0425	3.0549	7.2994	11.419	3.6948	11.2064
0101	9.4326	3.1124	2.6002	10.9523	8.6622	15.0283	9.994	4.9727	7.677	11.848	8.6554	6.6087	3.195	4.885	8.9978	8.9659	4.0588	8.0678	9.7018	2.912	6.8355	8.7805	9.2203	13.5269	5.6147	2.681	7.8956	5.7542	4.0256	5.5264	4.7672	2.923	5.7356	9.6922	6.6146	1.5791	8.0522	7.0535	7.99	6.0991	10.8003	5.3373	6.2831	1.0228	6.4782	6.1696	7.2167	12.2375	1.707
1101	3.6508	5.3092	9.3688	6.6272	5.5892	7.0297	4.5552	8.6945	9.3598	1.5387	9.1311	12.1542	8.1043	8.886	10.7323	8.3939	8.5779	5.4417	7.852	8.6475	3.8408	3.9455	7.164	4.048	1.659	3.7339	6.1904	3.122	1.6012	1.4992	5.9516	3.1788	1.4928	2.0164	5.7745	2.6808	1.3631	2.1766	8.2066	8.3441	6.9065	6.9224	1.2958	1.4998	6.5042	2.6949	4.7927	5.9013
1110	16.8145	7.9067	9.8769	14.0492	11.9841	24.833	12.5714	15.8243	3.7272	5.2769	2.9308	7.1638	5.7613	5.0253	7.6904	4.5156	4.4456	9.3547	2.2304	2.11	7.6952	6.1554	7.5545	10.1997	12.1007	10.7166	5.5981	19.2332	1.3778	0.569	1.3314	8.3311	6.8883	10.3791	8.3872	5.4783
1111	5.3722	7.166	6.4615	13.0676	7.0223	5.8937	7.0822	9.8224	6.1982	5.616	5.1156	1.764	9.0986	4.5688	6.4422	7.527	1.7266	6.5557	2.0443	10.4435	12.1821	2.1748	8.819	2.9421	12.5899	1.4122	7.5786	3.5413	3.1701	4.5227	6.0565	4.2307	3.9372	4.9527	4.6641	6.3469	2.5348	2.8065	5.7442	3.2353	0.5196	6.0338	9.5906	5.7434	2.0996	2.4732	6.1122	2.659	4.3991
Anderson-Darling test
	0000	0001	1001	1011	0011	0111	0101	1101	1110	1111
A2*	5.049	5.672	0.9715	6.696	1.133	0.1547	1.251	1.125	2.435	1.881
P value	<0.0001	<0.0001	0.0107	<0.0001	0.004	0.9525	0.0028	0.0055	<0.0001	<0.0001
Passed normality test (alpha=0.05)?	No	No	No	No	No	Yes	No	No	No	No
P value summary	****	****	*	****	**	ns	**	**	****	****
Number of families	1
Number of comparisons per family	45
Alpha	0.05
Dunn's multiple comparisons test	Mean rank diff.	Significant?	Summary	Adjusted P Value
0000 vs. 0001	-15.78	No	ns	>0.999999999999999	A-B
0000 vs. 1001	-18.31	No	ns	>0.999999999999999	A-C
0000 vs. 1011	40.75	No	ns	>0.999999999999999	A-D
0000 vs. 0011	-10.78	No	ns	>0.999999999999999	A-E
0000 vs. 0111	-278.4	Yes	****	<0.000000000000001	A-F
0000 vs. 0101	-204.3	Yes	****	1e-15	A-G
0000 vs. 1101	-185.7	Yes	****	6.8012e-11	A-H
0000 vs. 1110	-179.8	Yes	****	6.75334e-09	A-I
0000 vs. 1111	-173.6	Yes	****	1.16736e-10	A-J
0001 vs. 1001	-2.534	No	ns	>0.999999999999999	B-C
0001 vs. 1011	56.53	No	ns	>0.999999999999999	B-D
0001 vs. 0011	4.998	No	ns	>0.999999999999999	B-E
0001 vs. 0111	-262.6	Yes	****	<0.000000000000001	B-F
0001 vs. 0101	-188.5	Yes	****	<0.000000000000001	B-G
0001 vs. 1101	-169.9	Yes	****	4.5335e-11	B-H
0001 vs. 1110	-164	Yes	****	9.55554e-09	B-I
0001 vs. 1111	-157.8	Yes	****	5.639e-11	B-J
1001 vs. 1011	59.06	No	ns	>0.999999999999999	C-D
1001 vs. 0011	7.531	No	ns	>0.999999999999999	C-E
1001 vs. 0111	-260.1	Yes	****	6.883e-12	C-F
1001 vs. 0101	-185.9	Yes	****	6.16682e-07	C-G
1001 vs. 1101	-167.4	Yes	****	5.02948e-05	C-H
1001 vs. 1110	-161.5	Yes	***	0.00028776	C-I
1001 vs. 1111	-155.3	Yes	***	0.000138275	C-J
1011 vs. 0011	-51.53	No	ns	>0.999999999999999	D-E
1011 vs. 0111	-319.2	Yes	****	<0.000000000000001	D-F
1011 vs. 0101	-245	Yes	****	<0.000000000000001	D-G
1011 vs. 1101	-226.5	Yes	****	5.7e-14	D-H
1011 vs. 1110	-220.5	Yes	****	8.938e-12	D-I
1011 vs. 1111	-214.4	Yes	****	8.8e-14	D-J
0011 vs. 0111	-267.6	Yes	****	1.35e-12	E-F
0011 vs. 0101	-193.5	Yes	****	1.56794e-07	E-G
0011 vs. 1101	-174.9	Yes	****	1.62156e-05	E-H
0011 vs. 1110	-169	Yes	***	0.000104371	E-I
0011 vs. 1111	-162.8	Yes	****	4.48785e-05	E-J
0111 vs. 0101	74.17	No	ns	0.0643434	F-G
0111 vs. 1101	92.72	Yes	*	0.0124161	F-H
0111 vs. 1110	98.65	Yes	*	0.0139925	F-I
0111 vs. 1111	104.8	Yes	***	0.000566493	F-J
0101 vs. 1101	18.55	No	ns	>0.999999999999999	G-H
0101 vs. 1110	24.48	No	ns	>0.999999999999999	G-I
0101 vs. 1111	30.65	No	ns	>0.999999999999999	G-J
1101 vs. 1110	5.931	No	ns	>0.999999999999999	H-I
1101 vs. 1111	12.1	No	ns	>0.999999999999999	H-J
1110 vs. 1111	6.168	No	ns	>0.999999999999999	I-J
Test details	Mean rank 1	Mean rank 2	Mean rank diff.	n1	n2	Z
0000 vs. 0001	77.13	92.9	-15.78	36	52	0.6112
0000 vs. 1001	77.13	95.44	-18.31	36	16	0.5118
0000 vs. 1011	77.13	36.38	40.75	36	28	1.358
0000 vs. 0011	77.13	87.91	-10.78	36	16	0.3013
0000 vs. 0111	77.13	355.6	-278.4	36	40	10.18
0000 vs. 0101	77.13	281.4	-204.3	36	76	8.478
0000 vs. 1101	77.13	262.8	-185.7	36	48	7.073
0000 vs. 1110	77.13	256.9	-179.8	36	36	6.405
0000 vs. 1111	77.13	250.7	-173.6	36	64	6.998
0001 vs. 1001	92.9	95.44	-2.534	52	16	0.07443
0001 vs. 1011	92.9	36.38	56.53	52	28	2.025
0001 vs. 0011	92.9	87.91	4.998	52	16	0.1468
0001 vs. 0111	92.9	355.6	-262.6	52	40	10.49
0001 vs. 0101	92.9	281.4	-188.5	52	76	8.795
0001 vs. 1101	92.9	262.8	-169.9	52	48	7.129
0001 vs. 1110	92.9	256.9	-164	52	36	6.352
0001 vs. 1111	92.9	250.7	-157.8	52	64	7.099
1001 vs. 1011	95.44	36.38	59.06	16	28	1.583
1001 vs. 0011	95.44	87.91	7.531	16	16	0.1789
1001 vs. 0111	95.44	355.6	-260.1	16	40	7.385
1001 vs. 0101	95.44	281.4	-185.9	16	76	5.677
1001 vs. 1101	95.44	262.8	-167.4	16	48	4.87
1001 vs. 1110	95.44	256.9	-161.5	16	36	4.513
1001 vs. 1111	95.44	250.7	-155.3	16	64	4.666
1011 vs. 0011	36.38	87.91	-51.53	28	16	1.381
1011 vs. 0111	36.38	355.6	-319.2	28	40	10.88
1011 vs. 0101	36.38	281.4	-245	28	76	9.307
1011 vs. 1101	36.38	262.8	-226.5	28	48	7.997
1011 vs. 1110	36.38	256.9	-220.5	28	36	7.35
1011 vs. 1111	36.38	250.7	-214.4	28	64	7.945
0011 vs. 0111	87.91	355.6	-267.6	16	40	7.598
0011 vs. 0101	87.91	281.4	-193.5	16	76	5.907
0011 vs. 1101	87.91	262.8	-174.9	16	48	5.089
0011 vs. 1110	87.91	256.9	-169	16	36	4.723
0011 vs. 1111	87.91	250.7	-162.8	16	64	4.892
0111 vs. 0101	355.6	281.4	74.17	40	76	3.189
0111 vs. 1101	355.6	262.8	92.72	40	48	3.637
0111 vs. 1110	355.6	256.9	98.65	40	36	3.606
0111 vs. 1111	355.6	250.7	104.8	40	64	4.367
0101 vs. 1101	281.4	262.8	18.55	76	48	0.8449
0101 vs. 1110	281.4	256.9	24.48	76	36	1.016
0101 vs. 1111	281.4	250.7	30.65	76	64	1.517
1101 vs. 1110	262.8	256.9	5.931	48	36	0.2259
1101 vs. 1111	262.8	250.7	12.1	48	64	0.5321
1110 vs. 1111	256.9	250.7	6.168	36	64	0.2486
[truncated: 27 more columns]

## Sheet: Fig. 1e_left
Time (min)	flg22Pa																												flg22Atum
0	0.637	0.249			0.029	0.121	0.401	0.489	0.065	0.277	0.033	0.193	0.352	0.052	0.216	0.064	0.196	0.12	0.18	0.112	0.08	0.116	0.116	0.044	0.028	0	0.364	0.056	0.033	0.009	0.021	0.005	-0.006	0.077	0.033	0.189	0.085	0.105	0.129	0.117	0.244	0.068	0.096	0.22	0.104	0.056	0.048	0.056	0.044
1	0.593	0.225			0.065	0.157	0.445	0.749	0.137	0.237	0.009	0.201	0.312	0.036	0.16	0.076	0.144	0.14	0.116	0.12	0.076	0.132	0.076	0.004	0.036	0.012	0.384	0.08	0.065	-0.002	0.017	0.005	0.005	0.065	0.065	0.197	0.125	0.093	0.213	0.213	0.22	0.032	0.072	0.228	0.092	0.068	0.032	0.132	0.048
2	0.989	0.525			0.505	0.241	1.525	1.701	0.177	1.625	0.037	0.153	0.284	0.08	0.236	0.068	0.192	0.108	0.096	0.112	0.076	0.116	0.092	0.02	0.028	0.024	0.28	0.12	0.033	0.013	-0.002	0.009	0.013	0.085	0.153	0.237	0.109	0.029	0.201	0.293	0.16	0.068	0.048	0.164	0.108	0.016	0.064	0.112	0.024
3	2.173	2.417			2.317	0.697	3.51	4.706	0.185	4.29	0.197	0.269	0.76	0.172	0.596	0.332	0.168	0.14	0.4	0.124	0.06	0.34	0.468	0.004	0.004	0.028	0.272	0.072	0.105	0.041	0.037	0.017	0.029	0.381	0.465	0.929	0.133	0.037	0.161	0.305	0.276	0.116	0.084	0.288	0.088	0.056	0.064	0.188	0.032
4	3.882	4.05			3.534	1.681	4.918	6.42	0.433	6.231	1.065	0.513	2.7	0.76	2.612	1.94	0.744	0.644	1.68	0.376	0.432	1.364	2.1	0.076	0.032	0.032	0.22	0.104	0.285	0.237	0.109	0.201	0.065	0.645	1.061	1.665	0.217	0.033	0.521	0.577	1.088	0.268	0.288	0.7	0.196	0.1	0.076	0.116	0.044
5	5.175	5.563			4.09	2.353	5.623	7.865	1.057	6.74	2.045	1.273	5.149	1.884	4.769	3.68	2.272	1.828	3.64	1.064	1.116	3.62	4.325	0.208	0.032	0.18	0.352	0.304	0.541	0.489	0.169	0.273	0.189	0.853	1.533	2.129	0.457	0.029	1.793	1.373	2.4	0.764	0.572	1.556	0.544	0.16	0.224	0.176	0.152
6	5.559	6.42			4.034	2.345	6.095	8.189	1.481	7.761	2.649	1.845	6.454	2.692	6.262	4.353	3.448	3.52	5.153	2.26	2.292	4.989	5.866	0.656	0.164	0.356	0.548	0.716	0.741	0.657	0.265	0.261	0.265	1.257	1.993	2.549	0.813	0.025	3.33	1.961	3.636	1.468	0.852	2.556	1.12	0.328	0.348	0.464	0.22
7	5.875	6.336			4.07	2.757	6.031	8.554	1.881	7.545	3.142	2.405	6.919	3.28	7.139	4.461	4.825	4.401	5.413	3.092	2.824	5.369	6.186	0.952	0.352	0.54	0.908	1.088	0.865	0.861	0.421	0.425	0.353	1.361	2.469	3.033	1.109	0.053	4.51	2.817	4.245	1.876	1.16	3.308	1.52	0.576	0.428	0.6	0.316
8	5.787	6.424			4.49	2.729	5.911	8.394	1.961	7.689	3.298	2.645	6.638	2.992	7.035	4.337	5.289	5.033	5.622	3.632	3.204	5.582	6.49	1.304	0.516	0.772	1.156	1.5	0.949	1.001	0.421	0.473	0.341	1.393	3.15	3.35	1.557	0.121	5.407	3.053	4.401	2.252	1.512	4.021	1.844	0.8	0.576	0.788	0.428
9	6.003	6.316			4.106	2.753	5.699	8.346	1.833	7.381	3.218	2.697	6.602	2.816	6.931	4.445	5.546	4.765	5.393	3.804	3.036	5.185	6.27	1.312	0.628	0.808	1.372	1.508	1.117	1.185	0.517	0.585	0.561	1.669	2.885	3.61	1.845	0.121	5.723	3.394	4.377	2.38	1.472	4.229	2.02	1.12	0.548	0.772	0.512
10	5.715	6.171			4.45	2.509	5.659	8.338	1.949	7.641	3.554	2.913	5.754	2.736	6.41	3.993	5.634	4.849	4.985	4.041	3.188	4.525	6.106	1.348	0.664	0.74	1.468	1.668	1.273	1.205	0.621	0.657	0.605	1.697	3.346	3.554	1.789	0.233	6.247	3.318	4.209	2.456	1.668	4.261	2.16	0.964	0.656	0.864	0.476
11	5.235	6.32			4.178	2.641	5.571	7.781	2.081	7.589	3.262	2.741	6.106	2.492	5.83	3.7	5.201	4.629	4.441	3.696	2.952	4.389	5.554	1.576	0.72	0.604	1.616	1.716	1.249	1.393	0.701	0.693	0.669	1.801	3.33	3.718	2.085	0.261	6.171	3.606	3.788	2.488	1.712	3.796	2.26	1.116	0.604	1.052	0.572
12	5.307	5.687			4.17	2.509	5.227	8.077	1.889	7.24	3.174	2.905	5.55	2.484	5.77	3.636	5.397	4.401	4.261	3.684	2.744	4.317	5.522	1.276	0.672	0.5	1.456	1.824	1.301	1.425	0.649	0.853	0.617	1.709	3.466	3.838	2.105	0.329	6.768	3.646	3.861	2.324	1.668	3.62	2.176	1.12	0.624	1.088	0.608
13	5.171	5.947			3.998	2.493	4.975	7.244	1.829	7.108	3.438	2.649	5.421	2.088	5.566	3.316	4.909	3.925	3.997	3.548	2.408	4.093	5.257	1.28	0.672	0.396	1.588	1.752	1.421	1.393	0.829	0.865	0.833	1.757	3.586	3.83	2.053	0.361	6.44	3.53	3.664	2.332	1.42	3.468	2.1	1.124	0.656	0.988	0.652
14	4.91	5.351			4.318	2.109	4.614	7.152	1.829	6.868	3.242	2.601	4.861	1.932	5.446	3.084	4.557	3.628	3.981	3.564	2.496	3.64	5.069	1.092	0.74	0.332	1.476	1.668	1.381	1.557	0.861	0.961	0.861	1.973	3.642	3.57	1.805	0.277	6.572	3.602	3.512	2.204	1.396	3.244	2.352	0.972	0.624	1.028	0.584
15	4.698	5.235			3.802	2.305	4.27	6.788	1.625	6.784	2.893	2.525	4.701	1.788	5.105	2.868	4.373	3.456	3.444	3.392	2.176	3.756	4.817	1.216	0.504	0.32	1.396	1.512	1.217	1.629	0.973	1.021	0.801	1.953	3.482	3.342	1.781	0.409	6.512	3.342	3.284	1.932	1.288	3.012	2.104	0.98	0.648	1	0.504
16	4.418	4.934			4.018	2.177	4.09	6.748	1.497	6.62	2.857	2.625	4.465	1.624	5.361	2.432	3.804	3.192	3.436	3.112	2.112	3.588	4.613	0.864	0.488	0.208	1.396	1.204	1.357	1.441	1.021	0.933	0.873	1.753	3.514	3.294	1.777	0.325	6.227	3.222	3.252	1.88	1.244	2.652	2.1	0.888	0.528	0.768	0.584
17	3.91	4.866			3.502	1.913	3.962	6.011	1.381	6.816	2.705	2.317	4.249	1.484	4.985	2.672	3.8	3.044	3.04	2.92	1.744	3.076	4.289	0.912	0.432	0.192	1.296	1.176	1.241	1.661	1.081	1.049	0.861	1.893	3.322	3.286	1.873	0.381	5.955	3.29	3.248	1.632	1.24	2.476	2.06	0.832	0.584	0.84	0.42
18	3.674	4.254			3.718	1.833	3.506	5.463	1.373	6.612	2.625	2.117	4.061	1.212	4.981	2.484	3.424	2.872	3.044	2.668	1.684	3.152	4.105	0.924	0.4	0.104	1.232	1.056	1.125	1.565	0.937	1.121	0.917	1.697	3.186	2.841	1.697	0.349	5.831	3.25	2.828	1.46	1.16	2.136	1.832	0.82	0.444	0.752	0.64
19	3.426	4.242			3.125	1.609	3.226	5.439	1.269	6.251	2.493	2.173	3.768	1.152	4.629	2.096	3.152	2.564	2.928	2.5	1.576	3	4.013	0.656	0.3	0.12	1.14	1.032	1.129	1.421	0.913	0.977	0.945	1.673	3.182	2.345	1.609	0.437	5.675	2.909	2.62	1.16	0.928	1.732	1.764	0.808	0.44	0.696	0.504
20	3.174	3.85			3.001	1.505	3.138	4.874	1.141	6.075	2.317	2.005	3.604	0.952	4.469	1.948	2.668	2.268	2.644	2.32	1.472	2.724	3.812	0.692	0.248	0.084	1.048	0.86	1.013	1.321	0.881	0.861	0.817	1.465	2.813	2.525	1.577	0.349	5.035	2.749	2.308	1.256	0.932	1.704	1.528	0.588	0.404	0.548	0.476
21	2.841	3.618			2.981	1.221	2.645	4.35	1.093	6.247	1.853	1.577	3.344	0.864	4.217	1.696	2.32	1.928	2.38	1.92	1.356	2.348	3.376	0.564	0.16	0.052	0.928	0.696	0.849	1.361	1.009	0.785	0.801	1.289	2.741	2.209	1.441	0.377	5.111	2.753	2.268	0.892	0.74	1.328	1.452	0.68	0.376	0.628	0.396
22	2.721	3.426			2.729	1.153	2.465	4.174	0.933	5.863	1.821	1.733	3	0.616	3.82	1.504	2.016	1.508	2.316	1.784	1.28	2.156	3.208	0.404	0.148	0.04	0.84	0.512	0.801	1.173	0.797	0.877	0.685	1.281	2.469	1.993	1.225	0.305	4.45	2.725	1.836	0.884	0.568	1.116	1.252	0.56	0.376	0.5	0.396
23	2.369	3.017			2.445	1.077	2.417	4.014	0.845	5.843	1.601	1.313	2.616	0.532	3.837	1.436	1.664	1.292	2.064	1.428	0.94	2.052	2.692	0.364	0.132	0.032	0.792	0.412	0.793	1.001	0.817	0.749	0.721	1.233	2.137	1.493	1.249	0.317	3.946	2.269	1.524	0.668	0.604	0.848	1.08	0.468	0.228	0.456	0.36
24	2.405	2.817			2.329	0.909	2.077	3.526	0.773	5.259	1.465	1.357	2.232	0.436	3.392	1.088	1.52	1.02	1.684	1.428	1.024	1.832	2.308	0.216	0.072	0.008	0.64	0.272	0.621	1.037	0.737	0.709	0.637	1.101	2.021	1.381	1.077	0.301	3.458	2.041	1.512	0.54	0.444	0.676	0.94	0.316	0.304	0.424	0.32
25	2.001	2.561			2.093	0.921	1.829	3.121	0.717	5.095	1.209	1.077	1.94	0.276	3.152	0.952	1.12	0.956	1.636	1.104	0.692	1.584	2	0.164	0.076	0.036	0.548	0.272	0.509	0.809	0.633	0.513	0.653	0.897	1.581	1.309	0.817	0.213	2.881	1.697	1.184	0.456	0.312	0.452	0.888	0.292	0.224	0.28	0.296
26	1.881	2.385			1.869	0.617	1.553	2.821	0.713	4.714	1.145	1.045	1.688	0.252	2.78	0.636	0.992	0.728	1.456	0.976	0.636	1.332	1.396	0.1	0.044	0.012	0.536	0.232	0.457	0.789	0.585	0.613	0.569	0.721	1.601	1.097	0.817	0.193	2.549	1.765	0.936	0.332	0.296	0.44	0.728	0.3	0.192	0.332	0.288
27	1.745	2.057			1.769	0.537	1.473	2.761	0.525	4.386	0.853	0.909	1.212	0.168	2.328	0.516	0.732	0.492	1.072	0.808	0.416	1.116	1.092	0.12	0.056	0.012	0.42	0.144	0.341	0.705	0.441	0.517	0.529	0.733	1.261	0.985	0.709	0.145	1.897	1.345	0.668	0.22	0.244	0.288	0.552	0.16	0.144	0.304	0.156
28	1.597	2.149			1.601	0.641	1.469	2.397	0.469	4.398	0.645	0.805	1.016	0.124	2.076	0.396	0.64	0.496	0.94	0.592	0.328	0.832	0.66	0.08	0.028	0.008	0.404	0.164	0.341	0.485	0.393	0.381	0.397	0.597	1.177	0.861	0.625	0.117	1.609	1.217	0.608	0.256	0.228	0.276	0.564	0.088	0.144	0.284	0.2
29	1.513	1.849			1.429	0.485	1.245	2.337	0.497	3.95	0.493	0.717	0.652	0.084	1.532	0.308	0.488	0.288	0.648	0.548	0.264	0.68	0.492	0.084	0.048	0.02	0.384	0.144	0.317	0.417	0.305	0.305	0.333	0.581	0.997	0.713	0.577	0.117	1.433	1.101	0.556	0.116	0.16	0.188	0.484	0.132	0.14	0.184	0.12
30	1.501	1.841			1.457	0.365	1.093	2.301	0.441	3.694	0.457	0.609	0.6	0.056	1.212	0.252	0.484	0.26	0.532	0.456	0.216	0.488	0.336	0.024	0.044	0.016	0.284	0.096	0.185	0.445	0.257	0.273	0.301	0.517	1.009	0.533	0.365	0.089	1.121	0.861	0.38	0.08	0.12	0.136	0.328	0.076	0.096	0.236	0.128
31	1.541	1.665			1.201	0.565	1.129	2.229	0.469	3.266	0.333	0.521	0.388	0.064	0.84	0.152	0.328	0.164	0.36	0.404	0.152	0.36	0.24	0.036	0.004	0.02	0.268	0.064	0.217	0.409	0.221	0.261	0.241	0.461	0.805	0.621	0.397	0.093	0.917	0.897	0.292	0.08	0.128	0.104	0.4	0.12	0.072	0.172	0.064
32	1.437	1.629			1.077	0.485	1.109	1.933	0.409	3.049	0.309	0.481	0.276	0.068	0.58	0.092	0.256	0.116	0.336	0.328	0.108	0.256	0.164	0.02	0.016	0	0.252	0.06	0.173	0.297	0.177	0.261	0.221	0.317	0.693	0.565	0.353	0.109	0.725	0.717	0.24	0.084	0.108	0.052	0.276	0.08	0.044	0.168	0.1
33	1.237	1.441			1.021	0.433	1.041	2.025	0.353	2.773	0.261	0.449	0.244	0.032	0.492	0.104	0.18	0.104	0.272	0.224	0.076	0.236	0.124	0.036	0.056	0.008	0.196	0.048	0.209	0.209	0.125	0.177	0.253	0.225	0.565	0.501	0.369	0.065	0.629	0.741	0.232	0.092	0.076	0.08	0.224	0.1	0.056	0.148	0.08
34	1.345	1.349			0.969	0.421	0.921	1.769	0.277	2.525	0.253	0.425	0.176	0.052	0.356	0.044	0.184	0.088	0.172	0.176	0.072	0.168	0.104	0.012	0.016	0.02	0.208	0.06	0.125	0.197	0.093	0.185	0.193	0.305	0.481	0.469	0.273	0.073	0.465	0.701	0.204	0.064	0.032	0.064	0.204	0.044	0.044	0.14	0.076
35	1.285	1.257			0.969	0.409	1.025	1.929	0.337	2.429	0.233	0.325	0.1	0.036	0.296	0.044	0.164	0.112	0.172	0.132	0.044	0.096	0.14	0.008	0.028	0.012	0.212	0.056	0.129	0.249	0.101	0.093	0.181	0.261	0.497	0.505	0.245	0.073	0.449	0.653	0.144	0.02	0.044	0.056	0.152	0.06	0.024	0.068	0.076
36	1.265	1.153			0.837	0.409	0.949	1.793	0.293	2.045	0.193	0.397	0.16	0.048	0.208	0.056	0.12	0.068	0.132	0.144	0.032	0.072	0.096	0.016	0.024	-0.003	0.176	0.056	0.105	0.161	0.061	0.165	0.165	0.241	0.425	0.485	0.269	0.033	0.385	0.533	0.132	0.08	0.036	0.052	0.156	0.036	0.016	0.112	0.048
37	1.321	1.113			0.813	0.437	1.009	1.557	0.333	1.977	0.193	0.333	0.116	0.048	0.168	0.04	0.136	0.076	0.12	0.108	0.032	0.096	0.096	0.02	0.012	-0.007	0.224	0.056	0.101	0.165	0.089	0.165	0.101	0.221	0.357	0.353	0.269	0.053	0.333	0.529	0.112	0.04	0.052	0.028	0.136	0.04	0.02	0.072	0.04
38	1.369	1.173			0.821	0.341	1.017	1.613	0.357	1.741	0.169	0.289	0.14	0.044	0.136	0.06	0.104	0.06	0.076	0.136	0.056	0.056	0.08	-0.007	0.024	0.008	0.164	0.04	0.137	0.145	0.041	0.081	0.113	0.217	0.329	0.473	0.221	0.029	0.425	0.549	0.088	0.036	0.044	0.024	0.112	0.044	0.024	0.116	0.024
39	1.125	1.105			0.809	0.361	0.917	1.465	0.329	1.593	0.181	0.261	0.092	0.032	0.112	0.052	0.14	0.052	0.072	0.108	0.052	0.052	0.064	0.012	0.008	0.032	0.136	0.056	0.105	0.141	0.081	0.085	0.097	0.177	0.369	0.429	0.229	0.069	0.309	0.509	0.088	0.024	0.06	0.032	0.084	0.02	0.02	0.064	0.064
40	1.181	0.981			0.693	0.309	1.041	1.393	0.293	1.373	0.161	0.281	0.092	0.04	0.084	0.044	0.108	0.044	0.04	0.144	0.024	0.072	0.056	0.024	0.048	0.012	0.12	0.036	0.089	0.129	0.057	0.125	0.081	0.161	0.297	0.485	0.185	0.065	0.421	0.537	0.124	0.02	0.056	0.032	0.108	0.032	0.036	0.048	0.008
41	1.005	0.837			0.661	0.289	0.841	1.449	0.289	1.341	0.177	0.361	0.084	0.044	0.088	0.02	0.136	0.064	0.064	0.092	0.028	0.056	0.092	0.016	0.024	-0.003	0.144	0.068	0.081	0.097	0.045	0.077	0.069	0.133	0.289	0.385	0.157	0.061	0.373	0.437	0.092	0.052	0.032	0.04	0.032	0.048	0.02	0.04	0.028
42	1.129	1.001			0.545	0.317	0.857	1.365	0.349	1.321	0.129	0.393	0.104	0.02	0.1	0.044	0.132	0.048	0.04	0.096	0.024	0.044	0.056	0	0.016	0.004	0.104	0.036	0.069	0.049	0.057	0.089	0.077	0.185	0.289	0.381	0.209	0.069	0.349	0.501	0.072	0.024	0.032	0.028	0.056	0	0.048	0.052	0.036
[truncated: 7 more columns]

## Sheet: Fig. 1e_right
flg22Pa	flg22Atum
11.881	2.4956
13.2987	3.0697
	1.8405
	1.944
9.8739	1.7805
5.1224	3.8532
11.5779	7.2191
17.7443	7.1006
3.7236	3.8128
19.6227	0.7128
6.192	12.2513
5.4388	7.417
10.8702	7.0625
3.854	3.538
12.6042	2.5108
6.5413	5.5611
8.3331	4.0084
6.9335	1.7108
8.4334	1.1164
6.2945	1.7716
4.5524	1.1072
8.2885	2.4176
10.3814	5.6624
1.8689	1.8144
0.8656	3.7444
0.6678	2.9148
2.858	0.7404
2.4456	1.4232

## Sheet: Fig. 1g
	VvFLS2	VrFLS2XL	0100
	0.951051	0.046899	0.074577
	1.33777	0.192465	0.059457
	3.44439	0.103793	0.06612
	0.265505	0.042286	0.060226
	0.510764	0.057919	0.065864
	0.242696	0.067658	0.041005
	0.248334	0.038698	0.059713
Anderson-Darling test
A2*	N too small	N too small	N too small
P value
Passed normality test (alpha=0.05)?
P value summary
Kolmogorov-Smirnov test
KS distance	0.2561	0.2928	0.2979
P value	>0.1000	0.0706	0.0602
Passed normality test (alpha=0.05)?	Yes	Yes	Yes
P value summary	ns	ns	ns
Tukey's multiple comparisons test	Mean Diff.	95.00% CI of diff.	Significant?	Summary	Adjusted P Value
VvFLS2 vs. VrFLS2XL	0.9215	0.01052 to 1.833	Yes	*	0.0472	A-B
VvFLS2 vs. 0100	0.9391	0.02805 to 1.850	Yes	*	0.0427	A-C
VrFLS2XL vs. 0100	0.01754	-0.8935 to 0.9286	No	ns	0.9987	B-C
Test details	Mean 1	Mean 2	Mean Diff.	SE of diff.	n1	n2	q	DF
VvFLS2 vs. VrFLS2XL	1	0.07853	0.9215	0.357	7	7	3.651	18
VvFLS2 vs. 0100	1	0.06099	0.9391	0.357	7	7	3.72	18
VrFLS2XL vs. 0100	0.07853	0.06099	0.01754	0.357	7	7	0.06948	18

## Sheet: Fig. 1h
	VvFLS2	0100	VrFLS2XL
	9.17817	4.03618	6.09574
	10.4498	3.4971	3.30359
	11.7353	4.50615	5.99898
	7.45035	3.53857	3.34505
	9.50991	2.97645	4.75495
Anderson-Darling test
A2*	N too small	N too small	N too small
P value
Passed normality test (alpha=0.05)?
P value summary
Kolmogorov-Smirnov test
KS distance	0.1795	0.2165	0.24
P value	>0.1000	>0.1000	>0.1000
Passed normality test (alpha=0.05)?	Yes	Yes	Yes
P value summary	ns	ns	ns
Number of families	1
Number of comparisons per family	3
Alpha	0.05
Tukey's multiple comparisons test	Mean Diff.	95.00% CI of diff.	Below threshold?	Summary	Adjusted P Value
VvFLS2 vs. 0100	5.954	3.839 to 8.068	Yes	****	1.9704e-05	A-B
VvFLS2 vs. VrFLS2XL	4.965	2.851 to 7.080	Yes	***	0.000114188	A-C
0100 vs. VrFLS2XL	-0.9888	-3.103 to 1.126	No	ns	0.44954	B-C
Test details	Mean 1	Mean 2	Mean Diff.	SE of diff.	n1	n2	q	DF
VvFLS2 vs. 0100	9.665	3.711	5.954	0.7926	5	5	10.62	12
VvFLS2 vs. VrFLS2XL	9.665	4.7	4.965	0.7926	5	5	8.859	12
0100 vs. VrFLS2XL	3.711	4.7	-0.9888	0.7926	5	5	1.764	12

## Sheet: Fig. 2d
0100	21.8498	13.6846	14.7634	21.6333	8.4516	17.7988	8.5693	6.4293	29.4762	17.8441	4.0719	26.4665	9.746	8.6069	3.5937	12.3939	15.8298	2.2438	24.9017	13.759	2.3735	2.8873	6.3673	15.4243	0.1608	4.338	2.9738	0.702	4.1581	6.6234	8.3348	0.412	3.3471	3.9976	1.8573	1.9813	2.2497	4.5309			12.7811	8.4789	6.269	3.5143		5.9377	9.5645	9.9769	2.3998
V1	5.0561	10.9293	5.6407	12.0975	8.9374	3.1078	5.3575	6.0144	4.2362	9.4466	5.4332	7.7702	8.4329	8.7516	8.1616	15.2115	3.1291	4.8194	5.6871	2.2177	8.7694	5.5362	4.7994	0.4195	13.6814	2.3162	5.3318	2.8314	5.2198	3.886	4.5905	4.5965	1.9542	7.6992	3.6317	7.6442	13.736	11.1839	6.2029	2.5114	5.514	6.3968	6.6021	5.4455	3.0327	1.4931	22.6162	14.1416	6.8074
V2	6.7919	15.3795	5.5677	5.6581	13.3987	7.3735	12.1959	3.487	1.8868	2.9517	13.8972	8.8124	6.6997	6.6104	2.5234	4.622	4.9647	4.3727	4.7828	5.5043	3.2806	7.9076	4.7263	7.1267	2.9191	3.272	1.7437	12.9227	4.3522	5.5337	6.4429	4.3154	2.4403	4.8365	2.5463	3.8138	6.2993	4.3791	2.4734	0.9196	1.7989	2.0122	1.0604	1.5124	7.2158	1.8214	4.8581	10.6552	4.5269
V3	0.6308	0.5588	0.686	0.284	0.7944	0.382	0.9832	0.4292	3.3838	0.9116	1.6428	1.3676	0.3552	1.1852	0.6024	0.6284	0.6612	0.3856	0.7172	0.5908	0.7052	0.6544	0.9924	0.3751	0.6635	0.4639	0.3547	0.3795	0.3603	0.4579	0.5179	0.4073	0.3857	0.2625	0.2237	0.2249	1.7209	0.2445	0.1877
Anderson-Darling test
	0100	V1	V2	V3
A2*	3.4	2.091	3.186	3.368
P value	<0.0001	<0.0001	<0.0001	<0.0001
Passed normality test (alpha=0.05)?	No	No	No	No
P value summary	****	****	****	****
Number of families	1
Number of comparisons per family	6
Alpha	0.05
Dunn's multiple comparisons test	Mean rank diff.	Significant?	Summary	Adjusted P Value
0100 vs. V1	-1.267	No	ns	>0.999999999999999	A-B
0100 vs. V2	15.92	No	ns	>0.999999999999999	A-C
0100 vs. V3	120.2	Yes	****	<0.000000000000001	A-D
V1 vs. V2	17.18	No	ns	0.883622	B-C
V1 vs. V3	121.4	Yes	****	<0.000000000000001	B-D
V2 vs. V3	104.3	Yes	****	8.9e-14	C-D
Test details	Mean rank 1	Mean rank 2	Mean rank diff.	n1	n2	Z
0100 vs. V1	145	146.3	-1.267	61	60	0.1004
0100 vs. V2	145	129.1	15.92	61	80	1.349
0100 vs. V3	145	24.85	120.2	61	39	8.442
V1 vs. V2	146.3	129.1	17.18	60	80	1.449
V1 vs. V3	146.3	24.85	121.4	60	39	8.504
V2 vs. V3	129.1	24.85	104.3	80	39	7.689
[truncated: 31 more columns]

## Sheet: Fig. 2f
	VvFLS2	VrFLS2XL	V1	V2	V3
	0.972852	0.158271	0.0797709	0.079065	0.616848
	3.63466	0.364758	0.0602871	0.0208958	0.66697
	2.23104	0.315483	0.0344498	0.0122127	0.594682
	0.477778	0.120998	0.0103067	0.0125657	0.549855
	0.620095	0.0886658	0.029014	0.0488509	0.176555
	0.657298	0.223923	0.0410856	0.078712	1.14863
	0.45413	0.0966428	0.0855596	0.0146835	0.246584
	0.359393	0.106173	0.025202	0.0871833	0.343368
	1.31876	0.467331	0.0113656	0.0180014	0.927955
	0.660193	0.237477	0.018425	0.0295788	1.25756
	0.934026	0.191803	0.0184956	0.0278845	0.937626
	1.26179	0.325931	0.0213899	0.0260491	0.179873
	0.469378	0.243337	0.0471566	0.150647	0.182061
	0.345415	0.311954	0.0268962	0.00444741	0.105043
	1.15075	0.203381	0.0105185	0.0120009	0.132716
Anderson-Darling test
A2*	1.384	0.2689	0.7436	1.221	0.5746
P value	0.0009	0.6281	0.041	0.0023	0.1134
Passed normality test (alpha=0.05)?	No	Yes	No	No	Yes
P value summary	***	ns	*	**	ns
Number of families	1
Number of comparisons per family	10
Alpha	0.05
Dunn's multiple comparisons test	Mean rank diff.	Significant?	Summary	Adjusted P Value
VvFLS2 vs. VrFLS2XL	21.47	No	ns	0.0699	A-B
VvFLS2 vs. V1	48.07	Yes	****	<0.0001	A-C
VvFLS2 vs. V2	47.73	Yes	****	<0.0001	A-D
VvFLS2 vs. V3	10.73	No	ns	>0.9999	A-E
VrFLS2XL vs. V1	26.6	Yes	**	0.0083	B-C
VrFLS2XL vs. V2	26.27	Yes	**	0.0096	B-D
VrFLS2XL vs. V3	-10.73	No	ns	>0.9999	B-E
V1 vs. V2	-0.3333	No	ns	>0.9999	C-D
V1 vs. V3	-37.33	Yes	****	<0.0001	C-E
V2 vs. V3	-37	Yes	****	<0.0001	D-E
Test details	Mean rank 1	Mean rank 2	Mean rank diff.	n1	n2	Z
VvFLS2 vs. VrFLS2XL	63.6	42.13	21.47	15	15	2.697
VvFLS2 vs. V1	63.6	15.53	48.07	15	15	6.04
VvFLS2 vs. V2	63.6	15.87	47.73	15	15	5.998
VvFLS2 vs. V3	63.6	52.87	10.73	15	15	1.349
VrFLS2XL vs. V1	42.13	15.53	26.6	15	15	3.342
VrFLS2XL vs. V2	42.13	15.87	26.27	15	15	3.301
VrFLS2XL vs. V3	42.13	52.87	-10.73	15	15	1.349
V1 vs. V2	15.53	15.87	-0.3333	15	15	0.04189
V1 vs. V3	15.53	52.87	-37.33	15	15	4.691
V2 vs. V3	15.87	52.87	-37	15	15	4.649

## Sheet: Fig. 2g
	VvFLS2	VrFLS2XL	V1	V2	V3
	6.30308	2.48806	2.04574	4.39004	7.2983
	5.80547	4.00854	3.70444	4.00854	7.18772
	6.7454	4.44164	3.99011	4.71809	6.21093
	8.79114	5.36315	4.14676	5.69489	9.47305
	6.69011	3.35427	5.47373	5.14199	7.75905
	7.31673	3.40956
Anderson-Darling test
A2*	N too small	N too small	N too small	N too small	N too small
P value
Passed normality test (alpha=0.05)?
P value summary
Kolmogorov-Smirnov test
KS distance	0.2419	0.1687	0.2456	0.1441	0.2424
P value	>0.1000	>0.1000	>0.1000	>0.1000	>0.1000
Passed normality test (alpha=0.05)?	Yes	Yes	Yes	Yes	Yes
P value summary	ns	ns	ns	ns	ns
Number of families	1
Number of comparisons per family	10
Alpha	0.05
Tukey's multiple comparisons test	Mean Diff.	95.00% CI of diff.	Below threshold?	Summary	Adjusted P Value
VvFLS2 vs. VrFLS2XL	3.098	1.317 to 4.879	Yes	***	0.000314122	A-B
VvFLS2 vs. V1	3.07	1.202 to 4.938	Yes	***	0.000617047	A-C
VvFLS2 vs. V2	2.151	0.2834 to 4.019	Yes	*	0.018776	A-D
VvFLS2 vs. V3	-0.6438	-2.512 to 1.224	No	ns	0.842227	A-E
VrFLS2XL vs. V1	-0.02795	-1.896 to 1.840	No	ns	0.999999	B-C
VrFLS2XL vs. V2	-0.9465	-2.814 to 0.9214	No	ns	0.571082	B-D
VrFLS2XL vs. V3	-3.742	-5.610 to -1.874	Yes	****	5.02566e-05	B-E
V1 vs. V2	-0.9186	-2.870 to 1.032	No	ns	0.635908	C-D
V1 vs. V3	-3.714	-5.665 to -1.763	Yes	****	9.98702e-05	C-E
V2 vs. V3	-2.795	-4.746 to -0.8441	Yes	**	0.00272467	D-E
Test details	Mean 1	Mean 2	Mean Diff.	SE of diff.	n1	n2	q	DF
VvFLS2 vs. VrFLS2XL	6.942	3.844	3.098	0.6003	6	6	7.298	22
VvFLS2 vs. V1	6.942	3.872	3.07	0.6296	6	5	6.896	22
VvFLS2 vs. V2	6.942	4.791	2.151	0.6296	6	5	4.833	22
VvFLS2 vs. V3	6.942	7.586	-0.6438	0.6296	6	5	1.446	22
VrFLS2XL vs. V1	3.844	3.872	-0.02795	0.6296	6	5	0.06279	22
VrFLS2XL vs. V2	3.844	4.791	-0.9465	0.6296	6	5	2.126	22
VrFLS2XL vs. V3	3.844	7.586	-3.742	0.6296	6	5	8.405	22
V1 vs. V2	3.872	4.791	-0.9186	0.6576	5	5	1.976	22
V1 vs. V3	3.872	7.586	-3.714	0.6576	5	5	7.987	22
V2 vs. V3	4.791	7.586	-2.795	0.6576	5	5	6.011	22

[truncated: 95 more sheets: Fig. 2h, Fig. 3a_left, Fig. 3a_right, Fig. 3b, Fig. 3c, Fig. 3g_left, Fig. 3g_right, Fig. 4c, Fig. 4d, Fig. 4e, Fig. 4f, Fig. 4g, Fig. 5a_SlFLS2, Fig. 5a_AtFLS2, Fig. 5a_GmFLS2a, Fig. 5a_GmFLS2b, Fig. 5a_NbFLS2, Fig. 5b_SlFLS2, Fig. 5b_AtFLS2, Fig. 5b_VvFLS2 …]
